# Supplementary material for: Placental methylome reveals a 22q13.33 brain regulatory gene locus associated with autism
Source: Genome Biol. 2022 Feb 16;23:46. doi: 10.1186/s13059-022-02613-1 (PMC8848662; doi:10.1186/s13059-022-02613-1)
Supplement: Supplementary file 1 — Additional file 1: Table S1. Subject characteristics in relation to outcomes at 36 months. [file 13059_2022_2613_MOESM1_ESM.xlsx]

## Sheet: Sheet1
Discovery Group (MARBLES)	TD (n = 46)	ASD (n = 46)	p-value	q-value
Sex Male, n (%)	31 (67.39)	31 (67.39)	1	1
ADOS Comparison Score, mean (SD)	1.13 (0.34)	6.39 (1.71)	1.09006e-35	3.48818e-34
Mullen Early Learning Composite, mean (SD)	112.39 (12.16)	79.17 (20.94)	1.95067e-14	3.12107e-13
Mullen Visual Reception, mean (SD)	63.04 (10.4)	41 (17.07)	4.77469e-11	3.0558e-10
Mullen Fine Moter, mean (SD)	52.8 (8.28)	33.33 (12.85)	1.90987e-13	2.03719e-12
Mullen Receptive Language, mean (SD)	52.76 (8.67)	37.71 (11.7)	8.64612e-10	4.61126e-09
Mullen Expressiive Language, mean (SD)	56.09 (6.44)	37.58 (13.68)	1.11507e-12	8.92054e-12
Gestational Age (weeks), mean (SD)	39.22 (1.05)	39.33 (1.04)	0.5	0.83
Birth Weight (g), mean (SD)	3520.92 (521.08)	3486.16 (409.96)	0.723002	0.902891
Parity, mean (SD)	1.8 (1.09)	1.95 (0.99)	0.495147	0.833931
Maternal Age (years), mean (SD)	34.69 (5.69)	34.74 (5.36)	0.963847	1
Maternal Height (cm), mean (SD)	164.63 (7.14)	164.55 (7.32)	0.956317	1
Maternal Prepregnancy Weight (kg), mean (SD)	73.97 (19.31)	78.74 (25.39)	0.313122	0.715708
Maternal Prepregnancy BMI, mean (SD)	27.25 (6.64)	28.92 (8.33)	0.290034	0.715708
Maternal Education, n (%)			0.06	0.37
Less than Bachelor degree	17 (36.96)	27 (58.70)
Bachelor or above degree	29 (63.04)	19 (41.30)
Home Ownership, n (%)	30 (65.21)	22 (47.83)	0.2	0.56
Trophoblasts, mean (SD)	0.86 (0.09)	0.88 (0.08)	0.457105	0.812632
Stromal, mean (SD)	0.05 (0.06)	0.03 (0.04)	0.0957078	0.382831
Hofbauer, mean (SD)	0.04 (0.02)	0.05 (0.03)	0.304358	0.715708
Endothelial, mean (SD)	0.04 (0.04)	0.03 (0.03)	0.409599	0.812632
nRBC, mean (SD)	0.02 (0.02)	0.02 (0.02)	0.650663	0.867551
CpG Methylation (%), mean (SD)	63.47 (1.18)	63.69 (1.06)	0.341143	0.727772
C Coverage (x), mean (SD)	6.45 (0.81)	6.38 (0.86)	0.679387	0.896621
Duplicated Reads (%), mean (SD)	19.97 (4.36)	18.49 (5.02)	0.135383	0.446765
Deduplicated Reads (%), mean (SD)	80.03 (4.36)	81.51 (5.02)	0.135383	0.446765
External Replication Group (EARLI)	TD (n = 31)	ASD (n = 16)	p-value	q-value
Sex Male, n (%)	16 (51.61)	14 (87.5)	0.02398	0.32
Site, n (%)			0.162	0.38
Drexel	14 (45.16)	3 (18.75)
Johns Hopkins University	2 (6.45)	4 (25)
Kaiser Permanente	9 (29.03)	5 (31.25)
UC Davis	6 (19.35)	4 (25)
ADOS Comparison Score, mean (SD)	1.16 (0.37)	6.81 (1.83)	7.17793e-21	1.57914e-19
Mullen Early Learning Composite, mean (SD)	110.03 (14.41)	82.47 (19.28)	2.25361e-06	2.47897e-05
Mullen Visual Reception, mean (SD)	65.48 (10.25)	47.5 (15.19)	1.6764e-05	0.000122936
Mullen Fine Moter, mean (SD)	48.97 (9.69)	34.69 (14.37)	0.000201791	0.000739901
Mullen Receptive Language, mean (SD)	50.71 (8.69)	37.81 (11.72)	9.87962e-05	0.000434703
Mullen Expressiive Language, mean (SD)	54.9 (9.86)	39.6 (11.79)	3.24435e-05	0.000178439
Gestational Age (weeks), mean (SD)	39.4 (1.39)	38.99 (1.23)	0.334644	0.613514
Birth Weight (g), mean (SD)	3642.04 (681.29)	3421.84 (489.13)	0.259333	0.524793
Parity, mean (SD)	2 (0.77)	1.62 (0.72)	0.114298	0.31432
Maternal Age (years), mean (SD)	35.26 (4.29)	35.26 (4.29)	0.262396	0.524793
Maternal Height (cm), mean (SD)	164.19 (6.64)	165.1 (5.74)	0.645617	0.835504
Maternal Prepregnancy Weight (kg), mean (SD)	73.89 (21.22)	78.85 (21.34)	0.452385	0.765575
Maternal Prepregnancy BMI, mean (SD)	27.31 (8.05)	28.95 (7.83)	0.509698	0.766453
Maternal Education, n (%)			0.5316	0.85
Less than Bachelor degree	17 (54.84)	11 (68.75)
Bachelor or above degree	14 (45.16)	5 (31.25)
CpG Methylation (%), mean (SD)	62.05 (1.84)	61.71 (1.29)	0.522581	0.766453
C Coverage (x), mean (SD)	8.74 (0.76)	8.5 (0.73)	0.45	0.76
Duplicated Reads (%), mean (SD)	3.15 (0.39)	3.22 (0.5)	0.583984	0.802978
Deduplicated Reads (%), mean (SD)	70.82 (1.66)	70.51 (2.06)	0.378542	0.63
Internal Replication Group (MARBLES)	TD (n = 31)	Non-TD (13)	ASD (n = 21)	p-value	q-value
Sex Male, n (%)	14 (45)	10 (77)	14 (67)	0.11001	1
ADOS Comparison Score, mean (SD)	1.71 (2.08)	4.77 (3.14)	3.76 (2.07)	0.000219041	0.0010952
Mullen Early Learning Composite, mean (SD)	113.42 (19)	88.82 (25.43)	84.84 (18.2)	1.00996e-05	0.000100996
Mullen Visual Reception, mean (SD)	62 (14.05)	47.6 (18.15)	47.6 (14.47)	0.00170726	0.00569088
Mullen Fine Moter, mean (SD)	55 (15.17)	38.1 (11.73)	37.5 (10.75)	2.46547e-05	0.000164364
Mullen Receptive Language, mean (SD)	53.84 (9.18)	42.44 (12.41)	39.2 (7.99)	2.47527e-06	4.95055e-05
Mullen Expressiive Language, mean (SD)	54.32 (9.07)	42.6 (14.49)	42.5 (11)	0.000329708	0.00131883
Gestational Age (weeks), mean (SD)	38.75 (1.17)	38.92 (1.05)	38.84 (1.24)	0.89979	1
Birth Weight (g), mean (SD)	3431.13 (446.49)	3313.77 (451.1)	3320.69 (379)	0.56837	1
Parity, mean (SD)	1.74 (0.89)	1.77 (0.73)	1.76 (0.89)	0.994069	1
Maternal Height (cm), mean (SD)	162.81 (7.4)	161.68 (5.52)	162.38 (7.07)	0.886497	1
Maternal Prepregnancy Weight (kg), mean (SD)	70.94 (18.4)	72.86 (17.35)	73.18 (24.81)	0.916842	1
Maternal Prepregnancy BMI, mean (SD)	26.71 (6.23)	27.8 (6.2)	27.73 (8.97)	0.844111	1
Maternal Education, n (%)				0.555985	1
Less than Bachelor degree	17 (54)	8 (62)	12 (58)
Bachelor or above degree	14 (46)	5 (38)	9 (43)
Home Ownership, n (%)	18 (58)	6 (46)	12 (57)	0.761681	1
CpG Methylation (%), mean (SD)	64.26 (1.97)	63.72 (1.66)	64.25 (2.72)	0.736518	1
C Coverage (x), mean (SD)	7.09 (0.49)	7.08 (0.65)	7.2 (0.81)	0.806128	1
Duplicated Reads (%), mean (SD)	13.95 (0.94)	13.86 (0.97)	14.25 (1.17)	0.477593	1
Deduplicated Reads (%), mean (SD)	84.85 (0.37)	84.59 (0.44)	84.62 (1.01)	0.348871	0.996774
