# Supplementary material for: Placental methylome reveals a 22q13.33 brain regulatory gene locus associated with autism
Source: Genome Biol. 2022 Feb 16;23:46. doi: 10.1186/s13059-022-02613-1 (PMC8848662; doi:10.1186/s13059-022-02613-1)
Supplement: Supplementary file 2 — Additional file 2: Table S2.. Subject characteristics by subject. [file 13059_2022_2613_MOESM2_ESM.xlsx]

## Sheet: Sheet1
Total 204 samples: Discovery Group (92) + External Replication Group (47) + Internal Replication Group (65)
Discovery Group (MARBLES)
Sequence_ID	Sex	Diagnosis	Study	Sequencing_Platform	Site	CpG Methylation (%)	C Coverage (x)	Deduplicated Reads (%)
JLYZ0001	F	TD	MARBLES	HiSeq X	UC Davis	62.3	5.95	71.84
JLYZ0002	M	ASD	MARBLES	HiSeq X	UC Davis	64	6.55	72.97
JLYZ0003	F	TD	MARBLES	HiSeq X	UC Davis	63.9	7.13	75.32
JLYZ0004	M	TD	MARBLES	HiSeq X	UC Davis	62.6	6.41	77.09
JLYZ0005	F	ASD	MARBLES	HiSeq X	UC Davis	63.1	6.31	78.74
JLYZ0006	M	ASD	MARBLES	HiSeq X	UC Davis	62.9	7	76.28
JLYZ0007	F	TD	MARBLES	HiSeq X	UC Davis	63.8	5.21	75.21
JLYZ0008	M	TD	MARBLES	HiSeq X	UC Davis	64.1	5.21	75.65
JLYZ0009	F	ASD	MARBLES	HiSeq X	UC Davis	64.8	6.67	72.19
JLYZ0010	M	TD	MARBLES	HiSeq X	UC Davis	62.9	6.29	76.03
JLYZ0011	F	ASD	MARBLES	HiSeq X	UC Davis	62.3	7.72	74.85
JLYZ0012	M	ASD	MARBLES	HiSeq X	UC Davis	63.9	5.65	76.42
JLYZ0013	F	TD	MARBLES	HiSeq X	UC Davis	62.5	7.13	75.61
JLYZ0014	M	TD	MARBLES	HiSeq X	UC Davis	63.6	8.09	76.04
JLYZ0015	F	ASD	MARBLES	HiSeq X	UC Davis	62.3	7.35	73.67
JLYZ0016	M	TD	MARBLES	HiSeq X	UC Davis	64	7.46	71.09
JLYZ0017	M	TD	MARBLES	HiSeq X	UC Davis	61.3	7.65	70.98
JLYZ0018	M	ASD	MARBLES	HiSeq X	UC Davis	63.5	7.53	72.88
JLYZ0019	F	TD	MARBLES	HiSeq X	UC Davis	63.3	7.92	71
JLYZ0020	M	ASD	MARBLES	HiSeq X	UC Davis	65.6	7.14	72.89
JLYZ0021	F	ASD	MARBLES	HiSeq X	UC Davis	63.5	6.63	75.65
JLYZ0022	M	TD	MARBLES	HiSeq X	UC Davis	62.9	5.69	77.38
JLYZ0023	F	TD	MARBLES	HiSeq X	UC Davis	64.3	6.35	78.54
JLYZ0024	M	ASD	MARBLES	HiSeq X	UC Davis	64	6.12	81.04
JLYZ0025	F	ASD	MARBLES	HiSeq X	UC Davis	62.8	6.46	80.24
JLYZ0026	M	TD	MARBLES	HiSeq X	UC Davis	63.7	5.8	78
JLYZ0027	F	ASD	MARBLES	HiSeq X	UC Davis	63.1	6.58	75.97
JLYZ0028	M	TD	MARBLES	HiSeq X	UC Davis	65.7	5.32	74.48
JLYZ0029	F	TD	MARBLES	HiSeq X	UC Davis	66	6.52	78.85
JLYZ0030	M	ASD	MARBLES	HiSeq X	UC Davis	65.2	5.39	73.75
JLYZ0031	M	TD	MARBLES	HiSeq X	UC Davis	62.8	5.13	80.89
JLYZ0032	F	TD	MARBLES	HiSeq X	UC Davis	62.9	6.22	75.29
JLYZ0033	M	TD	MARBLES	HiSeq X	UC Davis	63.4	6.16	78.91
JLYZ0034	F	TD	MARBLES	HiSeq X	UC Davis	62.7	5.92	81.97
JLYZ0035	F	ASD	MARBLES	HiSeq X	UC Davis	63.3	6.29	80.67
JLYZ0036	F	ASD	MARBLES	HiSeq X	UC Davis	61.3	6.24	76.91
JLYZ0037	M	ASD	MARBLES	HiSeq X	UC Davis	66.1	6.34	77.09
JLYZ0038	M	TD	MARBLES	HiSeq X	UC Davis	63.8	5.58	78.02
JLYZ0039	M	TD	MARBLES	HiSeq X	UC Davis	62.7	6.17	78.47
JLYZ0040	M	ASD	MARBLES	HiSeq X	UC Davis	64.3	5.83	80.62
JLYZ0041	M	ASD	MARBLES	HiSeq X	UC Davis	61.6	6.96	87.26
JLYZ0042	M	ASD	MARBLES	HiSeq X	UC Davis	64.6	5.79	87.82
JLYZ0043	M	TD	MARBLES	HiSeq X	UC Davis	64.1	6.57	85.78
JLYZ0044	F	ASD	MARBLES	HiSeq X	UC Davis	62.7	6.19	87.64
JLYZ0045	M	ASD	MARBLES	HiSeq X	UC Davis	64	5.89	87.27
JLYZ0046	M	ASD	MARBLES	HiSeq X	UC Davis	64.7	6.87	84.53
JLYZ0047	F	TD	MARBLES	HiSeq X	UC Davis	62.4	7.13	84.41
JLYZ0048	M	ASD	MARBLES	HiSeq X	UC Davis	63.4	4.85	87.38
JLYZ0049	M	TD	MARBLES	HiSeq X	UC Davis	62.6	6.78	84.89
JLYZ0050	M	ASD	MARBLES	HiSeq X	UC Davis	64.5	6.69	85.52
JLYZ0051	M	ASD	MARBLES	HiSeq X	UC Davis	63.4	8.79	82.84
JLYZ0052	M	ASD	MARBLES	HiSeq X	UC Davis	64.5	4.31	87.84
JLYZ0053	M	ASD	MARBLES	HiSeq X	UC Davis	64.3	6.07	86.65
JLYZ0054	M	TD	MARBLES	HiSeq X	UC Davis	64.6	7.41	84.27
JLYZ0055	M	ASD	MARBLES	HiSeq X	UC Davis	65.4	8.52	80.14
JLYZ0056	M	TD	MARBLES	HiSeq X	UC Davis	63.5	4.25	80.41
JLYZ0057	M	TD	MARBLES	HiSeq X	UC Davis	61.7	6.39	83.76
JLYZ0058	M	ASD	MARBLES	HiSeq X	UC Davis	64.4	6.55	84.17
JLYZ0059	M	TD	MARBLES	HiSeq X	UC Davis	62.8	6.7	83.93
JLYZ0060	M	TD	MARBLES	HiSeq X	UC Davis	65.5	6.04	82.77
JLYZ0061	M	TD	MARBLES	HiSeq X	UC Davis	63	6.77	81.52
JLYZ0062	M	TD	MARBLES	HiSeq X	UC Davis	64.3	6.37	82.68
JLYZ0063	M	TD	MARBLES	HiSeq X	UC Davis	64.6	5.17	83.83
JLYZ0064	M	ASD	MARBLES	HiSeq X	UC Davis	64.2	4.65	86.7
JLYZ0065	M	ASD	MARBLES	HiSeq X	UC Davis	63.2	6.98	83.07
JLYZ0066	M	ASD	MARBLES	HiSeq X	UC Davis	65.4	6.12	84.87
JLYZ0067	M	ASD	MARBLES	HiSeq X	UC Davis	61.2	6.31	85.04
JLYZ0068	M	TD	MARBLES	HiSeq X	UC Davis	65.1	7.12	84.95
JLYZ0069	F	TD	MARBLES	HiSeq X	UC Davis	63.2	6.64	84.14
JLYZ0070	M	ASD	MARBLES	HiSeq X	UC Davis	63.9	6.71	82.94
JLYZ0071	M	TD	MARBLES	HiSeq X	UC Davis	64.8	7.04	82.09
JLYZ0072	M	TD	MARBLES	HiSeq X	UC Davis	61	5.96	80.89
JLYZ0073	M	TD	MARBLES	HiSeq X	UC Davis	65.3	7.63	84.52
JLYZ0074	M	ASD	MARBLES	HiSeq X	UC Davis	63	6.05	86.22
JLYZ0075	M	TD	MARBLES	HiSeq X	UC Davis	63.4	6.87	83.08
JLYZ0076	M	ASD	MARBLES	HiSeq X	UC Davis	63.7	6.43	85.23
JLYZ0077	M	TD	MARBLES	HiSeq X	UC Davis	65.3	7.64	82.31
JLYZ0078	F	ASD	MARBLES	HiSeq X	UC Davis	63.6	5.69	85.15
JLYZ0079	M	ASD	MARBLES	HiSeq X	UC Davis	63.7	6.45	83.27
JLYZ0080	F	TD	MARBLES	HiSeq X	UC Davis	63.2	6.5	84.8
JLYZ0081	F	TD	MARBLES	HiSeq X	UC Davis	63.1	6.4	84.2
JLYZ0082	F	TD	MARBLES	HiSeq X	UC Davis	64.4	6.19	84.61
JLYZ0083	F	TD	MARBLES	HiSeq X	UC Davis	61.1	6.61	83.89
JLYZ0084	M	ASD	MARBLES	HiSeq X	UC Davis	63.3	5.51	76.32
JLYZ0085	M	ASD	MARBLES	HiSeq X	UC Davis	63.1	6.7	85.58
JLYZ0086	F	ASD	MARBLES	HiSeq X	UC Davis	64.7	6.31	84.85
JLYZ0087	F	ASD	MARBLES	HiSeq X	UC Davis	63.7	7.21	83.03
JLYZ0088	F	ASD	MARBLES	HiSeq X	UC Davis	62.9	5.27	86.28
JLYZ0089	M	TD	MARBLES	HiSeq X	UC Davis	62.8	6.2	84.63
JLYZ0090	F	ASD	MARBLES	HiSeq X	UC Davis	62.9	6.25	83.54
JLYZ0091	M	TD	MARBLES	HiSeq X	UC Davis	62.6	7.06	82.54
JLYZ0092	M	ASD	MARBLES	HiSeq X	UC Davis	63.9	5.5	85.47
External Replication Group (EARLI)
Sequence_ID	Sex	Diagnosis	Study	Sequencing_Platform	Site	CpG Methylation (%)	C Coverage (x)	Deduplicated Reads (%)
2020173	F	TD	EARLI	HiSeq 4000	Kaiser Permanente	65	8.99	72.3
1020098	M	ASD	EARLI	HiSeq 4000	UC Davis	62	7.57	68.2
2020204	M	ASD	EARLI	HiSeq 4000	Kaiser Permanente	63.3	8.39	69.1
2005001	M	TD	EARLI	HiSeq 4000	Kaiser Permanente	63.3	8.77	68.1
2020008	M	TD	EARLI	HiSeq 4000	Kaiser Permanente	61.9	7.64	70.9
2020023	M	ASD	EARLI	HiSeq 4000	Kaiser Permanente	60.4	9.06	72.7
3020060	M	ASD	EARLI	HiSeq 4000	Drexel	62.8	8.39	72.2
1020026	F	TD	EARLI	HiSeq 4000	UC Davis	58.2	7.88	69.9
3020065	M	TD	EARLI	HiSeq 4000	Drexel	60.7	9.59	69.3
2020063	M	ASD	EARLI	HiSeq 4000	Kaiser Permanente	63.7	8.49	71.4
1020022	F	TD	EARLI	HiSeq 4000	UC Davis	60.8	8.28	73.2
1020046	F	TD	EARLI	HiSeq 4000	UC Davis	62.1	8.06	72.1
2020112	M	TD	EARLI	HiSeq 4000	Kaiser Permanente	64.5	9.55	71
2020149	M	TD	EARLI	HiSeq 4000	Kaiser Permanente	62.5	8.54	74.4
2020156	M	ASD	EARLI	HiSeq 4000	Kaiser Permanente	61.6	7.95	71.5
3020311	F	ASD	EARLI	HiSeq 4000	Drexel	59.2	7.36	69
2005003	F	TD	EARLI	HiSeq 4000	Kaiser Permanente	62.5	9.64	73
4020054	M	ASD	EARLI	HiSeq 4000	Johns Hopkins University	61.8	7.16	71.5
1020015	M	TD	EARLI	HiSeq 4000	UC Davis	63.2	8.69	72.6
2030107	F	TD	EARLI	HiSeq 4000	Kaiser Permanente	59.2	9.79	71.9
3020084	F	TD	EARLI	HiSeq 4000	Drexel	63.8	7.37	70.5
4030014	F	TD	EARLI	HiSeq 4000	Johns Hopkins University	60.5	9.28	69.1
3020205	M	TD	EARLI	HiSeq 4000	Drexel	64.2	9.96	70
3020191	F	TD	EARLI	HiSeq 4000	Drexel	63.4	7.59	71.7
1020145	M	ASD	EARLI	HiSeq 4000	UC Davis	63.9	7.88	69.8
1020055	M	ASD	EARLI	HiSeq 4000	UC Davis	61.6	8.18	73.5
1020066	M	TD	EARLI	HiSeq 4000	UC Davis	62.6	8.01	68.2
4020246	M	ASD	EARLI	HiSeq 4000	Johns Hopkins University	61.4	8.04	67.6
3020027	M	TD	EARLI	HiSeq 4000	Drexel	64.8	8.26	69.3
4020041	M	TD	EARLI	HiSeq 4000	Johns Hopkins University	61.8	9.4	70.2
3030033	F	TD	EARLI	HiSeq 4000	Drexel	57.5	8.18	72
3030006	M	TD	EARLI	HiSeq 4000	Drexel	60.2	8.2	71.8
3020023	M	ASD	EARLI	HiSeq 4000	Drexel	61.4	7.61	67.7
2020016	F	ASD	EARLI	HiSeq 4000	Kaiser Permanente	60.8	9.56	70.7
2020012	F	TD	EARLI	HiSeq 4000	Kaiser Permanente	59.6	9.64	71
2020003	M	TD	EARLI	HiSeq 4000	Kaiser Permanente	61.3	9.62	72.6
1020021	M	ASD	EARLI	HiSeq 4000	UC Davis	61.4	8.35	67.6
3020111	M	TD	EARLI	HiSeq 4000	Drexel	62.9	8.65	71.5
3020106	F	TD	EARLI	HiSeq 4000	Drexel	60.4	9.95	73.2
3020169	F	TD	EARLI	HiSeq 4000	Drexel	62.9	8.22	69.2
3020165	F	TD	EARLI	HiSeq 4000	Drexel	63.1	9.46	69.8
3020218	M	TD	EARLI	HiSeq 4000	Drexel	62.2	8.8	69.1
3020262	M	TD	EARLI	HiSeq 4000	Drexel	62.6	8.16	69.4
4030120	M	ASD	EARLI	HiSeq 4000	Johns Hopkins University	62.1	7.27	70.8
4020174	M	ASD	EARLI	HiSeq 4000	Johns Hopkins University	60	6.69	66.9
1020074	F	TD	EARLI	HiSeq 4000	UC Davis	62.8	8.26	68.9
3020249	M	TD	EARLI	HiSeq 4000	Drexel	62.9	8.55	69.1
Internal Replication Group (MARBLES)
Sequence_ID	Sex	Diagnosis	Study	Sequencing_Platform	Site	CpG Methylation (%)	C Coverage (x)	Deduplicated Reads (%)
JLYZ0103	F	TD	MARBLES	NovaSeq	UC Davis	64	7.68	84.8
JLYZ0105	M	NonTD	MARBLES	NovaSeq	UC Davis	68.1	6.86	84.9
JLYZ0106	F	TD	MARBLES	NovaSeq	UC Davis	68.3	7.35	84.4
JLYZ0107	M	TD	MARBLES	NovaSeq	UC Davis	62.4	7	83.9
JLYZ0108	M	TD	MARBLES	NovaSeq	UC Davis	65	7.59	84.9
JLYZ0110	M	TD	MARBLES	NovaSeq	UC Davis	61.7	8.04	84.7
JLYZ0112	M	NonTD	MARBLES	NovaSeq	UC Davis	63.1	6.97	85.6
JLYZ0113	F	TD	MARBLES	NovaSeq	UC Davis	67.5	6.77	84.6
JLYZ0181	F	TD	MARBLES	NovaSeq	UC Davis	59.7	8.17	85.6
JLYZ0116	F	TD	MARBLES	NovaSeq	UC Davis	64.8	7.09	85.3
JLYZ0117	F	TD	MARBLES	NovaSeq	UC Davis	63.7	7.58	85.3
JLYZ0119	F	NonTD	MARBLES	NovaSeq	UC Davis	60.6	7.22	85.7
JLYZ0120	M	TD	MARBLES	NovaSeq	UC Davis	64.3	6.81	84.6
JLYZ0122	M	NonTD	MARBLES	NovaSeq	UC Davis	63	7.44	84.8
JLYZ0123	F	TD	MARBLES	NovaSeq	UC Davis	64.3	7.3	85.5
JLYZ0124	M	NonTD	MARBLES	NovaSeq	UC Davis	63.7	6.26	82.6
JLYZ0127	M	TD	MARBLES	NovaSeq	UC Davis	64.4	7.44	84.9
JLYZ0182	M	NonTD	MARBLES	NovaSeq	UC Davis	61.1	8.88	84.6
JLYZ0128	F	NonTD	MARBLES	NovaSeq	UC Davis	67.4	6.74	85.4
JLYZ0130	M	NonTD	MARBLES	NovaSeq	UC Davis	62.9	6.53	84.5
JLYZ0131	M	NonTD	MARBLES	NovaSeq	UC Davis	65.9	7.28	84.6
JLYZ0133	M	NonTD	MARBLES	NovaSeq	UC Davis	63.9	7.18	84.8
JLYZ0134	F	TD	MARBLES	NovaSeq	UC Davis	69.2	6.67	84.9
JLYZ0135	M	TD	MARBLES	NovaSeq	UC Davis	64	6.89	85.1
JLYZ0136	M	TD	MARBLES	NovaSeq	UC Davis	64	7.22	84.9
JLYZ0137	F	TD	MARBLES	NovaSeq	UC Davis	64.8	6.87	84.8
JLYZ0138	F	TD	MARBLES	NovaSeq	UC Davis	61.7	7.34	85.3
JLYZ0140	M	NonTD	MARBLES	NovaSeq	UC Davis	66.7	5.63	81.2
JLYZ0183	M	NonTD	MARBLES	NovaSeq	UC Davis	64.5	6.46	84.6
JLYZ0141	M	TD	MARBLES	NovaSeq	UC Davis	64.2	6.47	84.9
JLYZ0142	M	NonTD	MARBLES	NovaSeq	UC Davis	72.5	6.78	84.7
JLYZ0143	F	ASD	MARBLES	NovaSeq	UC Davis	60.6	7.07	85
JLYZ0144	M	NonTD	MARBLES	NovaSeq	UC Davis	62.1	8.4	84.1
JLYZ0145	F	NonTD	MARBLES	NovaSeq	UC Davis	65.8	7.59	85.4
JLYZ0146	F	NonTD	MARBLES	NovaSeq	UC Davis	63.8	6.69	85.5
JLYZ0148	M	NonTD	MARBLES	NovaSeq	UC Davis	62.7	7.88	84.9
JLYZ0151	M	ASD	MARBLES	NovaSeq	UC Davis	64.5	7.25	84.5
JLYZ0184	M	NonTD	MARBLES	NovaSeq	UC Davis	63.4	6.68	85
JLYZ0152	F	ASD	MARBLES	NovaSeq	UC Davis	61	6.97	85.3
JLYZ0153	M	ASD	MARBLES	NovaSeq	UC Davis	62.1	6.99	84.9
JLYZ0154	F	NonTD	MARBLES	NovaSeq	UC Davis	62.8	8.54	84.7
JLYZ0155	M	ASD	MARBLES	NovaSeq	UC Davis	64.8	7	85
JLYZ0156	M	ASD	MARBLES	NovaSeq	UC Davis	64.5	6.98	84.4
JLYZ0157	F	NonTD	MARBLES	NovaSeq	UC Davis	62.2	8.11	84.8
JLYZ0186	M	TD	MARBLES	NovaSeq	UC Davis	62.2	7.37	84.8
JLYZ0158	F	NonTD	MARBLES	NovaSeq	UC Davis	63.1	7.11	84.6
JLYZ0159	M	ASD	MARBLES	NovaSeq	UC Davis	64.3	6.52	84.6
JLYZ0187	F	TD	MARBLES	NovaSeq	UC Davis	65.5	6.8	85.5
JLYZ0160	M	ASD	MARBLES	NovaSeq	UC Davis	63.6	8.49	84.4
JLYZ0162	M	TD	MARBLES	NovaSeq	UC Davis	66.7	6.83	84.4
JLYZ0163	M	TD	MARBLES	NovaSeq	UC Davis	64.5	6.32	84.4
JLYZ0164	F	ASD	MARBLES	NovaSeq	UC Davis	63.1	7.53	84.8
JLYZ0166	M	TD	MARBLES	NovaSeq	UC Davis	64.9	7.89	84.5
JLYZ0167	F	TD	MARBLES	NovaSeq	UC Davis	62.3	6.97	84.8
JLYZ0168	M	ASD	MARBLES	NovaSeq	UC Davis	64.8	7.72	83.9
JLYZ0169	F	TD	MARBLES	NovaSeq	UC Davis	64.6	7.02	84.8
JLYZ0170	F	TD	MARBLES	NovaSeq	UC Davis	62.8	6.95	84.7
JLYZ0188	M	ASD	MARBLES	NovaSeq	UC Davis	65.8	6.5	84.9
JLYZ0174	F	TD	MARBLES	NovaSeq	UC Davis	64.8	6.76	84.7
JLYZ0175	M	ASD	MARBLES	NovaSeq	UC Davis	65.9	5.76	84
JLYZ0176	M	TD	MARBLES	NovaSeq	UC Davis	65.4	6.93	84.6
JLYZ0189	M	ASD	MARBLES	NovaSeq	UC Davis	63.4	7.28	84
JLYZ0177	M	TD	MARBLES	NovaSeq	UC Davis	62.9	6.05	84.6
JLYZ0178	F	TD	MARBLES	NovaSeq	UC Davis	65.1	6.53	84.9
JLYZ0180	F	TD	MARBLES	NovaSeq	UC Davis	62.3	7.23	85.2
