# Supplementary material for: Placental methylome reveals a 22q13.33 brain regulatory gene locus associated with autism
Source: Genome Biol. 2022 Feb 16;23:46. doi: 10.1186/s13059-022-02613-1 (PMC8848662; doi:10.1186/s13059-022-02613-1)
Supplement: Supplementary file 4 — Additional file 4: Table S3. ASD DMRs identified in discovery group with annotations. [file 13059_2022_2613_MOESM4_ESM.xlsx]

## Sheet: Permutation 100
chr	start	end	width	CpGs	betaCoefficient	statistic	p-value	q-value	percentDifference	GREAT_annotated_gene
chr22	49088517	49093772	5256	133	-0.169569	-13.0824	7.41356e-06	0.0188082	-5	FAM19A5 (+601685), BRD1 (+733659)
chr22	49077112	49081990	4879	103	-0.142052	-9.87936	0.000392919	0.498417	-5	FAM19A5 (+590091), BRD1 (+745253)
chr22	49100283	49102819	2537	59	-0.170816	-8.96696	0.00101936	0.681797	-5	FAM19A5 (+612091), BRD1 (+723253)
chr22	49061922	49064481	2560	36	-0.169984	-8.53248	0.00152349	0.681797	-5	FAM19A5 (+573742), BRD1 (+761602)
chr1	16207487	16207868	382	24	0.264744	8.52944	0.0015309	0.681797	8	EPHA2 (-51591), ARHGEF19 (+4931)
chr9	135615969	135616974	1006	34	0.216849	8.48695	0.00161245	0.681797	7	GLT6D1 (+23068), PAEP (+54714)
chr22	49159449	49161507	2059	33	-0.170624	-8.3199	0.00189046	0.685156	-5	BRD1 (+664326), FAM19A5 (+671018)
chr4	386336	386729	394	28	-0.212072	-8.17918	0.00219812	0.697079	-7	ZNF141 (+48698), ZNF721 (+112623)
chr19	1163262	1163864	603	38	0.173247	7.85867	0.00302473	0.802989	6	SBNO2 (+10720), GPX4 (+59626)
chr22	49104450	49105579	1130	16	-0.230089	-7.71793	0.00345842	0.802989	-7	FAM19A5 (+615555), BRD1 (+719789)
chr18	13527568	13528274	707	13	-0.224478	-7.64916	0.00374014	0.802989	-7	FAM210A (+198639), LDLRAD4 (+249818)
chr22	49053316	49057390	4075	31	-0.156259	-7.60115	0.00397367	0.802989	-5	FAM19A5 (+565893), BRD1 (+769451)
chr3	94874093	94875636	1544	16	0.190856	7.52023	0.00439253	0.802989	6	DHFR2 (-811642)
chr14	60641379	60642171	793	36	-0.141923	-7.48188	0.0045927	0.802989	-5	SIX1 (+7687), SIX6 (+132824)
chr2	27307324	27308045	722	70	0.181786	7.38085	0.00520802	0.802989	6	UCN (+760)
chr3	14827413	14827925	513	10	0.215537	7.21874	0.00621627	0.802989	7	NR2C2 (-176246), FGD5 (+8707)
chr22	23017002	23017335	334	31	0.195943	7.18006	0.0065054	0.802989	6	GNAZ (-53192), IGLL5 (+129389)
chr20	8213286	8220660	7375	28	-0.170677	-7.08953	0.00725787	0.802989	-5	PLCB1 (+84708)
chr2	29920940	29921594	655	56	0.181986	7.04377	0.00764708	0.802989	6	ALK (+299)
chr19	3946177	3946697	521	18	0.169556	7.00942	0.00789544	0.802989	5	NMRK2 (+13334), DAPK3 (+24633)
chr9	974476	975762	1287	40	-0.146456	-6.92854	0.00863679	0.802989	-5	DMRT3 (-1845)
chr14	104102742	104103476	735	23	0.157292	6.91117	0.00877024	0.802989	5	KIF26A (-35614), ASPG (+17430)
chr3	94894761	94896924	2164	14	0.217574	6.87669	0.00910014	0.802989	7	DHFR2 (-832620)
chr19	2276128	2276372	245	26	0.16058	6.86476	0.00921135	0.802989	5	C19orf35 (+5926), ENSG00000273734 (+6725)
chr14	87463443	87466601	3159	17	-0.207518	-6.85035	0.00937074	0.802989	-7	GALC (+528249)
chr2	44928002	44928735	734	30	-0.189147	-6.81726	0.00973771	0.802989	-6	SIX3 (-13529), CAMKMT (+566405)
chr22	49599532	49600085	554	13	0.186634	6.7791	0.0101899	0.802989	6	BRD1 (+224995)
chr10	34792072	34792327	256	16	0.205346	6.74651	0.0106273	0.802989	7	PARD3 (+23121)
chr1	65962887	65963391	505	9	0.177103	6.73866	0.0107126	0.802989	6	SGIP1 (-571143), PDE4B (+170625)
chr2	198636232	198639538	3307	16	-0.186945	-6.69346	0.0113502	0.802989	-6	SATB2 (+820211), PLCL1 (+833183)
chr11	45093627	45095241	1615	14	0.162464	6.6616	0.0116912	0.802989	5	TP53I11 (-144274), PRDM11 (-52909)
chr5	2005589	2005957	369	18	0.192028	6.64006	0.0119099	0.802989	6	IRX4 (-118789), IRX2 (+745889)
chr12	131340255	131342086	1832	17	-0.175538	-6.61287	0.0122027	0.802989	-6	SFSWAP (-369966), ADGRD1 (+386735)
chr1	240209319	240209898	580	32	0.165157	6.60652	0.0123213	0.802989	5	FMN2 (+117729), GREM2 (+402540)
chr1	223393301	223393925	625	58	-0.214649	-6.60563	0.0123399	0.802989	-7	CCDC185 (+196)
chr12	131219776	131220506	731	14	-0.201723	-6.58109	0.0127328	0.802989	-6	SFSWAP (-490996), ADGRD1 (+265705)
chr12	101699138	101699680	543	18	0.225417	6.54085	0.0133333	0.802989	7	CHPT1 (+1782), SYCP3 (+40060)
chr4	10780653	10781103	451	10	0.219473	6.50174	0.0139894	0.802989	7	CLNK (-96013), HS3ST1 (+648887)
chr22	37784880	37785145	266	8	0.183521	6.49577	0.0140672	0.802989	6	H1F0 (-20080), TRIOBP (+88009)
chr14	87085380	87087769	2390	15	-0.195436	-6.49276	0.0141006	0.802989	-6	GALC (+906696)
chr12	131216787	131217473	687	26	-0.161251	-6.48676	0.0141821	0.802989	-5	SFSWAP (-494007), ADGRD1 (+262694)
chrX	154653267	154653392	126	11	0.217674	6.47681	0.0143341	0.802989	7	CTAG2 (+249)
chr2	132257671	132258112	442	42	-0.168288	-6.44436	0.014968	0.802989	-5	MZT2A (-765470), GPR39 (-158682)
chr22	49044669	49045736	1068	28	-0.157807	-6.436	0.0151274	0.802989	-5	FAM19A5 (+555743), BRD1 (+779601)
chr22	49069962	49070675	714	10	-0.204182	-6.40877	0.0156537	0.802989	-6	FAM19A5 (+580859), BRD1 (+754485)
chr2	140073655	140073907	253	19	0.198887	6.40603	0.015713	0.802989	6	NONE
chr22	49162341	49162642	302	9	-0.206842	-6.40385	0.0157575	0.802989	-7	BRD1 (+662312), FAM19A5 (+673032)
chr14	86895480	86898065	2586	12	-0.224935	-6.40148	0.0157761	0.802989	-7	NONE
chr22	50033081	50033347	267	14	0.161626	6.37606	0.016295	0.802989	5	IL17REL (-20555), TTLL8 (+23721)
chr11	106022032	106022669	638	37	-0.170299	-6.3586	0.016725	0.802989	-5	MSANTD4 (-124)
chr12	131250180	131251330	1151	21	-0.134453	-6.34409	0.0169733	0.802989	-4	SFSWAP (-460382), ADGRD1 (+296319)
chr18	12777312	12777845	534	34	-0.189105	-6.32182	0.0173996	0.802989	-6	CEP76 (-74805), PTPN2 (+106656)
chr19	49761540	49762179	640	12	0.293326	6.31943	0.0174515	0.802989	9	TSKS (+1470), CPT1C (+70744)
chr2	143533879	143535407	1529	12	0.185828	6.30461	0.0177851	0.802989	6	ARHGAP15 (+405329), GTDC1 (+701097)
chr11	396593	397002	410	23	0.16961	6.28274	0.0182225	0.802989	5	PKP3 (+2581), SIGIRR (+18178)
chr21	41755018	41755469	452	24	0.156906	6.27479	0.018393	0.802989	5	TMPRSS2 (-247179), RIPK4 (+11862)
chr9	33000021	33000500	480	11	0.199708	6.26157	0.0186636	0.802989	6	APTX (+1315), TMEM215 (+216762)
chr5	152207321	152207678	358	18	0.24114	6.23147	0.0192456	0.802989	8	GLRA1 (-282664), NMUR2 (+197779)
chr10	3024820	3025607	788	9	0.251999	6.22831	0.0193086	0.802989	8	PFKP (-42306)
chr8	649706	650213	508	44	-0.29819	-6.22615	0.0193568	0.802989	-9	DLGAP2 (-851406), TDRP (-104179)
chr15	97853352	97858652	5301	22	-0.155612	-6.22443	0.0193902	0.802989	-5	ARRDC4 (-104696)
chr16	1006755	1007283	529	27	0.149759	6.21095	0.0196237	0.802989	5	SSTR5 (-71762), SOX8 (+25211)
chr12	125861710	125862050	341	26	-0.140102	-6.19046	0.0201093	0.80585	-4	TMEM132B (+535264)
chr16	79253524	79254315	792	11	0.191492	6.13531	0.0213955	0.80585	6	MAF (+346794)
chr9	14993133	14993527	395	33	-0.222368	-6.12514	0.0216587	0.80585	-7	SNAPC3 (-429374), FREM1 (-82335)
chr1	182615900	182616420	521	11	-0.226367	-6.11446	0.0219886	0.80585	-7	RGS16 (-11752), RGS8 (+56754)
chr2	70907456	70907744	289	20	-0.152978	-6.09527	0.0224779	0.80585	-5	ATP6V1B1 (-28282), VAX2 (+7010)
chr7	155462358	155463366	1009	23	-0.116281	-6.08516	0.02273	0.80585	-4	EN2 (+4733), CNPY1 (+71000)
chr3	172043039	172043212	174	7	0.261122	6.07036	0.0230969	0.80585	8	FNDC3B (+2572), GHSR (+405330)
chr17	66737621	66737745	125	11	0.203781	6.06163	0.0233564	0.80585	6	CACNG5 (-97434), PRKCA (+434857)
chr12	131243131	131243738	608	8	-0.220395	-6.06059	0.023412	0.80585	-7	SFSWAP (-467702), ADGRD1 (+288999)
chr14	72134138	72137397	3260	8	0.254566	6.05536	0.0235492	0.80585	8	RGS6 (+203329), DPF3 (+756881)
chr4	76420944	76421229	286	42	-0.26894	-6.05085	0.0237086	0.80585	-9	SHROOM3 (-14013), STBD1 (+115061)
chr14	72300980	72302973	1994	13	0.197785	6.04739	0.0238012	0.80585	6	RGS6 (+369538), DPF3 (+590672)
chr1	1043424	1044214	791	42	0.148369	6.02708	0.0243091	0.80585	5	AGRN (+23696), RNF223 (+30488)
chr6	161918785	161919230	446	10	0.18667	6.02695	0.0243091	0.80585	6	PACRG (-808124), AGPAT4 (-644947)
chr1	1022836	1023390	555	23	0.160804	6.01057	0.0247724	0.80585	5	AGRN (+2990), RNF223 (+51194)
chr6	27729062	27729306	245	5	0.236077	5.99952	0.0251097	0.80585	8	ZNF184 (-256066), HIST1H2BL (+78747)
chr12	131137976	131138810	835	30	-0.130695	-5.99661	0.0252098	0.80585	-4	SFSWAP (-572744), ADGRD1 (+183957)
chr3	115318027	115318477	451	24	0.183464	5.98385	0.0256213	0.80585	6	ZBTB20 (-934611), GAP43 (-305258)
chr8	85918917	85921178	2262	13	-0.193415	-5.97925	0.0257288	0.80585	-6	PSKH2 (+149649), CA2 (+456196)
chr8	129983676	129984103	428	34	-0.154844	-5.96342	0.0261847	0.810129	-5	FAM49B (-44058), ASAP1 (+459770)
chr6	7272129	7272568	440	11	0.15448	5.94752	0.0267148	0.81657	5	SSR1 (+40858), RREB1 (+164541)
chr1	36178773	36179248	476	27	0.201939	5.87942	0.0289425	0.874133	6	THRAP3 (-45405), MAP7D1 (+22809)
chr20	62841799	62842085	287	7	0.221423	5.85155	0.0298618	0.891287	7	TCFL5 (+19821), COL9A3 (+24880)
chr3	96794214	96795501	1288	6	0.238321	5.83518	0.030466	0.898747	8	MTRNR2L12 (-176622), EPHA6 (-19728)
chr16	11476821	11477089	269	11	0.178981	5.77754	0.0326456	0.937085	6	ENSG00000188897 (+46633), RMI2 (+131524)
chr15	45215033	45215213	181	12	0.1739	5.77095	0.0329125	0.937085	6	SLC28A2 (-37107), SHF (-13948)
chr20	8328763	8330233	1471	11	-0.191378	-5.76488	0.0330756	0.937085	-6	PLCB4 (-978302), PLCB1 (+197233)
chr14	55909075	55910564	1490	12	0.190234	5.75878	0.0333091	0.937085	6	PELI2 (-208555), KTN1 (+329503)
chr6	165827060	165827460	401	20	0.166551	5.73972	0.0341431	0.937085	5	PDE10A (-165191), T (+341359)
chr3	6720462	6721501	1040	17	0.196649	5.71429	0.0351514	0.937085	6	GRM7 (-140133)
chr22	49098527	49099417	891	23	-0.142343	-5.71265	0.03527	0.937085	-5	FAM19A5 (+609512), BRD1 (+725832)
chr20	21101361	21102047	687	31	-0.181995	-5.70349	0.0356518	0.937085	-6	RALGAPA2 (-389216), KIZ (-24350)
chr4	174778534	174778835	302	21	0.215502	5.69626	0.0360225	0.937085	7	HPGD (-255787), GLRA3 (+50629)
chr16	75827546	75827988	443	23	0.240768	5.69277	0.0361745	0.937085	8	CNTNAP4 (-449511), ENSG00000283755 (-101325)
chr14	38728305	38728890	586	10	0.200135	5.69266	0.0361819	0.937085	6	CLEC14A (-472229), SEC23A (+374930)
chr3	19234416	19234818	403	35	-0.149128	-5.69002	0.0362486	0.937085	-5	KCNH8 (+86163), EFHB (+699563)
chr1	1354694	1355072	379	53	0.17442	5.67566	0.0368157	0.937085	6	DVL1 (-5533), MXRA8 (+3660)
chr1	40651186	40651639	454	15	0.151962	5.65711	0.0375979	0.937085	5	RIMS3 (+14244), ZNF684 (+119852)
chr13	105997634	105997949	316	14	0.184417	5.64213	0.0382354	0.937085	6	DAOA (+531503), EFNB2 (+537322)
chr22	49085747	49086604	858	15	-0.164264	-5.63349	0.0386951	0.937085	-5	FAM19A5 (+596716), BRD1 (+738628)
chr14	104952106	104952517	412	12	0.169043	5.62905	0.0389286	0.937085	5	AHNAK2 (+26045), PLD4 (+27496)
chr6	13769359	13769885	527	41	-0.194786	-5.62498	0.0391325	0.937085	-6	RANBP9 (-58058), MCUR1 (+44946)
chr1	41382540	41382650	111	14	-0.205693	-5.61255	0.0396551	0.937085	-7	FOXO6 (+20664), EDN2 (+102076)
chr16	65729143	65729931	789	7	0.186395	5.59844	0.0402704	0.937085	6	CDH5 (-637093), CDH11 (-607339)
chr3	94936654	94937178	525	7	0.205446	5.57707	0.0412972	0.937085	7	DHFR2 (-873693)
chr8	85946704	85949130	2427	16	-0.184384	-5.57427	0.041401	0.937085	-6	PSKH2 (+121780), CA2 (+484065)
chr9	135735756	135735843	88	6	0.210285	5.57159	0.0415308	0.937085	7	KCNT1 (+33608), CAMSAP1 (+171424)
chr1	61654145	61654310	166	20	0.185089	5.54494	0.0428578	0.937085	6	TM2D1 (+70913), NFIA (+572366)
chr3	94383229	94386732	3504	9	0.226574	5.54451	0.0428726	0.937085	7	DHFR2 (-321758)
chr3	186193514	186194007	494	35	-0.158566	-5.53376	0.0434286	0.937085	-5	ETV5 (-84649), DGKG (+168476)
chr11	10540085	10541311	1227	66	0.182382	5.5304	0.043588	0.937085	6	RNF141 (+519)
chr9	111481128	111481437	310	14	0.186592	5.51978	0.0441477	0.937085	6	OR2K2 (-151100), KIAA0368 (+3462)
chr17	81119427	81119524	98	17	-0.313266	-5.51412	0.0444591	0.937085	-10	AATK-AS1 (-46031), BAIAP2 (+84314)
chr20	8297577	8300285	2709	10	-0.178334	-5.50128	0.04513	0.937085	-6	PLCB1 (+166666)
chr16	88104187	88104614	428	18	-0.177619	-5.49337	0.0455897	0.937085	-6	ZNF469 (-323070), BANP (+134383)
chr21	46127833	46128117	285	15	0.151874	5.48753	0.0459122	0.937085	5	FTCD (+27592), COL6A2 (+29878)
chr6	19612693	19613014	322	14	0.193301	5.47727	0.0464571	0.937085	6	ID4 (-224532)
chr19	22422002	22422513	512	26	-0.238925	-5.47679	0.0464719	0.937085	-8	ZNF98 (+88)
chr2	131209494	131209558	65	5	0.185294	5.47585	0.0465164	0.937085	6	POTEE (-8541), PLEKHB2 (+104679)
chr2	41841043	41841633	591	30	0.145231	5.4673	0.0469797	0.937085	5	PKDCC (-206682)
chr12	131231380	131232576	1197	19	-0.180065	-5.46643	0.0470353	0.937085	-6	SFSWAP (-479159), ADGRD1 (+277542)
chr15	96068216	96068801	586	12	0.195321	5.4577	0.0474727	0.937085	6	NR2F2 (-262208)
chr14	86697782	86698647	866	7	-0.243197	-5.449	0.0479843	0.937085	-8	NONE
chr15	34850242	34850445	204	8	0.220596	5.44828	0.0480213	0.937085	7	ACTC1 (-54205), AQR (+119495)
chr7	157404613	157404785	173	6	0.293997	5.4428	0.0483586	0.937085	9	DNAJB6 (+67733)
chr4	4575143	4575557	415	47	0.247593	5.44242	0.0483846	0.937085	8	MSX1 (-284316), STX18 (-33322)
chr20	8140338	8141829	1492	23	-0.14184	-5.44164	0.0484439	0.937085	-5	PLCB1 (+8819)
chr4	147342729	147343686	958	15	0.254975	5.43825	0.0486292	0.937085	8	EDNRA (-137724), POU4F2 (+704315)
chr14	86674308	86678791	4484	20	-0.164817	-5.42972	0.0491667	0.937085	-5	NONE
chr2	150372296	150372884	589	5	0.2343	5.42918	0.0492112	0.937085	7	MMADHC (-784988), RND3 (+115077)
chr14	41426742	41427789	1048	6	0.234089	5.42728	0.0493224	0.937085	7	LRFN5 (-180304)
chr5	61783086	61784516	1431	11	0.172378	5.41838	0.0497635	0.937085	5	KIF2A (-522651), ZSWIM6 (+451528)

## Sheet: Permutation 90
chr	start	end	width	CpGs	betaCoefficient	statistic	p.value	q.value	difference	GREAT_annotated_gene
chr22	49088517	49093772	5256	133	-0.169569	-13.0824	1.63693e-05	0.0415289	-5	FAM19A5 (+601685), BRD1 (+733659)
chr22	49077112	49081990	4879	103	-0.142052	-9.87936	0.000208708	0.264747	-5	FAM19A5 (+590091), BRD1 (+745253)
chr22	49100283	49102819	2537	59	-0.170816	-8.96696	0.000556556	0.455087	-5	FAM19A5 (+612091), BRD1 (+723253)
chr22	49061922	49064481	2560	36	-0.169984	-8.53248	0.00098625	0.455087	-5	FAM19A5 (+573742), BRD1 (+761602)
chr1	16207487	16207868	382	24	0.264744	8.52944	0.000998527	0.455087	8	EPHA2 (-51591), ARHGEF19 (+4931)
chr9	135615969	135616974	1006	34	0.216849	8.48695	0.00107628	0.455087	7	GLT6D1 (+23068), PAEP (+54714)
chr22	49159449	49161507	2059	33	-0.170624	-8.3199	0.00126453	0.458301	-5	BRD1 (+664326), FAM19A5 (+671018)
chr4	386336	386729	394	28	-0.212072	-8.17918	0.00151416	0.480178	-7	ZNF141 (+48698), ZNF721 (+112623)
chr19	1163262	1163864	603	38	0.173247	7.85867	0.00229579	0.647159	6	SBNO2 (+10720), GPX4 (+59626)
chr22	49104450	49105579	1130	16	-0.230089	-7.71793	0.00272549	0.67571	-7	FAM19A5 (+615555), BRD1 (+719789)
chr18	13527568	13528274	707	13	-0.224478	-7.64916	0.00303241	0.67571	-7	FAM210A (+198639), LDLRAD4 (+249818)
chr22	49053316	49057390	4075	31	-0.156259	-7.60115	0.0031961	0.67571	-5	FAM19A5 (+565893), BRD1 (+769451)
chr3	94874093	94875636	1544	16	0.190856	7.52023	0.00356441	0.677811	6	DHFR2 (-811642)
chr14	60641379	60642171	793	36	-0.141923	-7.48188	0.00374038	0.677811	-5	SIX1 (+7687), SIX6 (+132824)
chr2	27307324	27308045	722	70	0.181786	7.38085	0.00424374	0.717758	6	UCN (+760)
chr3	14827413	14827925	513	10	0.215537	7.21874	0.00514405	0.732114	7	NR2C2 (-176246), FGD5 (+8707)
chr22	23017002	23017335	334	31	0.195943	7.18006	0.00537731	0.732114	6	GNAZ (-53192), IGLL5 (+129389)
chr20	8213286	8220660	7375	28	-0.170677	-7.08953	0.00603618	0.732114	-5	PLCB1 (+84708)
chr2	29920940	29921594	655	56	0.181986	7.04377	0.00636765	0.732114	6	ALK (+299)
chr19	3946177	3946697	521	18	0.169556	7.00942	0.00668686	0.732114	5	NMRK2 (+13334), DAPK3 (+24633)
chr9	974476	975762	1287	40	-0.146456	-6.92854	0.00737437	0.732114	-5	DMRT3 (-1845)
chr14	104102742	104103476	735	23	0.157292	6.91117	0.00752987	0.732114	5	KIF26A (-35614), ASPG (+17430)
chr3	94894761	94896924	2164	14	0.217574	6.87669	0.00785726	0.732114	7	DHFR2 (-832620)
chr19	2276128	2276372	245	26	0.16058	6.86476	0.00795957	0.732114	5	C19orf35 (+5926), ENSG00000273734 (+6725)
chr14	87463443	87466601	3159	17	-0.207518	-6.85035	0.00806597	0.732114	-7	GALC (+528249)
chr2	44928002	44928735	734	30	-0.189147	-6.81726	0.00837289	0.732114	-6	SIX3 (-13529), CAMKMT (+566405)
chr22	49599532	49600085	554	13	0.186634	6.7791	0.00883123	0.732114	6	BRD1 (+224995)
chr10	34792072	34792327	256	16	0.205346	6.74651	0.00922819	0.732114	7	PARD3 (+23121)
chr1	65962887	65963391	505	9	0.177103	6.73866	0.00932231	0.732114	6	SGIP1 (-571143), PDE4B (+170625)
chr2	198636232	198639538	3307	16	-0.186945	-6.69346	0.00985431	0.732114	-6	SATB2 (+820211), PLCL1 (+833183)
chr11	45093627	45095241	1615	14	0.162464	6.6616	0.0101694	0.732114	5	TP53I11 (-144274), PRDM11 (-52909)
chr5	2005589	2005957	369	18	0.192028	6.64006	0.0104395	0.732114	6	IRX4 (-118789), IRX2 (+745889)
chr12	131340255	131342086	1832	17	-0.175538	-6.61287	0.0108774	0.732114	-6	SFSWAP (-369966), ADGRD1 (+386735)
chr1	240209319	240209898	580	32	0.165157	6.60652	0.010947	0.732114	5	FMN2 (+117729), GREM2 (+402540)
chr1	223393301	223393925	625	58	-0.214649	-6.60563	0.0109674	0.732114	-7	CCDC185 (+196)
chr12	131219776	131220506	731	14	-0.201723	-6.58109	0.0112989	0.732114	-6	SFSWAP (-490996), ADGRD1 (+265705)
chr12	101699138	101699680	543	18	0.225417	6.54085	0.0119046	0.732114	7	CHPT1 (+1782), SYCP3 (+40060)
chr4	10780653	10781103	451	10	0.219473	6.50174	0.0125471	0.732114	7	CLNK (-96013), HS3ST1 (+648887)
chr22	37784880	37785145	266	8	0.183521	6.49577	0.0126248	0.732114	6	H1F0 (-20080), TRIOBP (+88009)
chr14	87085380	87087769	2390	15	-0.195436	-6.49276	0.0126657	0.732114	-6	GALC (+906696)
chr12	131216787	131217473	687	26	-0.161251	-6.48676	0.0127599	0.732114	-5	SFSWAP (-494007), ADGRD1 (+262694)
chrX	154653267	154653392	126	11	0.217711	6.47837	0.0128908	0.732114	7	CTAG2 (+249)
chr2	132257671	132258112	442	42	-0.168288	-6.44436	0.0134883	0.732114	-5	MZT2A (-765470), GPR39 (-158682)
chr22	49044669	49045736	1068	28	-0.157807	-6.436	0.0136602	0.732114	-5	FAM19A5 (+555743), BRD1 (+779601)
chr22	49069962	49070675	714	10	-0.204182	-6.40877	0.0141553	0.732114	-6	FAM19A5 (+580859), BRD1 (+754485)
chr2	140073655	140073907	253	19	0.198887	6.40603	0.0142004	0.732114	6	NONE
chr22	49162341	49162642	302	9	-0.206842	-6.40385	0.0142495	0.732114	-7	BRD1 (+662312), FAM19A5 (+673032)
chr14	86895480	86898065	2586	12	-0.224935	-6.40148	0.0142863	0.732114	-7	NONE
chr22	50033081	50033347	267	14	0.161626	6.37606	0.0146464	0.732114	5	IL17REL (-20555), TTLL8 (+23721)
chr11	106022032	106022669	638	37	-0.170299	-6.3586	0.0149738	0.732114	-5	MSANTD4 (-124)
chr12	131250180	131251330	1151	21	-0.134453	-6.34409	0.0152112	0.732114	-4	SFSWAP (-460382), ADGRD1 (+296319)
chr18	12777312	12777845	534	34	-0.189105	-6.32182	0.0156613	0.732114	-6	CEP76 (-74805), PTPN2 (+106656)
chr19	49761540	49762179	640	12	0.293326	6.31943	0.0157022	0.732114	9	TSKS (+1470), CPT1C (+70744)
chr2	143533879	143535407	1529	12	0.185828	6.30461	0.0159928	0.732114	6	ARHGAP15 (+405329), GTDC1 (+701097)
chr11	396593	397002	410	23	0.16961	6.28274	0.0164266	0.732114	5	PKP3 (+2581), SIGIRR (+18178)
chr21	41755018	41755469	452	24	0.156906	6.27479	0.0166148	0.732114	5	TMPRSS2 (-247179), RIPK4 (+11862)
chr9	33000021	33000500	480	11	0.199708	6.26157	0.0168726	0.732114	6	APTX (+1315), TMEM215 (+216762)
chr5	152207321	152207678	358	18	0.24114	6.23147	0.0175151	0.732114	8	GLRA1 (-282664), NMUR2 (+197779)
chr10	3024820	3025607	788	9	0.251999	6.22831	0.0175847	0.732114	8	PFKP (-42306)
chr8	649706	650213	508	44	-0.29819	-6.22615	0.0176215	0.732114	-9	DLGAP2 (-851406), TDRP (-104179)
chr15	97853352	97858652	5301	22	-0.155612	-6.22443	0.0176502	0.732114	-5	ARRDC4 (-104696)
chr16	1006755	1007283	529	27	0.149759	6.21095	0.0178916	0.732114	5	SSTR5 (-71762), SOX8 (+25211)
chr12	125861710	125862050	341	26	-0.140102	-6.19046	0.0183213	0.737797	-4	TMEM132B (+535264)
chr16	79253524	79254315	792	11	0.191492	6.13531	0.0196104	0.745854	6	MAF (+346794)
chr9	14993133	14993527	395	33	-0.222368	-6.12514	0.0198396	0.745854	-7	SNAPC3 (-429374), FREM1 (-82335)
chr1	182615900	182616420	521	11	-0.226367	-6.11446	0.0201465	0.745854	-7	RGS16 (-11752), RGS8 (+56754)
chr2	70907456	70907744	289	20	-0.152978	-6.09527	0.0205926	0.745854	-5	ATP6V1B1 (-28282), VAX2 (+7010)
chr7	155462358	155463366	1009	23	-0.116281	-6.08516	0.0208504	0.745854	-4	EN2 (+4733), CNPY1 (+71000)
chr3	172043039	172043212	174	7	0.261122	6.07036	0.0212883	0.745854	8	FNDC3B (+2572), GHSR (+405330)
chr17	66737621	66737745	125	11	0.203781	6.06163	0.0215297	0.745854	6	CACNG5 (-97434), PRKCA (+434857)
chr12	131243131	131243738	608	8	-0.220395	-6.06059	0.0215665	0.745854	-7	SFSWAP (-467702), ADGRD1 (+288999)
chr14	72134138	72137397	3260	8	0.254566	6.05536	0.0216893	0.745854	8	RGS6 (+203329), DPF3 (+756881)
chr4	76420944	76421229	286	42	-0.26894	-6.05085	0.0218244	0.745854	-9	SHROOM3 (-14013), STBD1 (+115061)
chr14	72300980	72302973	1994	13	0.197785	6.04739	0.0218653	0.745854	6	RGS6 (+369538), DPF3 (+590672)
chr1	1043424	1044214	791	42	0.148369	6.02708	0.02243	0.745854	5	AGRN (+23696), RNF223 (+30488)
chr6	161918785	161919230	446	10	0.18667	6.02695	0.0224423	0.745854	6	PACRG (-808124), AGPAT4 (-644947)
chr1	1022836	1023390	555	23	0.160804	6.01057	0.022917	0.745854	5	AGRN (+2990), RNF223 (+51194)
chr6	27729062	27729306	245	5	0.236077	5.99952	0.023228	0.745854	8	ZNF184 (-256066), HIST1H2BL (+78747)
chr12	131137976	131138810	835	30	-0.130695	-5.99661	0.0233017	0.745854	-4	SFSWAP (-572744), ADGRD1 (+183957)
chr3	115318027	115318477	451	24	0.183464	5.98385	0.0236782	0.745854	6	ZBTB20 (-934611), GAP43 (-305258)
chr8	85918917	85921178	2262	13	-0.193415	-5.97925	0.0238132	0.745854	-6	PSKH2 (+149649), CA2 (+456196)
chr8	129983676	129984103	428	34	-0.154844	-5.96342	0.0242838	0.751318	-5	FAM49B (-44058), ASAP1 (+459770)
chr6	7272129	7272568	440	11	0.15448	5.94752	0.0248118	0.758403	5	SSR1 (+40858), RREB1 (+164541)
chr1	36178773	36179248	476	27	0.201939	5.87942	0.0270134	0.81587	6	THRAP3 (-45405), MAP7D1 (+22809)
chr20	62841799	62842085	287	7	0.221423	5.85155	0.0278687	0.831799	7	TCFL5 (+19821), COL9A3 (+24880)
chr3	96794214	96795501	1288	6	0.238321	5.83518	0.0284416	0.839028	8	MTRNR2L12 (-176622), EPHA6 (-19728)
chr16	11476821	11477089	269	11	0.178981	5.77754	0.0304633	0.879144	6	ENSG00000188897 (+46633), RMI2 (+131524)
chr15	45215033	45215213	181	12	0.1739	5.77095	0.0307006	0.879144	6	SLC28A2 (-37107), SHF (-13948)
chr20	8328763	8330233	1471	11	-0.191378	-5.76488	0.030938	0.879144	-6	PLCB4 (-978302), PLCB1 (+197233)
chr14	55909075	55910564	1490	12	0.190234	5.75878	0.0311876	0.879144	6	PELI2 (-208555), KTN1 (+329503)
chr6	165827060	165827460	401	20	0.166551	5.73972	0.0319569	0.87984	5	PDE10A (-165191), T (+341359)
chr3	6720462	6721501	1040	17	0.196649	5.71429	0.0329555	0.87984	6	GRM7 (-140133)
chr22	49098527	49099417	891	23	-0.142343	-5.71265	0.0330332	0.87984	-5	FAM19A5 (+609512), BRD1 (+725832)
chr20	21101361	21102047	687	31	-0.181995	-5.70349	0.0334138	0.87984	-6	RALGAPA2 (-389216), KIZ (-24350)
chr4	174778534	174778835	302	21	0.215502	5.69626	0.0337412	0.87984	7	HPGD (-255787), GLRA3 (+50629)
chr16	75827546	75827988	443	23	0.240768	5.69277	0.0338885	0.87984	8	CNTNAP4 (-449511), ENSG00000283755 (-101325)
chr14	38728305	38728890	586	10	0.200135	5.69266	0.0338926	0.87984	6	CLEC14A (-472229), SEC23A (+374930)
chr3	19234416	19234818	403	35	-0.149128	-5.69002	0.0339867	0.87984	-5	KCNH8 (+86163), EFHB (+699563)
chr1	1354694	1355072	379	53	0.17442	5.67566	0.034576	0.886055	6	DVL1 (-5533), MXRA8 (+3660)
chr1	40651186	40651639	454	15	0.151962	5.65711	0.0353699	0.894667	5	RIMS3 (+14244), ZNF684 (+119852)
chr13	105997634	105997949	316	14	0.184417	5.64213	0.036127	0.894667	6	DAOA (+531503), EFNB2 (+537322)
chr22	49085747	49086604	858	15	-0.164264	-5.63349	0.0365444	0.894667	-5	FAM19A5 (+596716), BRD1 (+738628)
chr14	104952106	104952517	412	12	0.169043	5.62905	0.0367409	0.894667	5	AHNAK2 (+26045), PLD4 (+27496)
chr6	13769359	13769885	527	41	-0.194786	-5.62498	0.0369782	0.894667	-6	RANBP9 (-58058), MCUR1 (+44946)
chr1	41382540	41382650	111	14	-0.205693	-5.61255	0.0375675	0.894667	-7	FOXO6 (+20664), EDN2 (+102076)
chr16	65729143	65729931	789	7	0.186395	5.59844	0.0382346	0.894667	6	CDH5 (-637093), CDH11 (-607339)
chr3	94936654	94937178	525	7	0.205446	5.57707	0.0391635	0.894667	7	DHFR2 (-873693)
chr8	85946704	85949130	2427	16	-0.184384	-5.57427	0.0393272	0.894667	-6	PSKH2 (+121780), CA2 (+484065)
chr9	135735756	135735843	88	6	0.210285	5.57159	0.03945	0.894667	7	KCNT1 (+33608), CAMSAP1 (+171424)
chr1	61654145	61654310	166	20	0.185089	5.54494	0.0407677	0.894667	6	TM2D1 (+70913), NFIA (+572366)
chr3	94383229	94386732	3504	9	0.226574	5.54451	0.0407923	0.894667	7	DHFR2 (-321758)
chr3	186193514	186194007	494	35	-0.158566	-5.53376	0.041357	0.894667	-5	ETV5 (-84649), DGKG (+168476)
chr11	10540085	10541311	1227	66	0.182382	5.5304	0.0414675	0.894667	6	RNF141 (+519)
chr9	111481128	111481437	310	14	0.186592	5.51978	0.0419218	0.894667	6	OR2K2 (-151100), KIAA0368 (+3462)
chr17	81119427	81119524	98	17	-0.313258	-5.51338	0.0422696	0.894667	-10	AATK-AS1 (-46031), BAIAP2 (+84314)
chr20	8297577	8300285	2709	10	-0.178334	-5.50128	0.0428425	0.894667	-6	PLCB1 (+166666)
chr16	88104187	88104614	428	18	-0.177619	-5.49337	0.0432559	0.894667	-6	ZNF469 (-323070), BANP (+134383)
chr21	46127833	46128117	285	15	0.151874	5.48753	0.0435791	0.894667	5	FTCD (+27592), COL6A2 (+29878)
chr6	19612693	19613014	322	14	0.193301	5.47727	0.0441439	0.894667	6	ID4 (-224532)
chr19	22422002	22422513	512	26	-0.238925	-5.47679	0.0441562	0.894667	-8	ZNF98 (+88)
chr2	131209494	131209558	65	5	0.185294	5.47585	0.0442135	0.894667	6	POTEE (-8541), PLEKHB2 (+104679)
chr2	41841043	41841633	591	30	0.145231	5.4673	0.04468	0.894667	5	PKDCC (-206682)
chr12	131231380	131232576	1197	19	-0.180065	-5.46643	0.0447373	0.894667	-6	SFSWAP (-479159), ADGRD1 (+277542)
chr15	96068216	96068801	586	12	0.195321	5.4577	0.045212	0.894667	6	NR2F2 (-262208)
chr14	86697782	86698647	866	7	-0.243197	-5.449	0.045654	0.894667	-8	NONE
chr15	34850242	34850445	204	8	0.220596	5.44828	0.045699	0.894667	7	ACTC1 (-54205), AQR (+119495)
chr7	157404613	157404785	173	6	0.293997	5.4428	0.0460304	0.894667	9	DNAJB6 (+67733)
chr4	4575143	4575557	415	47	0.247593	5.44242	0.0460345	0.894667	8	MSX1 (-284316), STX18 (-33322)
chr20	8140338	8141829	1492	23	-0.14184	-5.44164	0.0460632	0.894667	-5	PLCB1 (+8819)
chr4	147342729	147343686	958	15	0.254975	5.43825	0.0462596	0.894667	8	EDNRA (-137724), POU4F2 (+704315)
chr14	86674308	86678791	4484	20	-0.164817	-5.42972	0.0467466	0.894667	-5	NONE
chr2	150372296	150372884	589	5	0.2343	5.42918	0.0468039	0.894667	7	MMADHC (-784988), RND3 (+115077)
chr14	41426742	41427789	1048	6	0.234089	5.42728	0.0469021	0.894667	7	LRFN5 (-180304)
chr5	61783086	61784516	1431	11	0.172378	5.41838	0.0474055	0.89752	5	KIF2A (-522651), ZSWIM6 (+451528)
