# Supplementary material for: Placental methylome reveals a 22q13.33 brain regulatory gene locus associated with autism
Source: Genome Biol. 2022 Feb 16;23:46. doi: 10.1186/s13059-022-02613-1 (PMC8848662; doi:10.1186/s13059-022-02613-1)
Supplement: Supplementary file 5 — Additional file 5: Table S4.. ChromHMM-defined chromatin state enrichment for DMRs. [file 13059_2022_2613_MOESM5_ESM.xlsx]

## Sheet: Sheet1
collection	tissue	cellType	antibody	description	filename	oddsRatio	qValueLog: -log(FDR adjusted p-value)
Roadmap_ChromHMM	Blood & T-cell	Primary T cells from cord blood	01_TssA	01_TssA E033 Primary T cells from cord blood Blood & T-cell	E033_1_TssA.bed	3.06872	2.61439
Roadmap_ChromHMM	Blood & T-cell	Primary T helper 17 cells PMA-I stimulated	01_TssA	01_TssA E042 Primary T helper 17 cells PMA-I stimulated Blood & T-cell	E042_1_TssA.bed	3.25272	2.39194
Roadmap_ChromHMM	Blood & T-cell	Primary mononuclear cells from¬¨‚Ä†peripheral¬¨‚Ä†blood	01_TssA	01_TssA E062 Primary mononuclear cells from¬¨‚Ä†peripheral¬¨‚Ä†blood Blood & T-cell	E062_1_TssA.bed	3.40125	2.28866
Roadmap_ChromHMM	Blood & T-cell	Primary T regulatory cells from¬¨‚Ä†peripheral¬¨‚Ä†blood	01_TssA	01_TssA E044 Primary T regulatory cells from¬¨‚Ä†peripheral¬¨‚Ä†blood Blood & T-cell	E044_1_TssA.bed	2.7602	1.82925
Roadmap_ChromHMM	Blood & T-cell	Primary T helper naive cells from¬¨‚Ä†peripheral¬¨‚Ä†blood	01_TssA	01_TssA E039 Primary T helper naive cells from¬¨‚Ä†peripheral¬¨‚Ä†blood Blood & T-cell	E039_1_TssA.bed	2.50897	1.76936
Roadmap_ChromHMM	Blood & T-cell	Primary T helper memory cells from peripheral blood 2	01_TssA	01_TssA E037 Primary T helper memory cells from peripheral blood 2 Blood & T-cel	E037_1_TssA.bed	2.35726	1.50422
Roadmap_ChromHMM	Blood & T-cell	Primary T cells effector/memory enriched from peripheral blood	01_TssA	01_TssA E045 Primary T cells effector/memory enriched from peripheral blood Bloo	E045_1_TssA.bed	2.2035	1.48268
Roadmap_ChromHMM	Blood & T-cell	Primary T helper memory cells from peripheral blood 1	01_TssA	01_TssA E040 Primary T helper memory cells from peripheral blood 1 Blood & T-cel	E040_1_TssA.bed	2.69898	1.45636
Roadmap_ChromHMM	Blood & T-cell	Primary T helper cells PMA-I stimulated	01_TssA	01_TssA E041 Primary T helper cells PMA-I stimulated Blood & T-cell	E041_1_TssA.bed	2.35202	1.37186
Roadmap_ChromHMM	Blood & T-cell	Primary T helper naive cells from peripheral blood	01_TssA	01_TssA E038 Primary T helper naive cells from peripheral blood Blood & T-cell	E038_1_TssA.bed	2.18879	1.24751
Roadmap_ChromHMM	Blood & T-cell	Primary T CD8+ naive cells from peripheral blood	01_TssA	01_TssA E047 Primary T CD8+ naive cells from peripheral blood Blood & T-cell	E047_1_TssA.bed	1.86177	0.901509
Roadmap_ChromHMM	Blood & T-cell	Primary T cells from¬¨‚Ä†peripheral¬¨‚Ä†blood	01_TssA	01_TssA E034 Primary T cells from¬¨‚Ä†peripheral¬¨‚Ä†blood Blood & T-cell	E034_1_TssA.bed	1.64924	0.60892
Roadmap_ChromHMM	Blood & T-cell	Primary T CD8+ memory cells from peripheral blood	01_TssA	01_TssA E048 Primary T CD8+ memory cells from peripheral blood Blood & T-cell	E048_1_TssA.bed	1.48783	0.572283
Roadmap_ChromHMM	Blood & T-cell	Primary T helper cells from¬¨‚Ä†peripheral¬¨‚Ä†blood	01_TssA	01_TssA E043 Primary T helper cells from¬¨‚Ä†peripheral¬¨‚Ä†blood Blood & T-cell	E043_1_TssA.bed	1.44774	0.497269
Roadmap_ChromHMM	Brain	Brain Angular Gyrus	01_TssA	01_TssA E067 Brain Angular Gyrus Brain	E067_1_TssA.bed	3.46218	4.39552
Roadmap_ChromHMM	Brain	Fetal Brain Female	01_TssA	01_TssA E082 Fetal Brain Female Brain	E082_1_TssA.bed	3.69488	4.29228
Roadmap_ChromHMM	Brain	Brain Hippocampus Middle	01_TssA	01_TssA E071 Brain Hippocampus Middle Brain	E071_1_TssA.bed	3.4888	4.23662
Roadmap_ChromHMM	Brain	Brain Anterior Caudate	01_TssA	01_TssA E068 Brain Anterior Caudate Brain	E068_1_TssA.bed	2.9763	3.6713
Roadmap_ChromHMM	Brain	Brain Cingulate Gyrus	01_TssA	01_TssA E069 Brain Cingulate Gyrus Brain	E069_1_TssA.bed	2.42246	2.18645
Roadmap_ChromHMM	Brain	Brain_Dorsolateral_Prefrontal_Cortex	01_TssA	01_TssA E073 Brain_Dorsolateral_Prefrontal_Cortex Brain	E073_1_TssA.bed	2.26013	1.97334
Roadmap_ChromHMM	Brain	Fetal Brain Male	01_TssA	01_TssA E081 Fetal Brain Male Brain	E081_1_TssA.bed	3.68328	1.72836
Roadmap_ChromHMM	Brain	Brain Substantia Nigra	01_TssA	01_TssA E074 Brain Substantia Nigra Brain	E074_1_TssA.bed	2.14825	1.63032
Roadmap_ChromHMM	Brain	Brain Inferior Temporal Lobe	01_TssA	01_TssA E072 Brain Inferior Temporal Lobe Brain	E072_1_TssA.bed	2.03755	1.49941
Roadmap_ChromHMM	Brain	Brain Germinal Matrix	01_TssA	01_TssA E070 Brain Germinal Matrix Brain	E070_1_TssA.bed	1.987	1.26832
Roadmap_ChromHMM	Digestive	Gastric	01_TssA	01_TssA E094 Gastric Digestive	E094_1_TssA.bed	2.49842	2.02701
Roadmap_ChromHMM	Digestive	Fetal Intestine Large	01_TssA	01_TssA E084 Fetal Intestine Large Digestive	E084_1_TssA.bed	2.57254	1.96854
Roadmap_ChromHMM	Digestive	Rectal Mucosa Donor 31	01_TssA	01_TssA E102 Rectal Mucosa Donor 31 Digestive	E102_1_TssA.bed	2.32418	1.83294
Roadmap_ChromHMM	Digestive	Fetal Intestine Small	01_TssA	01_TssA E085 Fetal Intestine Small Digestive	E085_1_TssA.bed	2.2035	1.48268
Roadmap_ChromHMM	Digestive	Rectal Mucosa Donor 29	01_TssA	01_TssA E101 Rectal Mucosa Donor 29 Digestive	E101_1_TssA.bed	1.88159	1.31096
Roadmap_ChromHMM	Digestive	Duodenum Mucosa	01_TssA	01_TssA E077 Duodenum Mucosa Digestive	E077_1_TssA.bed	1.84613	1.26753
Roadmap_ChromHMM	Digestive	Stomach Mucosa	01_TssA	01_TssA E110 Stomach Mucosa Digestive	E110_1_TssA.bed	2.34871	1.23756
Roadmap_ChromHMM	Digestive	Sigmoid Colon	01_TssA	01_TssA E106 Sigmoid Colon Digestive	E106_1_TssA.bed	2.0004	1.00104
Roadmap_ChromHMM	Digestive	Small Intestine	01_TssA	01_TssA E109 Small Intestine Digestive	E109_1_TssA.bed	1.65427	0.68213
Roadmap_ChromHMM	Digestive	Colonic Mucosa	01_TssA	01_TssA E075 Colonic Mucosa Digestive	E075_1_TssA.bed	1.44686	0.667647
Roadmap_ChromHMM	Digestive	Esophagus	01_TssA	01_TssA E079 Esophagus Digestive	E079_1_TssA.bed	1.43282	0.617121
Roadmap_ChromHMM	Digestive	Fetal Stomach	01_TssA	01_TssA E092 Fetal Stomach Digestive	E092_1_TssA.bed	1.54205	0.550095
Roadmap_ChromHMM	Epithelial	Breast Myoepithelial Primary Cells	01_TssA	01_TssA E027 Breast Myoepithelial Primary Cells Epithelial	E027_1_TssA.bed	2.89597	2.92979
Roadmap_ChromHMM	Epithelial	Foreskin Melanocyte Primary Cells skin01	01_TssA	01_TssA E059 Foreskin Melanocyte Primary Cells skin01 Epithelial	E059_1_TssA.bed	2.76751	2.15682
Roadmap_ChromHMM	Epithelial	Foreskin Fibroblast Primary Cells skin02	01_TssA	01_TssA E056 Foreskin Fibroblast Primary Cells skin02 Epithelial	E056_1_TssA.bed	2.07178	1.44792
Roadmap_ChromHMM	Epithelial	Foreskin Melanocyte Primary Cells skin03	01_TssA	01_TssA E061 Foreskin Melanocyte Primary Cells skin03 Epithelial	E061_1_TssA.bed	2.22736	1.27741
Roadmap_ChromHMM	Epithelial	Foreskin Keratinocyte Primary Cells skin02	01_TssA	01_TssA E057 Foreskin Keratinocyte Primary Cells skin02 Epithelial	E057_1_TssA.bed	1.87146	1.15045
Roadmap_ChromHMM	Epithelial	Breast variant Human Mammary Epithelial Cells (vHMEC)	01_TssA	01_TssA E028 Breast variant Human Mammary Epithelial Cells (vHMEC) Epithelial	E028_1_TssA.bed	1.72919	0.651891
Roadmap_ChromHMM	Epithelial	Foreskin Keratinocyte Primary Cells skin03	01_TssA	01_TssA E058 Foreskin Keratinocyte Primary Cells skin03 Epithelial	E058_1_TssA.bed	1.07005	0.291354
Roadmap_ChromHMM	Epithelial	Foreskin Fibroblast Primary Cells skin01	01_TssA	01_TssA E055 Foreskin Fibroblast Primary Cells skin01 Epithelial	E055_1_TssA.bed	1.057	0.282815
FetalBrain_ChromHMM	Fetal Brain	Fetal Brain Female	01_TssA	01_TssA E082 Fetal Brain Female Brain	E082_1_TssA.bed	3.69488	4.29228
FetalBrain_ChromHMM	Fetal Brain	Fetal Brain Male	01_TssA	01_TssA E081 Fetal Brain Male Brain	E081_1_TssA.bed	3.68328	1.72836
Roadmap_ChromHMM	Placenta	Placenta Amnion	01_TssA	01_TssA E099 Placenta Amnion Other	E099_1_TssA.bed	2.80982	2.03366
Roadmap_ChromHMM	Placenta	Placenta	01_TssA	01_TssA E091 Placenta Other	E091_1_TssA.bed	1.15994	0.382099
Roadmap_ChromHMM	Blood & T-cell	Primary T regulatory cells from¬¨‚Ä†peripheral¬¨‚Ä†blood	02_TssAFlnk	02_TssAFlnk E044 Primary T regulatory cells from¬¨‚Ä†peripheral¬¨‚Ä†blood Blood & T-ce	E044_2_TssAFlnk.bed	4.38295	3.72789
Roadmap_ChromHMM	Blood & T-cell	Primary T helper cells from¬¨‚Ä†peripheral¬¨‚Ä†blood	02_TssAFlnk	02_TssAFlnk E043 Primary T helper cells from¬¨‚Ä†peripheral¬¨‚Ä†blood Blood & T-cell	E043_2_TssAFlnk.bed	3.37483	3.10487
Roadmap_ChromHMM	Blood & T-cell	Primary T helper memory cells from peripheral blood 1	02_TssAFlnk	02_TssAFlnk E040 Primary T helper memory cells from peripheral blood 1 Blood & T	E040_2_TssAFlnk.bed	5.45599	3.052
Roadmap_ChromHMM	Blood & T-cell	Primary T cells effector/memory enriched from peripheral blood	02_TssAFlnk	02_TssAFlnk E045 Primary T cells effector/memory enriched from peripheral blood	E045_2_TssAFlnk.bed	5.23514	2.96407
Roadmap_ChromHMM	Blood & T-cell	Primary T helper naive cells from¬¨‚Ä†peripheral¬¨‚Ä†blood	02_TssAFlnk	02_TssAFlnk E039 Primary T helper naive cells from¬¨‚Ä†peripheral¬¨‚Ä†blood Blood & T-	E039_2_TssAFlnk.bed	3.60592	2.65385
Roadmap_ChromHMM	Blood & T-cell	Primary T helper 17 cells PMA-I stimulated	02_TssAFlnk	02_TssAFlnk E042 Primary T helper 17 cells PMA-I stimulated Blood & T-cell	E042_2_TssAFlnk.bed	3.94792	2.63229
Roadmap_ChromHMM	Blood & T-cell	Primary T CD8+ naive cells from peripheral blood	02_TssAFlnk	02_TssAFlnk E047 Primary T CD8+ naive cells from peripheral blood Blood & T-cell	E047_2_TssAFlnk.bed	4.21303	2.50557
Roadmap_ChromHMM	Blood & T-cell	Primary T helper cells PMA-I stimulated	02_TssAFlnk	02_TssAFlnk E041 Primary T helper cells PMA-I stimulated Blood & T-cell	E041_2_TssAFlnk.bed	3.07154	2.24961
Roadmap_ChromHMM	Blood & T-cell	Primary T cells from cord blood	02_TssAFlnk	02_TssAFlnk E033 Primary T cells from cord blood Blood & T-cell	E033_2_TssAFlnk.bed	3.70418	1.99192
Roadmap_ChromHMM	Blood & T-cell	Primary T CD8+ memory cells from peripheral blood	02_TssAFlnk	02_TssAFlnk E048 Primary T CD8+ memory cells from peripheral blood Blood & T-cel	E048_2_TssAFlnk.bed	4.39157	1.99061
Roadmap_ChromHMM	Blood & T-cell	Primary T helper memory cells from peripheral blood 2	02_TssAFlnk	02_TssAFlnk E037 Primary T helper memory cells from peripheral blood 2 Blood & T	E037_2_TssAFlnk.bed	4.1905	1.92008
Roadmap_ChromHMM	Blood & T-cell	Primary mononuclear cells from¬¨‚Ä†peripheral¬¨‚Ä†blood	02_TssAFlnk	02_TssAFlnk E062 Primary mononuclear cells from¬¨‚Ä†peripheral¬¨‚Ä†blood Blood & T-cel	E062_2_TssAFlnk.bed	2.76123	1.66404
Roadmap_ChromHMM	Blood & T-cell	Primary T helper naive cells from peripheral blood	02_TssAFlnk	02_TssAFlnk E038 Primary T helper naive cells from peripheral blood Blood & T-ce	E038_2_TssAFlnk.bed	2.8112	1.15326
Roadmap_ChromHMM	Blood & T-cell	Primary T cells from¬¨‚Ä†peripheral¬¨‚Ä†blood	02_TssAFlnk	02_TssAFlnk E034 Primary T cells from¬¨‚Ä†peripheral¬¨‚Ä†blood Blood & T-cell	E034_2_TssAFlnk.bed	1.9853	0.890211
Roadmap_ChromHMM	Brain	Brain_Dorsolateral_Prefrontal_Cortex	02_TssAFlnk	02_TssAFlnk E073 Brain_Dorsolateral_Prefrontal_Cortex Brain	E073_2_TssAFlnk.bed	4.66914	2.72129
Roadmap_ChromHMM	Brain	Brain Substantia Nigra	02_TssAFlnk	02_TssAFlnk E074 Brain Substantia Nigra Brain	E074_2_TssAFlnk.bed	5.31041	2.64014
Roadmap_ChromHMM	Brain	Brain Cingulate Gyrus	02_TssAFlnk	02_TssAFlnk E069 Brain Cingulate Gyrus Brain	E069_2_TssAFlnk.bed	4.12085	2.18057
Roadmap_ChromHMM	Brain	Brain Angular Gyrus	02_TssAFlnk	02_TssAFlnk E067 Brain Angular Gyrus Brain	E067_2_TssAFlnk.bed	4.85675	2.14338
Roadmap_ChromHMM	Brain	Brain Inferior Temporal Lobe	02_TssAFlnk	02_TssAFlnk E072 Brain Inferior Temporal Lobe Brain	E072_2_TssAFlnk.bed	3.9723	2.11511
Roadmap_ChromHMM	Brain	Brain Anterior Caudate	02_TssAFlnk	02_TssAFlnk E068 Brain Anterior Caudate Brain	E068_2_TssAFlnk.bed	3.4702	1.87803
Roadmap_ChromHMM	Brain	Brain Hippocampus Middle	02_TssAFlnk	02_TssAFlnk E071 Brain Hippocampus Middle Brain	E071_2_TssAFlnk.bed	2.88628	1.74785
Roadmap_ChromHMM	Brain	Brain Germinal Matrix	02_TssAFlnk	02_TssAFlnk E070 Brain Germinal Matrix Brain	E070_2_TssAFlnk.bed	3.07979	1.6742
Roadmap_ChromHMM	Brain	Fetal Brain Female	02_TssAFlnk	02_TssAFlnk E082 Fetal Brain Female Brain	E082_2_TssAFlnk.bed	1.81086	0.599188
Roadmap_ChromHMM	Brain	Fetal Brain Male	02_TssAFlnk	02_TssAFlnk E081 Fetal Brain Male Brain	E081_2_TssAFlnk.bed	0.745369	0.128327
Roadmap_ChromHMM	Digestive	Rectal Mucosa Donor 31	02_TssAFlnk	02_TssAFlnk E102 Rectal Mucosa Donor 31 Digestive	E102_2_TssAFlnk.bed	3.94801	2.88923
Roadmap_ChromHMM	Digestive	Esophagus	02_TssAFlnk	02_TssAFlnk E079 Esophagus Digestive	E079_2_TssAFlnk.bed	3.42752	2.08392
Roadmap_ChromHMM	Digestive	Fetal Intestine Small	02_TssAFlnk	02_TssAFlnk E085 Fetal Intestine Small Digestive	E085_2_TssAFlnk.bed	3.48711	1.40155
Roadmap_ChromHMM	Digestive	Duodenum Mucosa	02_TssAFlnk	02_TssAFlnk E077 Duodenum Mucosa Digestive	E077_2_TssAFlnk.bed	2.57117	1.3788
Roadmap_ChromHMM	Digestive	Rectal Mucosa Donor 29	02_TssAFlnk	02_TssAFlnk E101 Rectal Mucosa Donor 29 Digestive	E101_2_TssAFlnk.bed	2.57117	1.3788
Roadmap_ChromHMM	Digestive	Colonic Mucosa	02_TssAFlnk	02_TssAFlnk E075 Colonic Mucosa Digestive	E075_2_TssAFlnk.bed	2.62073	1.24593
Roadmap_ChromHMM	Digestive	Fetal Stomach	02_TssAFlnk	02_TssAFlnk E092 Fetal Stomach Digestive	E092_2_TssAFlnk.bed	2.47715	0.846652
Roadmap_ChromHMM	Digestive	Sigmoid Colon	02_TssAFlnk	02_TssAFlnk E106 Sigmoid Colon Digestive	E106_2_TssAFlnk.bed	2.78377	0.730516
Roadmap_ChromHMM	Digestive	Gastric	02_TssAFlnk	02_TssAFlnk E094 Gastric Digestive	E094_2_TssAFlnk.bed	2.01451	0.680058
Roadmap_ChromHMM	Digestive	Small Intestine	02_TssAFlnk	02_TssAFlnk E109 Small Intestine Digestive	E109_2_TssAFlnk.bed	3.00161	0.499829
Roadmap_ChromHMM	Digestive	Stomach Mucosa	02_TssAFlnk	02_TssAFlnk E110 Stomach Mucosa Digestive	E110_2_TssAFlnk.bed	1.71814	0.462118
Roadmap_ChromHMM	Digestive	Fetal Intestine Large	02_TssAFlnk	02_TssAFlnk E084 Fetal Intestine Large Digestive	E084_2_TssAFlnk.bed	1.6394	0.438186
Roadmap_ChromHMM	Epithelial	Breast Myoepithelial Primary Cells	02_TssAFlnk	02_TssAFlnk E027 Breast Myoepithelial Primary Cells Epithelial	E027_2_TssAFlnk.bed	5.57939	3.46292
Roadmap_ChromHMM	Epithelial	Foreskin Fibroblast Primary Cells skin02	02_TssAFlnk	02_TssAFlnk E056 Foreskin Fibroblast Primary Cells skin02 Epithelial	E056_2_TssAFlnk.bed	4.79549	2.82799
Roadmap_ChromHMM	Epithelial	Foreskin Fibroblast Primary Cells skin01	02_TssAFlnk	02_TssAFlnk E055 Foreskin Fibroblast Primary Cells skin01 Epithelial	E055_2_TssAFlnk.bed	2.94534	2.32176
Roadmap_ChromHMM	Epithelial	Foreskin Melanocyte Primary Cells skin03	02_TssAFlnk	02_TssAFlnk E061 Foreskin Melanocyte Primary Cells skin03 Epithelial	E061_2_TssAFlnk.bed	2.95306	1.79162
Roadmap_ChromHMM	Epithelial	Foreskin Keratinocyte Primary Cells skin02	02_TssAFlnk	02_TssAFlnk E057 Foreskin Keratinocyte Primary Cells skin02 Epithelial	E057_2_TssAFlnk.bed	2.47805	1.60487
Roadmap_ChromHMM	Epithelial	Foreskin Keratinocyte Primary Cells skin03	02_TssAFlnk	02_TssAFlnk E058 Foreskin Keratinocyte Primary Cells skin03 Epithelial	E058_2_TssAFlnk.bed	1.98185	1.08308
Roadmap_ChromHMM	Epithelial	Foreskin Melanocyte Primary Cells skin01	02_TssAFlnk	02_TssAFlnk E059 Foreskin Melanocyte Primary Cells skin01 Epithelial	E059_2_TssAFlnk.bed	2.02231	0.802317
Roadmap_ChromHMM	Epithelial	Breast variant Human Mammary Epithelial Cells (vHMEC)	02_TssAFlnk	02_TssAFlnk E028 Breast variant Human Mammary Epithelial Cells (vHMEC) Epithelia	E028_2_TssAFlnk.bed	1.63459	0.319371
FetalBrain_ChromHMM	Fetal Brain	Fetal Brain Female	02_TssAFlnk	02_TssAFlnk E082 Fetal Brain Female Brain	E082_2_TssAFlnk.bed	1.81086	0.599188
FetalBrain_ChromHMM	Fetal Brain	Fetal Brain Male	02_TssAFlnk	02_TssAFlnk E081 Fetal Brain Male Brain	E081_2_TssAFlnk.bed	0.745369	0.128327
Roadmap_ChromHMM	Placenta	Placenta	02_TssAFlnk	02_TssAFlnk E091 Placenta Other	E091_2_TssAFlnk.bed	2.58827	1.84079
Roadmap_ChromHMM	Placenta	Placenta Amnion	02_TssAFlnk	02_TssAFlnk E099 Placenta Amnion Other	E099_2_TssAFlnk.bed	1.87417	0.62481
Roadmap_ChromHMM	Blood & T-cell	Primary T helper naive cells from¬¨‚Ä†peripheral¬¨‚Ä†blood	03_TxFlnk	03_TxFlnk E039 Primary T helper naive cells from¬¨‚Ä†peripheral¬¨‚Ä†blood Blood & T-ce	E039_3_TxFlnk.bed	4.55764	1.38614
Roadmap_ChromHMM	Blood & T-cell	Primary T helper 17 cells PMA-I stimulated	03_TxFlnk	03_TxFlnk E042 Primary T helper 17 cells PMA-I stimulated Blood & T-cell	E042_3_TxFlnk.bed	3.64246	1.18224
Roadmap_ChromHMM	Blood & T-cell	Primary mononuclear cells from¬¨‚Ä†peripheral¬¨‚Ä†blood	03_TxFlnk	03_TxFlnk E062 Primary mononuclear cells from¬¨‚Ä†peripheral¬¨‚Ä†blood Blood & T-cell	E062_3_TxFlnk.bed	0	0
Roadmap_ChromHMM	Blood & T-cell	Primary T CD8+ memory cells from peripheral blood	03_TxFlnk	03_TxFlnk E048 Primary T CD8+ memory cells from peripheral blood Blood & T-cell	E048_3_TxFlnk.bed	0	0
Roadmap_ChromHMM	Blood & T-cell	Primary T CD8+ naive cells from peripheral blood	03_TxFlnk	03_TxFlnk E047 Primary T CD8+ naive cells from peripheral blood Blood & T-cell	E047_3_TxFlnk.bed	0	0
Roadmap_ChromHMM	Blood & T-cell	Primary T cells effector/memory enriched from peripheral blood	03_TxFlnk	03_TxFlnk E045 Primary T cells effector/memory enriched from peripheral blood Bl	E045_3_TxFlnk.bed	0	0
Roadmap_ChromHMM	Blood & T-cell	Primary T cells from cord blood	03_TxFlnk	03_TxFlnk E033 Primary T cells from cord blood Blood & T-cell	E033_3_TxFlnk.bed	0	0
Roadmap_ChromHMM	Blood & T-cell	Primary T cells from¬¨‚Ä†peripheral¬¨‚Ä†blood	03_TxFlnk	03_TxFlnk E034 Primary T cells from¬¨‚Ä†peripheral¬¨‚Ä†blood Blood & T-cell	E034_3_TxFlnk.bed	0	0
Roadmap_ChromHMM	Blood & T-cell	Primary T helper cells from¬¨‚Ä†peripheral¬¨‚Ä†blood	03_TxFlnk	03_TxFlnk E043 Primary T helper cells from¬¨‚Ä†peripheral¬¨‚Ä†blood Blood & T-cell	E043_3_TxFlnk.bed	0	0
Roadmap_ChromHMM	Blood & T-cell	Primary T helper cells PMA-I stimulated	03_TxFlnk	03_TxFlnk E041 Primary T helper cells PMA-I stimulated Blood & T-cell	E041_3_TxFlnk.bed	0	0
Roadmap_ChromHMM	Blood & T-cell	Primary T helper memory cells from peripheral blood 1	03_TxFlnk	03_TxFlnk E040 Primary T helper memory cells from peripheral blood 1 Blood & T-c	E040_3_TxFlnk.bed	0	0
Roadmap_ChromHMM	Blood & T-cell	Primary T helper memory cells from peripheral blood 2	03_TxFlnk	03_TxFlnk E037 Primary T helper memory cells from peripheral blood 2 Blood & T-c	E037_3_TxFlnk.bed	0	0
Roadmap_ChromHMM	Blood & T-cell	Primary T helper naive cells from peripheral blood	03_TxFlnk	03_TxFlnk E038 Primary T helper naive cells from peripheral blood Blood & T-cell	E038_3_TxFlnk.bed	0	0
Roadmap_ChromHMM	Blood & T-cell	Primary T regulatory cells from¬¨‚Ä†peripheral¬¨‚Ä†blood	03_TxFlnk	03_TxFlnk E044 Primary T regulatory cells from¬¨‚Ä†peripheral¬¨‚Ä†blood Blood & T-cell	E044_3_TxFlnk.bed	0	0
Roadmap_ChromHMM	Brain	Brain_Dorsolateral_Prefrontal_Cortex	03_TxFlnk	03_TxFlnk E073 Brain_Dorsolateral_Prefrontal_Cortex Brain	E073_3_TxFlnk.bed	17.9929	0.987726
Roadmap_ChromHMM	Brain	Brain Hippocampus Middle	03_TxFlnk	03_TxFlnk E071 Brain Hippocampus Middle Brain	E071_3_TxFlnk.bed	9.00707	0.823073
Roadmap_ChromHMM	Brain	Brain Cingulate Gyrus	03_TxFlnk	03_TxFlnk E069 Brain Cingulate Gyrus Brain	E069_3_TxFlnk.bed	6.00569	0.70947
Roadmap_ChromHMM	Brain	Brain Angular Gyrus	03_TxFlnk	03_TxFlnk E067 Brain Angular Gyrus Brain	E067_3_TxFlnk.bed	0	0
Roadmap_ChromHMM	Brain	Brain Anterior Caudate	03_TxFlnk	03_TxFlnk E068 Brain Anterior Caudate Brain	E068_3_TxFlnk.bed	0	0
Roadmap_ChromHMM	Brain	Brain Germinal Matrix	03_TxFlnk	03_TxFlnk E070 Brain Germinal Matrix Brain	E070_3_TxFlnk.bed	0	0
Roadmap_ChromHMM	Brain	Brain Inferior Temporal Lobe	03_TxFlnk	03_TxFlnk E072 Brain Inferior Temporal Lobe Brain	E072_3_TxFlnk.bed	0	0
Roadmap_ChromHMM	Brain	Brain Substantia Nigra	03_TxFlnk	03_TxFlnk E074 Brain Substantia Nigra Brain	E074_3_TxFlnk.bed	0	0
Roadmap_ChromHMM	Brain	Fetal Brain Female	03_TxFlnk	03_TxFlnk E082 Fetal Brain Female Brain	E082_3_TxFlnk.bed	0	0
Roadmap_ChromHMM	Brain	Fetal Brain Male	03_TxFlnk	03_TxFlnk E081 Fetal Brain Male Brain	E081_3_TxFlnk.bed	0	0
Roadmap_ChromHMM	Digestive	Colonic Mucosa	03_TxFlnk	03_TxFlnk E075 Colonic Mucosa Digestive	E075_3_TxFlnk.bed	12.0895	1.60335
Roadmap_ChromHMM	Digestive	Fetal Intestine Small	03_TxFlnk	03_TxFlnk E085 Fetal Intestine Small Digestive	E085_3_TxFlnk.bed	5.17883	1.10722
Roadmap_ChromHMM	Digestive	Sigmoid Colon	03_TxFlnk	03_TxFlnk E106 Sigmoid Colon Digestive	E106_3_TxFlnk.bed	9.00707	0.823073
Roadmap_ChromHMM	Digestive	Fetal Intestine Large	03_TxFlnk	03_TxFlnk E084 Fetal Intestine Large Digestive	E084_3_TxFlnk.bed	6.00569	0.70947
Roadmap_ChromHMM	Digestive	Rectal Mucosa Donor 29	03_TxFlnk	03_TxFlnk E101 Rectal Mucosa Donor 29 Digestive	E101_3_TxFlnk.bed	6.00569	0.70947
Roadmap_ChromHMM	Digestive	Duodenum Mucosa	03_TxFlnk	03_TxFlnk E077 Duodenum Mucosa Digestive	E077_3_TxFlnk.bed	4.50416	0.623795
Roadmap_ChromHMM	Digestive	Esophagus	03_TxFlnk	03_TxFlnk E079 Esophagus Digestive	E079_3_TxFlnk.bed	4.50416	0.623795
Roadmap_ChromHMM	Digestive	Fetal Stomach	03_TxFlnk	03_TxFlnk E092 Fetal Stomach Digestive	E092_3_TxFlnk.bed	0	0
Roadmap_ChromHMM	Digestive	Gastric	03_TxFlnk	03_TxFlnk E094 Gastric Digestive	E094_3_TxFlnk.bed	0	0
Roadmap_ChromHMM	Digestive	Rectal Mucosa Donor 31	03_TxFlnk	03_TxFlnk E102 Rectal Mucosa Donor 31 Digestive	E102_3_TxFlnk.bed	0	0
Roadmap_ChromHMM	Digestive	Small Intestine	03_TxFlnk	03_TxFlnk E109 Small Intestine Digestive	E109_3_TxFlnk.bed	0	0
Roadmap_ChromHMM	Digestive	Stomach Mucosa	03_TxFlnk	03_TxFlnk E110 Stomach Mucosa Digestive	E110_3_TxFlnk.bed	0	0
Roadmap_ChromHMM	Epithelial	Foreskin Fibroblast Primary Cells skin02	03_TxFlnk	03_TxFlnk E056 Foreskin Fibroblast Primary Cells skin02 Epithelial	E056_3_TxFlnk.bed	8.75685	4.06601
Roadmap_ChromHMM	Epithelial	Foreskin Fibroblast Primary Cells skin01	03_TxFlnk	03_TxFlnk E055 Foreskin Fibroblast Primary Cells skin01 Epithelial	E055_3_TxFlnk.bed	9.25492	3.12717
Roadmap_ChromHMM	Epithelial	Foreskin Melanocyte Primary Cells skin01	03_TxFlnk	03_TxFlnk E059 Foreskin Melanocyte Primary Cells skin01 Epithelial	E059_3_TxFlnk.bed	12.0895	1.60335
Roadmap_ChromHMM	Epithelial	Foreskin Keratinocyte Primary Cells skin03	03_TxFlnk	03_TxFlnk E058 Foreskin Keratinocyte Primary Cells skin03 Epithelial	E058_3_TxFlnk.bed	9.06762	1.4424
Roadmap_ChromHMM	Epithelial	Breast Myoepithelial Primary Cells	03_TxFlnk	03_TxFlnk E027 Breast Myoepithelial Primary Cells Epithelial	E027_3_TxFlnk.bed	17.9929	0.987726
Roadmap_ChromHMM	Epithelial	Foreskin Melanocyte Primary Cells skin03	03_TxFlnk	03_TxFlnk E061 Foreskin Melanocyte Primary Cells skin03 Epithelial	E061_3_TxFlnk.bed	9.00707	0.823073
Roadmap_ChromHMM	Epithelial	Breast variant Human Mammary Epithelial Cells (vHMEC)	03_TxFlnk	03_TxFlnk E028 Breast variant Human Mammary Epithelial Cells (vHMEC) Epithelial	E028_3_TxFlnk.bed	0	0
FetalBrain_ChromHMM	Fetal Brain	Fetal Brain Male	03_TxFlnk	03_TxFlnk E081 Fetal Brain Male Brain	E081_3_TxFlnk.bed	0	0
FetalBrain_ChromHMM	Fetal Brain	Fetal Brain Female	03_TxFlnk	03_TxFlnk E082 Fetal Brain Female Brain	E082_3_TxFlnk.bed	0	0
Roadmap_ChromHMM	Placenta	Placenta	03_TxFlnk	03_TxFlnk E091 Placenta Other	E091_3_TxFlnk.bed	0	0
Roadmap_ChromHMM	Placenta	Placenta Amnion	03_TxFlnk	03_TxFlnk E099 Placenta Amnion Other	E099_3_TxFlnk.bed	0	0
Roadmap_ChromHMM	Blood & T-cell	Primary T cells from cord blood	04_Tx	04_Tx E033 Primary T cells from cord blood Blood & T-cell	E033_4_Tx.bed	3.58354	1.93388
Roadmap_ChromHMM	Blood & T-cell	Primary mononuclear cells from¬¨‚Ä†peripheral¬¨‚Ä†blood	04_Tx	04_Tx E062 Primary mononuclear cells from¬¨‚Ä†peripheral¬¨‚Ä†blood Blood & T-cell	E062_4_Tx.bed	3.09616	1.88314
Roadmap_ChromHMM	Blood & T-cell	Primary T helper 17 cells PMA-I stimulated	04_Tx	04_Tx E042 Primary T helper 17 cells PMA-I stimulated Blood & T-cell	E042_4_Tx.bed	4.31385	1.65599
Roadmap_ChromHMM	Blood & T-cell	Primary T cells from¬¨‚Ä†peripheral¬¨‚Ä†blood	04_Tx	04_Tx E034 Primary T cells from¬¨‚Ä†peripheral¬¨‚Ä†blood Blood & T-cell	E034_4_Tx.bed	3.28503	1.56169
Roadmap_ChromHMM	Blood & T-cell	Primary T helper memory cells from peripheral blood 2	04_Tx	04_Tx E037 Primary T helper memory cells from peripheral blood 2 Blood & T-cell	E037_4_Tx.bed	7.25443	1.31135
Roadmap_ChromHMM	Blood & T-cell	Primary T helper naive cells from peripheral blood	04_Tx	04_Tx E038 Primary T helper naive cells from peripheral blood Blood & T-cell	E038_4_Tx.bed	6.04354	1.20142
Roadmap_ChromHMM	Blood & T-cell	Primary T helper cells from¬¨‚Ä†peripheral¬¨‚Ä†blood	04_Tx	04_Tx E043 Primary T helper cells from¬¨‚Ä†peripheral¬¨‚Ä†blood Blood & T-cell	E043_4_Tx.bed	2.60828	1.07
Roadmap_ChromHMM	Blood & T-cell	Primary T helper naive cells from¬¨‚Ä†peripheral¬¨‚Ä†blood	04_Tx	04_Tx E039 Primary T helper naive cells from¬¨‚Ä†peripheral¬¨‚Ä†blood Blood & T-cell	E039_4_Tx.bed	2.87152	0.972111
Roadmap_ChromHMM	Blood & T-cell	Primary T cells effector/memory enriched from peripheral blood	04_Tx	04_Tx E045 Primary T cells effector/memory enriched from peripheral blood Blood	E045_4_Tx.bed	2.72696	0.927714
Roadmap_ChromHMM	Blood & T-cell	Primary T helper cells PMA-I stimulated	04_Tx	04_Tx E041 Primary T helper cells PMA-I stimulated Blood & T-cell	E041_4_Tx.bed	2.59602	0.885971
Roadmap_ChromHMM	Blood & T-cell	Primary T regulatory cells from¬¨‚Ä†peripheral¬¨‚Ä†blood	04_Tx	04_Tx E044 Primary T regulatory cells from¬¨‚Ä†peripheral¬¨‚Ä†blood Blood & T-cell	E044_4_Tx.bed	2.14305	0.860957
Roadmap_ChromHMM	Blood & T-cell	Primary T CD8+ naive cells from peripheral blood	04_Tx	04_Tx E047 Primary T CD8+ naive cells from peripheral blood Blood & T-cell	E047_4_Tx.bed	2.24998	0.412439
Roadmap_ChromHMM	Blood & T-cell	Primary T CD8+ memory cells from peripheral blood	04_Tx	04_Tx E048 Primary T CD8+ memory cells from peripheral blood Blood & T-cell	E048_4_Tx.bed	0	0
Roadmap_ChromHMM	Blood & T-cell	Primary T helper memory cells from peripheral blood 1	04_Tx	04_Tx E040 Primary T helper memory cells from peripheral blood 1 Blood & T-cell	E040_4_Tx.bed	0	0
Roadmap_ChromHMM	Brain	Brain_Dorsolateral_Prefrontal_Cortex	04_Tx	04_Tx E073 Brain_Dorsolateral_Prefrontal_Cortex Brain	E073_4_Tx.bed	3.21169	1.06998
Roadmap_ChromHMM	Brain	Brain Cingulate Gyrus	04_Tx	04_Tx E069 Brain Cingulate Gyrus Brain	E069_4_Tx.bed	2.58394	0.686973
Roadmap_ChromHMM	Brain	Brain Angular Gyrus	04_Tx	04_Tx E067 Brain Angular Gyrus Brain	E067_4_Tx.bed	2.41086	0.646991
Roadmap_ChromHMM	Brain	Brain Hippocampus Middle	04_Tx	04_Tx E071 Brain Hippocampus Middle Brain	E071_4_Tx.bed	1.90053	0.51508
Roadmap_ChromHMM	Brain	Brain Inferior Temporal Lobe	04_Tx	04_Tx E072 Brain Inferior Temporal Lobe Brain	E072_4_Tx.bed	1.56749	0.415754
Roadmap_ChromHMM	Brain	Brain Germinal Matrix	04_Tx	04_Tx E070 Brain Germinal Matrix Brain	E070_4_Tx.bed	1.15926	0.277726
Roadmap_ChromHMM	Brain	Brain Substantia Nigra	04_Tx	04_Tx E074 Brain Substantia Nigra Brain	E074_4_Tx.bed	1.38208	0.273166
Roadmap_ChromHMM	Brain	Fetal Brain Female	04_Tx	04_Tx E082 Fetal Brain Female Brain	E082_4_Tx.bed	0.996214	0.218047
Roadmap_ChromHMM	Brain	Brain Anterior Caudate	04_Tx	04_Tx E068 Brain Anterior Caudate Brain	E068_4_Tx.bed	1.05529	0.204301
Roadmap_ChromHMM	Brain	Fetal Brain Male	04_Tx	04_Tx E081 Fetal Brain Male Brain	E081_4_Tx.bed	0	0
Roadmap_ChromHMM	Digestive	Fetal Stomach	04_Tx	04_Tx E092 Fetal Stomach Digestive	E092_4_Tx.bed	2.68641	2.07925
Roadmap_ChromHMM	Digestive	Sigmoid Colon	04_Tx	04_Tx E106 Sigmoid Colon Digestive	E106_4_Tx.bed	2.92477	1.19799
Roadmap_ChromHMM	Digestive	Fetal Intestine Small	04_Tx	04_Tx E085 Fetal Intestine Small Digestive	E085_4_Tx.bed	2.08034	1.16223
Roadmap_ChromHMM	Digestive	Gastric	04_Tx	04_Tx E094 Gastric Digestive	E094_4_Tx.bed	2.51743	1.0312
Roadmap_ChromHMM	Digestive	Esophagus	04_Tx	04_Tx E079 Esophagus Digestive	E079_4_Tx.bed	2.72696	0.927714
Roadmap_ChromHMM	Digestive	Fetal Intestine Large	04_Tx	04_Tx E084 Fetal Intestine Large Digestive	E084_4_Tx.bed	2.08093	0.831037
Roadmap_ChromHMM	Digestive	Colonic Mucosa	04_Tx	04_Tx E075 Colonic Mucosa Digestive	E075_4_Tx.bed	2.12565	0.576066
Roadmap_ChromHMM	Digestive	Small Intestine	04_Tx	04_Tx E109 Small Intestine Digestive	E109_4_Tx.bed	3.60276	0.555745
Roadmap_ChromHMM	Digestive	Duodenum Mucosa	04_Tx	04_Tx E077 Duodenum Mucosa Digestive	E077_4_Tx.bed	1.33316	0.33871
Roadmap_ChromHMM	Digestive	Rectal Mucosa Donor 29	04_Tx	04_Tx E101 Rectal Mucosa Donor 29 Digestive	E101_4_Tx.bed	0.778095	0.136819
Roadmap_ChromHMM	Digestive	Rectal Mucosa Donor 31	04_Tx	04_Tx E102 Rectal Mucosa Donor 31 Digestive	E102_4_Tx.bed	0	0
Roadmap_ChromHMM	Digestive	Stomach Mucosa	04_Tx	04_Tx E110 Stomach Mucosa Digestive	E110_4_Tx.bed	0	0
Roadmap_ChromHMM	Epithelial	Foreskin Fibroblast Primary Cells skin01	04_Tx	04_Tx E055 Foreskin Fibroblast Primary Cells skin01 Epithelial	E055_4_Tx.bed	3.58354	1.93388
Roadmap_ChromHMM	Epithelial	Foreskin Melanocyte Primary Cells skin03	04_Tx	04_Tx E061 Foreskin Melanocyte Primary Cells skin03 Epithelial	E061_4_Tx.bed	3.4702	1.87803
Roadmap_ChromHMM	Epithelial	Foreskin Keratinocyte Primary Cells skin02	04_Tx	04_Tx E057 Foreskin Keratinocyte Primary Cells skin02 Epithelial	E057_4_Tx.bed	2.78189	1.32732
Roadmap_ChromHMM	Epithelial	Foreskin Melanocyte Primary Cells skin01	04_Tx	04_Tx E059 Foreskin Melanocyte Primary Cells skin01 Epithelial	E059_4_Tx.bed	2.87152	0.972111
Roadmap_ChromHMM	Epithelial	Breast Myoepithelial Primary Cells	04_Tx	04_Tx E027 Breast Myoepithelial Primary Cells Epithelial	E027_4_Tx.bed	1.79912	0.855693
Roadmap_ChromHMM	Epithelial	Foreskin Fibroblast Primary Cells skin02	04_Tx	04_Tx E056 Foreskin Fibroblast Primary Cells skin02 Epithelial	E056_4_Tx.bed	1.94182	0.651735
Roadmap_ChromHMM	Epithelial	Foreskin Keratinocyte Primary Cells skin03	04_Tx	04_Tx E058 Foreskin Keratinocyte Primary Cells skin03 Epithelial	E058_4_Tx.bed	1.28721	0.368896
Roadmap_ChromHMM	Epithelial	Breast variant Human Mammary Epithelial Cells (vHMEC)	04_Tx	04_Tx E028 Breast variant Human Mammary Epithelial Cells (vHMEC) Epithelial	E028_4_Tx.bed	0	0
FetalBrain_ChromHMM	Fetal Brain	Fetal Brain Female	04_Tx	04_Tx E082 Fetal Brain Female Brain	E082_4_Tx.bed	0.996214	0.218047
FetalBrain_ChromHMM	Fetal Brain	Fetal Brain Male	04_Tx	04_Tx E081 Fetal Brain Male Brain	E081_4_Tx.bed	0	0
Roadmap_ChromHMM	Placenta	Placenta Amnion	04_Tx	04_Tx E099 Placenta Amnion Other	E099_4_Tx.bed	6.16075	2.50732
Roadmap_ChromHMM	Placenta	Placenta	04_Tx	04_Tx E091 Placenta Other	E091_4_Tx.bed	0	0
Roadmap_ChromHMM	Blood & T-cell	Primary T helper naive cells from peripheral blood	05_TxWk	05_TxWk E038 Primary T helper naive cells from peripheral blood Blood & T-cell	E038_5_TxWk.bed	3.64622	4.65273
Roadmap_ChromHMM	Blood & T-cell	Primary T CD8+ memory cells from peripheral blood	05_TxWk	05_TxWk E048 Primary T CD8+ memory cells from peripheral blood Blood & T-cell	E048_5_TxWk.bed	2.5296	2.57706
Roadmap_ChromHMM	Blood & T-cell	Primary T CD8+ naive cells from peripheral blood	05_TxWk	05_TxWk E047 Primary T CD8+ naive cells from peripheral blood Blood & T-cell	E047_5_TxWk.bed	2.26423	1.87285
Roadmap_ChromHMM	Blood & T-cell	Primary T regulatory cells from¬¨‚Ä†peripheral¬¨‚Ä†blood	05_TxWk	05_TxWk E044 Primary T regulatory cells from¬¨‚Ä†peripheral¬¨‚Ä†blood Blood & T-cell	E044_5_TxWk.bed	2.29731	1.80251
Roadmap_ChromHMM	Blood & T-cell	Primary mononuclear cells from¬¨‚Ä†peripheral¬¨‚Ä†blood	05_TxWk	05_TxWk E062 Primary mononuclear cells from¬¨‚Ä†peripheral¬¨‚Ä†blood Blood & T-cell	E062_5_TxWk.bed	1.94409	1.61552
Roadmap_ChromHMM	Blood & T-cell	Primary T helper cells from¬¨‚Ä†peripheral¬¨‚Ä†blood	05_TxWk	05_TxWk E043 Primary T helper cells from¬¨‚Ä†peripheral¬¨‚Ä†blood Blood & T-cell	E043_5_TxWk.bed	1.95628	1.48089
Roadmap_ChromHMM	Blood & T-cell	Primary T helper naive cells from¬¨‚Ä†peripheral¬¨‚Ä†blood	05_TxWk	05_TxWk E039 Primary T helper naive cells from¬¨‚Ä†peripheral¬¨‚Ä†blood Blood & T-cell	E039_5_TxWk.bed	1.95628	1.48089
Roadmap_ChromHMM	Blood & T-cell	Primary T helper 17 cells PMA-I stimulated	05_TxWk	05_TxWk E042 Primary T helper 17 cells PMA-I stimulated Blood & T-cell	E042_5_TxWk.bed	1.99628	1.44998
Roadmap_ChromHMM	Blood & T-cell	Primary T helper memory cells from peripheral blood 2	05_TxWk	05_TxWk E037 Primary T helper memory cells from peripheral blood 2 Blood & T-cel	E037_5_TxWk.bed	2.07178	1.44792
Roadmap_ChromHMM	Blood & T-cell	Primary T helper memory cells from peripheral blood 1	05_TxWk	05_TxWk E040 Primary T helper memory cells from peripheral blood 1 Blood & T-cel	E040_5_TxWk.bed	1.93736	1.29952
Roadmap_ChromHMM	Blood & T-cell	Primary T cells from cord blood	05_TxWk	05_TxWk E033 Primary T cells from cord blood Blood & T-cell	E033_5_TxWk.bed	1.69161	1.23463
Roadmap_ChromHMM	Blood & T-cell	Primary T helper cells PMA-I stimulated	05_TxWk	05_TxWk E041 Primary T helper cells PMA-I stimulated Blood & T-cell	E041_5_TxWk.bed	1.78218	1.12451
Roadmap_ChromHMM	Blood & T-cell	Primary T cells from¬¨‚Ä†peripheral¬¨‚Ä†blood	05_TxWk	05_TxWk E034 Primary T cells from¬¨‚Ä†peripheral¬¨‚Ä†blood Blood & T-cell	E034_5_TxWk.bed	1.63135	0.84569
Roadmap_ChromHMM	Blood & T-cell	Primary T cells effector/memory enriched from peripheral blood	05_TxWk	05_TxWk E045 Primary T cells effector/memory enriched from peripheral blood Bloo	E045_5_TxWk.bed	1.48642	0.74592
Roadmap_ChromHMM	Brain	Brain Germinal Matrix	05_TxWk	05_TxWk E070 Brain Germinal Matrix Brain	E070_5_TxWk.bed	3.14049	4.89904
Roadmap_ChromHMM	Brain	Fetal Brain Female	05_TxWk	05_TxWk E082 Fetal Brain Female Brain	E082_5_TxWk.bed	2.51123	3.58373
Roadmap_ChromHMM	Brain	Brain Inferior Temporal Lobe	05_TxWk	05_TxWk E072 Brain Inferior Temporal Lobe Brain	E072_5_TxWk.bed	1.90208	2.12583
Roadmap_ChromHMM	Brain	Fetal Brain Male	05_TxWk	05_TxWk E081 Fetal Brain Male Brain	E081_5_TxWk.bed	1.84909	1.72144
Roadmap_ChromHMM	Brain	Brain Anterior Caudate	05_TxWk	05_TxWk E068 Brain Anterior Caudate Brain	E068_5_TxWk.bed	1.5808	1.2931
Roadmap_ChromHMM	Brain	Brain Hippocampus Middle	05_TxWk	05_TxWk E071 Brain Hippocampus Middle Brain	E071_5_TxWk.bed	1.29586	0.6616
Roadmap_ChromHMM	Brain	Brain Substantia Nigra	05_TxWk	05_TxWk E074 Brain Substantia Nigra Brain	E074_5_TxWk.bed	1.27612	0.632231
Roadmap_ChromHMM	Brain	Brain Angular Gyrus	05_TxWk	05_TxWk E067 Brain Angular Gyrus Brain	E067_5_TxWk.bed	1.2276	0.573584
Roadmap_ChromHMM	Brain	Brain_Dorsolateral_Prefrontal_Cortex	05_TxWk	05_TxWk E073 Brain_Dorsolateral_Prefrontal_Cortex Brain	E073_5_TxWk.bed	1.15757	0.454579
Roadmap_ChromHMM	Brain	Brain Cingulate Gyrus	05_TxWk	05_TxWk E069 Brain Cingulate Gyrus Brain	E069_5_TxWk.bed	1.12374	0.410962
Roadmap_ChromHMM	Digestive	Gastric	05_TxWk	05_TxWk E094 Gastric Digestive	E094_5_TxWk.bed	2.49416	4.15012
Roadmap_ChromHMM	Digestive	Colonic Mucosa	05_TxWk	05_TxWk E075 Colonic Mucosa Digestive	E075_5_TxWk.bed	2.43966	2.44624
Roadmap_ChromHMM	Digestive	Sigmoid Colon	05_TxWk	05_TxWk E106 Sigmoid Colon Digestive	E106_5_TxWk.bed	1.79389	1.56333
Roadmap_ChromHMM	Digestive	Rectal Mucosa Donor 29	05_TxWk	05_TxWk E101 Rectal Mucosa Donor 29 Digestive	E101_5_TxWk.bed	1.85319	1.54366
Roadmap_ChromHMM	Digestive	Small Intestine	05_TxWk	05_TxWk E109 Small Intestine Digestive	E109_5_TxWk.bed	1.77698	1.24466
Roadmap_ChromHMM	Digestive	Stomach Mucosa	05_TxWk	05_TxWk E110 Stomach Mucosa Digestive	E110_5_TxWk.bed	1.77698	1.24466
Roadmap_ChromHMM	Digestive	Esophagus	05_TxWk	05_TxWk E079 Esophagus Digestive	E079_5_TxWk.bed	1.5659	1.15766
Roadmap_ChromHMM	Digestive	Rectal Mucosa Donor 31	05_TxWk	05_TxWk E102 Rectal Mucosa Donor 31 Digestive	E102_5_TxWk.bed	1.55175	1.02245
Roadmap_ChromHMM	Digestive	Duodenum Mucosa	05_TxWk	05_TxWk E077 Duodenum Mucosa Digestive	E077_5_TxWk.bed	1.51298	0.96392
Roadmap_ChromHMM	Digestive	Fetal Intestine Large	05_TxWk	05_TxWk E084 Fetal Intestine Large Digestive	E084_5_TxWk.bed	1.25359	0.537363
Roadmap_ChromHMM	Digestive	Fetal Intestine Small	05_TxWk	05_TxWk E085 Fetal Intestine Small Digestive	E085_5_TxWk.bed	1.09128	0.354071
Roadmap_ChromHMM	Digestive	Fetal Stomach	05_TxWk	05_TxWk E092 Fetal Stomach Digestive	E092_5_TxWk.bed	0.725391	0.0655745
Roadmap_ChromHMM	Epithelial	Foreskin Melanocyte Primary Cells skin01	05_TxWk	05_TxWk E059 Foreskin Melanocyte Primary Cells skin01 Epithelial	E059_5_TxWk.bed	1.37869	0.714289
Roadmap_ChromHMM	Epithelial	Foreskin Fibroblast Primary Cells skin02	05_TxWk	05_TxWk E056 Foreskin Fibroblast Primary Cells skin02 Epithelial	E056_5_TxWk.bed	1.02303	0.278102
Roadmap_ChromHMM	Epithelial	Foreskin Fibroblast Primary Cells skin01	05_TxWk	05_TxWk E055 Foreskin Fibroblast Primary Cells skin01 Epithelial	E055_5_TxWk.bed	1.00935	0.265942
Roadmap_ChromHMM	Epithelial	Breast variant Human Mammary Epithelial Cells (vHMEC)	05_TxWk	05_TxWk E028 Breast variant Human Mammary Epithelial Cells (vHMEC) Epithelial	E028_5_TxWk.bed	0.971154	0.233659
Roadmap_ChromHMM	Epithelial	Breast Myoepithelial Primary Cells	05_TxWk	05_TxWk E027 Breast Myoepithelial Primary Cells Epithelial	E027_5_TxWk.bed	0.901065	0.167902
Roadmap_ChromHMM	Epithelial	Foreskin Keratinocyte Primary Cells skin03	05_TxWk	05_TxWk E058 Foreskin Keratinocyte Primary Cells skin03 Epithelial	E058_5_TxWk.bed	0.800088	0.121683
Roadmap_ChromHMM	Epithelial	Foreskin Keratinocyte Primary Cells skin02	05_TxWk	05_TxWk E057 Foreskin Keratinocyte Primary Cells skin02 Epithelial	E057_5_TxWk.bed	0.724735	0.0824532
Roadmap_ChromHMM	Epithelial	Foreskin Melanocyte Primary Cells skin03	05_TxWk	05_TxWk E061 Foreskin Melanocyte Primary Cells skin03 Epithelial	E061_5_TxWk.bed	0.739594	0.0776603
FetalBrain_ChromHMM	Fetal Brain	Fetal Brain Female	05_TxWk	05_TxWk E082 Fetal Brain Female Brain	E082_5_TxWk.bed	2.51123	3.58373
FetalBrain_ChromHMM	Fetal Brain	Fetal Brain Male	05_TxWk	05_TxWk E081 Fetal Brain Male Brain	E081_5_TxWk.bed	1.84909	1.72144
Roadmap_ChromHMM	Placenta	Placenta Amnion	05_TxWk	05_TxWk E099 Placenta Amnion Other	E099_5_TxWk.bed	1.10491	0.354019
Roadmap_ChromHMM	Placenta	Placenta	05_TxWk	05_TxWk E091 Placenta Other	E091_5_TxWk.bed	1.10665	0.337949
Roadmap_ChromHMM	Blood & T-cell	Primary T cells from¬¨‚Ä†peripheral¬¨‚Ä†blood	06_EnhG	06_EnhG E034 Primary T cells from¬¨‚Ä†peripheral¬¨‚Ä†blood Blood & T-cell	E034_6_EnhG.bed	1.7987	0.346637
Roadmap_ChromHMM	Blood & T-cell	Primary mononuclear cells from¬¨‚Ä†peripheral¬¨‚Ä†blood	06_EnhG	06_EnhG E062 Primary mononuclear cells from¬¨‚Ä†peripheral¬¨‚Ä†blood Blood & T-cell	E062_6_EnhG.bed	0	0
Roadmap_ChromHMM	Blood & T-cell	Primary T CD8+ memory cells from peripheral blood	06_EnhG	06_EnhG E048 Primary T CD8+ memory cells from peripheral blood Blood & T-cell	E048_6_EnhG.bed	0	0
Roadmap_ChromHMM	Blood & T-cell	Primary T CD8+ naive cells from peripheral blood	06_EnhG	06_EnhG E047 Primary T CD8+ naive cells from peripheral blood Blood & T-cell	E047_6_EnhG.bed	0	0
Roadmap_ChromHMM	Blood & T-cell	Primary T cells effector/memory enriched from peripheral blood	06_EnhG	06_EnhG E045 Primary T cells effector/memory enriched from peripheral blood Bloo	E045_6_EnhG.bed	0	0
Roadmap_ChromHMM	Blood & T-cell	Primary T cells from cord blood	06_EnhG	06_EnhG E033 Primary T cells from cord blood Blood & T-cell	E033_6_EnhG.bed	0	0
Roadmap_ChromHMM	Blood & T-cell	Primary T helper 17 cells PMA-I stimulated	06_EnhG	06_EnhG E042 Primary T helper 17 cells PMA-I stimulated Blood & T-cell	E042_6_EnhG.bed	0	0
Roadmap_ChromHMM	Blood & T-cell	Primary T helper cells from¬¨‚Ä†peripheral¬¨‚Ä†blood	06_EnhG	06_EnhG E043 Primary T helper cells from¬¨‚Ä†peripheral¬¨‚Ä†blood Blood & T-cell	E043_6_EnhG.bed	0	0
Roadmap_ChromHMM	Blood & T-cell	Primary T helper cells PMA-I stimulated	06_EnhG	06_EnhG E041 Primary T helper cells PMA-I stimulated Blood & T-cell	E041_6_EnhG.bed	0	0
Roadmap_ChromHMM	Blood & T-cell	Primary T helper memory cells from peripheral blood 1	06_EnhG	06_EnhG E040 Primary T helper memory cells from peripheral blood 1 Blood & T-cel	E040_6_EnhG.bed	0	0
Roadmap_ChromHMM	Blood & T-cell	Primary T helper memory cells from peripheral blood 2	06_EnhG	06_EnhG E037 Primary T helper memory cells from peripheral blood 2 Blood & T-cel	E037_6_EnhG.bed	0	0
Roadmap_ChromHMM	Blood & T-cell	Primary T helper naive cells from peripheral blood	06_EnhG	06_EnhG E038 Primary T helper naive cells from peripheral blood Blood & T-cell	E038_6_EnhG.bed	0	0
Roadmap_ChromHMM	Blood & T-cell	Primary T helper naive cells from¬¨‚Ä†peripheral¬¨‚Ä†blood	06_EnhG	06_EnhG E039 Primary T helper naive cells from¬¨‚Ä†peripheral¬¨‚Ä†blood Blood & T-cell	E039_6_EnhG.bed	0	0
Roadmap_ChromHMM	Blood & T-cell	Primary T regulatory cells from¬¨‚Ä†peripheral¬¨‚Ä†blood	06_EnhG	06_EnhG E044 Primary T regulatory cells from¬¨‚Ä†peripheral¬¨‚Ä†blood Blood & T-cell	E044_6_EnhG.bed	0	0
Roadmap_ChromHMM	Brain	Brain Hippocampus Middle	06_EnhG	06_EnhG E071 Brain Hippocampus Middle Brain	E071_6_EnhG.bed	3.60276	0.555745
Roadmap_ChromHMM	Brain	Brain Inferior Temporal Lobe	06_EnhG	06_EnhG E072 Brain Inferior Temporal Lobe Brain	E072_6_EnhG.bed	3.60276	0.555745
Roadmap_ChromHMM	Brain	Brain Angular Gyrus	06_EnhG	06_EnhG E067 Brain Angular Gyrus Brain	E067_6_EnhG.bed	0	0
Roadmap_ChromHMM	Brain	Brain Anterior Caudate	06_EnhG	06_EnhG E068 Brain Anterior Caudate Brain	E068_6_EnhG.bed	0	0
Roadmap_ChromHMM	Brain	Brain Cingulate Gyrus	06_EnhG	06_EnhG E069 Brain Cingulate Gyrus Brain	E069_6_EnhG.bed	0	0
Roadmap_ChromHMM	Brain	Brain Germinal Matrix	06_EnhG	06_EnhG E070 Brain Germinal Matrix Brain	E070_6_EnhG.bed	0	0
Roadmap_ChromHMM	Brain	Brain Substantia Nigra	06_EnhG	06_EnhG E074 Brain Substantia Nigra Brain	E074_6_EnhG.bed	0	0
Roadmap_ChromHMM	Brain	Brain_Dorsolateral_Prefrontal_Cortex	06_EnhG	06_EnhG E073 Brain_Dorsolateral_Prefrontal_Cortex Brain	E073_6_EnhG.bed	0	0
Roadmap_ChromHMM	Brain	Fetal Brain Female	06_EnhG	06_EnhG E082 Fetal Brain Female Brain	E082_6_EnhG.bed	0	0
Roadmap_ChromHMM	Brain	Fetal Brain Male	06_EnhG	06_EnhG E081 Fetal Brain Male Brain	E081_6_EnhG.bed	0	0
Roadmap_ChromHMM	Digestive	Gastric	06_EnhG	06_EnhG E094 Gastric Digestive	E094_6_EnhG.bed	15.4338	3.86528
Roadmap_ChromHMM	Digestive	Fetal Intestine Small	06_EnhG	06_EnhG E085 Fetal Intestine Small Digestive	E085_6_EnhG.bed	9.25492	3.12717
Roadmap_ChromHMM	Digestive	Fetal Intestine Large	06_EnhG	06_EnhG E084 Fetal Intestine Large Digestive	E084_6_EnhG.bed	12.0895	1.60335
Roadmap_ChromHMM	Digestive	Fetal Stomach	06_EnhG	06_EnhG E092 Fetal Stomach Digestive	E092_6_EnhG.bed	3.90436	1.24488
Roadmap_ChromHMM	Digestive	Duodenum Mucosa	06_EnhG	06_EnhG E077 Duodenum Mucosa Digestive	E077_6_EnhG.bed	0	0
Roadmap_ChromHMM	Digestive	Rectal Mucosa Donor 29	06_EnhG	06_EnhG E101 Rectal Mucosa Donor 29 Digestive	E101_6_EnhG.bed	0	0
Roadmap_ChromHMM	Digestive	Rectal Mucosa Donor 31	06_EnhG	06_EnhG E102 Rectal Mucosa Donor 31 Digestive	E102_6_EnhG.bed	0	0
Roadmap_ChromHMM	Digestive	Small Intestine	06_EnhG	06_EnhG E109 Small Intestine Digestive	E109_6_EnhG.bed	0	0
Roadmap_ChromHMM	Digestive	Stomach Mucosa	06_EnhG	06_EnhG E110 Stomach Mucosa Digestive	E110_6_EnhG.bed	0	0
Roadmap_ChromHMM	Epithelial	Breast Myoepithelial Primary Cells	06_EnhG	06_EnhG E027 Breast Myoepithelial Primary Cells Epithelial	E027_6_EnhG.bed	12.433	4.18339
Roadmap_ChromHMM	Epithelial	Foreskin Keratinocyte Primary Cells skin03	06_EnhG	06_EnhG E058 Foreskin Keratinocyte Primary Cells skin03 Epithelial	E058_6_EnhG.bed	6.12108	2.08401
Roadmap_ChromHMM	Epithelial	Foreskin Keratinocyte Primary Cells skin02	06_EnhG	06_EnhG E057 Foreskin Keratinocyte Primary Cells skin02 Epithelial	E057_6_EnhG.bed	6.08202	1.65152
Roadmap_ChromHMM	Epithelial	Foreskin Melanocyte Primary Cells skin03	06_EnhG	06_EnhG E061 Foreskin Melanocyte Primary Cells skin03 Epithelial	E061_6_EnhG.bed	3.62247	0.888387
Roadmap_ChromHMM	Epithelial	Foreskin Melanocyte Primary Cells skin01	06_EnhG	06_EnhG E059 Foreskin Melanocyte Primary Cells skin01 Epithelial	E059_6_EnhG.bed	3.01677	0.778144
Roadmap_ChromHMM	Epithelial	Foreskin Fibroblast Primary Cells skin01	06_EnhG	06_EnhG E055 Foreskin Fibroblast Primary Cells skin01 Epithelial	E055_6_EnhG.bed	1.38208	0.273166
Roadmap_ChromHMM	Epithelial	Foreskin Fibroblast Primary Cells skin02	06_EnhG	06_EnhG E056 Foreskin Fibroblast Primary Cells skin02 Epithelial	E056_6_EnhG.bed	1.12166	0.219204
Roadmap_ChromHMM	Epithelial	Breast variant Human Mammary Epithelial Cells (vHMEC)	06_EnhG	06_EnhG E028 Breast variant Human Mammary Epithelial Cells (vHMEC) Epithelial	E028_6_EnhG.bed	0	0
FetalBrain_ChromHMM	Fetal Brain	Fetal Brain Male	06_EnhG	06_EnhG E081 Fetal Brain Male Brain	E081_6_EnhG.bed	0	0
FetalBrain_ChromHMM	Fetal Brain	Fetal Brain Female	06_EnhG	06_EnhG E082 Fetal Brain Female Brain	E082_6_EnhG.bed	0	0
Roadmap_ChromHMM	Placenta	Placenta Amnion	06_EnhG	06_EnhG E099 Placenta Amnion Other	E099_6_EnhG.bed	24.5133	3.63793
Roadmap_ChromHMM	Placenta	Placenta	06_EnhG	06_EnhG E091 Placenta Other	E091_6_EnhG.bed	4.97345	1.46636
Roadmap_ChromHMM	Blood & T-cell	Primary T CD8+ naive cells from peripheral blood	07_Enh	07_Enh E047 Primary T CD8+ naive cells from peripheral blood Blood & T-cell	E047_7_Enh.bed	3.21433	2.75322
Roadmap_ChromHMM	Blood & T-cell	Primary T helper naive cells from¬¨‚Ä†peripheral¬¨‚Ä†blood	07_Enh	07_Enh E039 Primary T helper naive cells from¬¨‚Ä†peripheral¬¨‚Ä†blood Blood & T-cell	E039_7_Enh.bed	3.1297	2.29592
Roadmap_ChromHMM	Blood & T-cell	Primary T helper 17 cells PMA-I stimulated	07_Enh	07_Enh E042 Primary T helper 17 cells PMA-I stimulated Blood & T-cell	E042_7_Enh.bed	2.85862	2.07488
Roadmap_ChromHMM	Blood & T-cell	Primary T helper naive cells from peripheral blood	07_Enh	07_Enh E038 Primary T helper naive cells from peripheral blood Blood & T-cell	E038_7_Enh.bed	2.58827	1.84079
Roadmap_ChromHMM	Blood & T-cell	Primary T helper memory cells from peripheral blood 2	07_Enh	07_Enh E037 Primary T helper memory cells from peripheral blood 2 Blood & T-cell	E037_7_Enh.bed	2.43423	1.70092
Roadmap_ChromHMM	Blood & T-cell	Primary T helper cells from¬¨‚Ä†peripheral¬¨‚Ä†blood	07_Enh	07_Enh E043 Primary T helper cells from¬¨‚Ä†peripheral¬¨‚Ä†blood Blood & T-cell	E043_7_Enh.bed	2.47805	1.60487
Roadmap_ChromHMM	Blood & T-cell	Primary T CD8+ memory cells from peripheral blood	07_Enh	07_Enh E048 Primary T CD8+ memory cells from peripheral blood Blood & T-cell	E048_7_Enh.bed	2.64622	1.58487
Roadmap_ChromHMM	Blood & T-cell	Primary T cells from¬¨‚Ä†peripheral¬¨‚Ä†blood	07_Enh	07_Enh E034 Primary T cells from¬¨‚Ä†peripheral¬¨‚Ä†blood Blood & T-cell	E034_7_Enh.bed	2.39604	1.53698
Roadmap_ChromHMM	Blood & T-cell	Primary T cells from cord blood	07_Enh	07_Enh E033 Primary T cells from cord blood Blood & T-cell	E033_7_Enh.bed	2.63338	1.41696
Roadmap_ChromHMM	Blood & T-cell	Primary T helper memory cells from peripheral blood 1	07_Enh	07_Enh E040 Primary T helper memory cells from peripheral blood 1 Blood & T-cell	E040_7_Enh.bed	2.08977	1.37125
Roadmap_ChromHMM	Blood & T-cell	Primary T cells effector/memory enriched from peripheral blood	07_Enh	07_Enh E045 Primary T cells effector/memory enriched from peripheral blood Blood	E045_7_Enh.bed	2.02231	0.802317
Roadmap_ChromHMM	Blood & T-cell	Primary T helper cells PMA-I stimulated	07_Enh	07_Enh E041 Primary T helper cells PMA-I stimulated Blood & T-cell	E041_7_Enh.bed	1.41631	0.52429
Roadmap_ChromHMM	Blood & T-cell	Primary T regulatory cells from¬¨‚Ä†peripheral¬¨‚Ä†blood	07_Enh	07_Enh E044 Primary T regulatory cells from¬¨‚Ä†peripheral¬¨‚Ä†blood Blood & T-cell	E044_7_Enh.bed	1.50542	0.468614
Roadmap_ChromHMM	Blood & T-cell	Primary mononuclear cells from¬¨‚Ä†peripheral¬¨‚Ä†blood	07_Enh	07_Enh E062 Primary mononuclear cells from¬¨‚Ä†peripheral¬¨‚Ä†blood Blood & T-cell	E062_7_Enh.bed	0.8959	0.166522
Roadmap_ChromHMM	Brain	Fetal Brain Female	07_Enh	07_Enh E082 Fetal Brain Female Brain	E082_7_Enh.bed	4.1912	4.10563
Roadmap_ChromHMM	Brain	Fetal Brain Male	07_Enh	07_Enh E081 Fetal Brain Male Brain	E081_7_Enh.bed	2.66904	3.30645
Roadmap_ChromHMM	Brain	Brain Germinal Matrix	07_Enh	07_Enh E070 Brain Germinal Matrix Brain	E070_7_Enh.bed	2.85373	2.23759
Roadmap_ChromHMM	Brain	Brain Inferior Temporal Lobe	07_Enh	07_Enh E072 Brain Inferior Temporal Lobe Brain	E072_7_Enh.bed	2.32997	1.60351
Roadmap_ChromHMM	Brain	Brain_Dorsolateral_Prefrontal_Cortex	07_Enh	07_Enh E073 Brain_Dorsolateral_Prefrontal_Cortex Brain	E073_7_Enh.bed	2.39604	1.53698
Roadmap_ChromHMM	Brain	Brain Anterior Caudate	07_Enh	07_Enh E068 Brain Anterior Caudate Brain	E068_7_Enh.bed	2.17402	1.45398
Roadmap_ChromHMM	Brain	Brain Substantia Nigra	07_Enh	07_Enh E074 Brain Substantia Nigra Brain	E074_7_Enh.bed	1.81947	1.02445
Roadmap_ChromHMM	Brain	Brain Cingulate Gyrus	07_Enh	07_Enh E069 Brain Cingulate Gyrus Brain	E069_7_Enh.bed	1.60012	0.762457
Roadmap_ChromHMM	Brain	Brain Hippocampus Middle	07_Enh	07_Enh E071 Brain Hippocampus Middle Brain	E071_7_Enh.bed	1.21865	0.41223
Roadmap_ChromHMM	Brain	Brain Angular Gyrus	07_Enh	07_Enh E067 Brain Angular Gyrus Brain	E067_7_Enh.bed	1.12446	0.311562
Roadmap_ChromHMM	Digestive	Gastric	07_Enh	07_Enh E094 Gastric Digestive	E094_7_Enh.bed	3.86463	3.93858
Roadmap_ChromHMM	Digestive	Esophagus	07_Enh	07_Enh E079 Esophagus Digestive	E079_7_Enh.bed	3.15827	3.0701
Roadmap_ChromHMM	Digestive	Stomach Mucosa	07_Enh	07_Enh E110 Stomach Mucosa Digestive	E110_7_Enh.bed	2.61686	2.29529
Roadmap_ChromHMM	Digestive	Colonic Mucosa	07_Enh	07_Enh E075 Colonic Mucosa Digestive	E075_7_Enh.bed	3.58354	1.93388
Roadmap_ChromHMM	Digestive	Small Intestine	07_Enh	07_Enh E109 Small Intestine Digestive	E109_7_Enh.bed	3.17295	1.93102
Roadmap_ChromHMM	Digestive	Fetal Intestine Large	07_Enh	07_Enh E084 Fetal Intestine Large Digestive	E084_7_Enh.bed	2.43487	1.83066
Roadmap_ChromHMM	Digestive	Sigmoid Colon	07_Enh	07_Enh E106 Sigmoid Colon Digestive	E106_7_Enh.bed	2.65926	1.75077
Roadmap_ChromHMM	Digestive	Duodenum Mucosa	07_Enh	07_Enh E077 Duodenum Mucosa Digestive	E077_7_Enh.bed	2.61161	1.71296
Roadmap_ChromHMM	Digestive	Rectal Mucosa Donor 29	07_Enh	07_Enh E101 Rectal Mucosa Donor 29 Digestive	E101_7_Enh.bed	2.8395	1.53913
Roadmap_ChromHMM	Digestive	Fetal Intestine Small	07_Enh	07_Enh E085 Fetal Intestine Small Digestive	E085_7_Enh.bed	2.23403	1.51197
Roadmap_ChromHMM	Digestive	Rectal Mucosa Donor 31	07_Enh	07_Enh E102 Rectal Mucosa Donor 31 Digestive	E102_7_Enh.bed	2.309	1.33955
Roadmap_ChromHMM	Digestive	Fetal Stomach	07_Enh	07_Enh E092 Fetal Stomach Digestive	E092_7_Enh.bed	1.77421	0.981781
Roadmap_ChromHMM	Epithelial	Foreskin Melanocyte Primary Cells skin01	07_Enh	07_Enh E059 Foreskin Melanocyte Primary Cells skin01 Epithelial	E059_7_Enh.bed	2.85373	2.23759
Roadmap_ChromHMM	Epithelial	Foreskin Fibroblast Primary Cells skin01	07_Enh	07_Enh E055 Foreskin Fibroblast Primary Cells skin01 Epithelial	E055_7_Enh.bed	2.26503	1.54186
Roadmap_ChromHMM	Epithelial	Breast Myoepithelial Primary Cells	07_Enh	07_Enh E027 Breast Myoepithelial Primary Cells Epithelial	E027_7_Enh.bed	1.74944	1.26592
Roadmap_ChromHMM	Epithelial	Foreskin Keratinocyte Primary Cells skin03	07_Enh	07_Enh E058 Foreskin Keratinocyte Primary Cells skin03 Epithelial	E058_7_Enh.bed	1.72978	1.00327
Roadmap_ChromHMM	Epithelial	Foreskin Melanocyte Primary Cells skin03	07_Enh	07_Enh E061 Foreskin Melanocyte Primary Cells skin03 Epithelial	E061_7_Enh.bed	1.54464	0.807717
Roadmap_ChromHMM	Epithelial	Breast variant Human Mammary Epithelial Cells (vHMEC)	07_Enh	07_Enh E028 Breast variant Human Mammary Epithelial Cells (vHMEC) Epithelial	E028_7_Enh.bed	1.48642	0.74592
Roadmap_ChromHMM	Epithelial	Foreskin Keratinocyte Primary Cells skin02	07_Enh	07_Enh E057 Foreskin Keratinocyte Primary Cells skin02 Epithelial	E057_7_Enh.bed	1.15136	0.361027
Roadmap_ChromHMM	Epithelial	Foreskin Fibroblast Primary Cells skin02	07_Enh	07_Enh E056 Foreskin Fibroblast Primary Cells skin02 Epithelial	E056_7_Enh.bed	1.03537	0.249418
FetalBrain_ChromHMM	Fetal Brain	Fetal Brain Female	07_Enh	07_Enh E082 Fetal Brain Female Brain	E082_7_Enh.bed	4.1912	5.40434
FetalBrain_ChromHMM	Fetal Brain	Fetal Brain Male	07_Enh	07_Enh E081 Fetal Brain Male Brain	E081_7_Enh.bed	2.68939	3.34186
Roadmap_ChromHMM	Placenta	Placenta	07_Enh	07_Enh E091 Placenta Other	E091_7_Enh.bed	2.18322	2.42325
Roadmap_ChromHMM	Placenta	Placenta Amnion	07_Enh	07_Enh E099 Placenta Amnion Other	E099_7_Enh.bed	1.71041	0.857069
Roadmap_ChromHMM	Blood & T-cell	Primary T helper 17 cells PMA-I stimulated	08_ZnfRpts	08_ZnfRpts E042 Primary T helper 17 cells PMA-I stimulated Blood & T-cell	E042_8_ZNF_Rpts.bed	9.06762	1.4424
Roadmap_ChromHMM	Blood & T-cell	Primary T helper naive cells from¬¨‚Ä†peripheral¬¨‚Ä†blood	08_ZnfRpts	08_ZnfRpts E039 Primary T helper naive cells from¬¨‚Ä†peripheral¬¨‚Ä†blood Blood & T-c	E039_8_ZNF_Rpts.bed	9.06762	1.4424
Roadmap_ChromHMM	Blood & T-cell	Primary T cells from¬¨‚Ä†peripheral¬¨‚Ä†blood	08_ZnfRpts	08_ZnfRpts E034 Primary T cells from¬¨‚Ä†peripheral¬¨‚Ä†blood Blood & T-cell	E034_8_ZNF_Rpts.bed	17.9929	0.987726
Roadmap_ChromHMM	Blood & T-cell	Primary T cells effector/memory enriched from peripheral blood	08_ZnfRpts	08_ZnfRpts E045 Primary T cells effector/memory enriched from peripheral blood B	E045_8_ZNF_Rpts.bed	6.00569	0.70947
Roadmap_ChromHMM	Blood & T-cell	Primary T helper cells PMA-I stimulated	08_ZnfRpts	08_ZnfRpts E041 Primary T helper cells PMA-I stimulated Blood & T-cell	E041_8_ZNF_Rpts.bed	4.50416	0.623795
Roadmap_ChromHMM	Blood & T-cell	Primary T regulatory cells from¬¨‚Ä†peripheral¬¨‚Ä†blood	08_ZnfRpts	08_ZnfRpts E044 Primary T regulatory cells from¬¨‚Ä†peripheral¬¨‚Ä†blood Blood & T-cel	E044_8_ZNF_Rpts.bed	4.50416	0.623795
Roadmap_ChromHMM	Blood & T-cell	Primary T cells from cord blood	08_ZnfRpts	08_ZnfRpts E033 Primary T cells from cord blood Blood & T-cell	E033_8_ZNF_Rpts.bed	3.60276	0.555745
Roadmap_ChromHMM	Blood & T-cell	Primary mononuclear cells from¬¨‚Ä†peripheral¬¨‚Ä†blood	08_ZnfRpts	08_ZnfRpts E062 Primary mononuclear cells from¬¨‚Ä†peripheral¬¨‚Ä†blood Blood & T-cell	E062_8_ZNF_Rpts.bed	2.24998	0.412439
Roadmap_ChromHMM	Blood & T-cell	Primary T CD8+ memory cells from peripheral blood	08_ZnfRpts	08_ZnfRpts E048 Primary T CD8+ memory cells from peripheral blood Blood & T-cell	E048_8_ZNF_Rpts.bed	0	0
Roadmap_ChromHMM	Blood & T-cell	Primary T CD8+ naive cells from peripheral blood	08_ZnfRpts	08_ZnfRpts E047 Primary T CD8+ naive cells from peripheral blood Blood & T-cell	E047_8_ZNF_Rpts.bed	0	0
Roadmap_ChromHMM	Blood & T-cell	Primary T helper cells from¬¨‚Ä†peripheral¬¨‚Ä†blood	08_ZnfRpts	08_ZnfRpts E043 Primary T helper cells from¬¨‚Ä†peripheral¬¨‚Ä†blood Blood & T-cell	E043_8_ZNF_Rpts.bed	0	0
Roadmap_ChromHMM	Blood & T-cell	Primary T helper memory cells from peripheral blood 1	08_ZnfRpts	08_ZnfRpts E040 Primary T helper memory cells from peripheral blood 1 Blood & T-	E040_8_ZNF_Rpts.bed	0	0
Roadmap_ChromHMM	Blood & T-cell	Primary T helper memory cells from peripheral blood 2	08_ZnfRpts	08_ZnfRpts E037 Primary T helper memory cells from peripheral blood 2 Blood & T-	E037_8_ZNF_Rpts.bed	0	0
Roadmap_ChromHMM	Blood & T-cell	Primary T helper naive cells from peripheral blood	08_ZnfRpts	08_ZnfRpts E038 Primary T helper naive cells from peripheral blood Blood & T-cel	E038_8_ZNF_Rpts.bed	0	0
Roadmap_ChromHMM	Brain	Brain Anterior Caudate	08_ZnfRpts	08_ZnfRpts E068 Brain Anterior Caudate Brain	E068_8_ZNF_Rpts.bed	12.0895	1.60335
Roadmap_ChromHMM	Brain	Brain_Dorsolateral_Prefrontal_Cortex	08_ZnfRpts	08_ZnfRpts E073 Brain_Dorsolateral_Prefrontal_Cortex Brain	E073_8_ZNF_Rpts.bed	9.06762	1.4424
Roadmap_ChromHMM	Brain	Fetal Brain Female	08_ZnfRpts	08_ZnfRpts E082 Fetal Brain Female Brain	E082_8_ZNF_Rpts.bed	4.02641	0.952836
Roadmap_ChromHMM	Brain	Brain Germinal Matrix	08_ZnfRpts	08_ZnfRpts E070 Brain Germinal Matrix Brain	E070_8_ZNF_Rpts.bed	6.00569	0.70947
Roadmap_ChromHMM	Brain	Brain Hippocampus Middle	08_ZnfRpts	08_ZnfRpts E071 Brain Hippocampus Middle Brain	E071_8_ZNF_Rpts.bed	4.50416	0.623795
Roadmap_ChromHMM	Brain	Brain Inferior Temporal Lobe	08_ZnfRpts	08_ZnfRpts E072 Brain Inferior Temporal Lobe Brain	E072_8_ZNF_Rpts.bed	4.50416	0.623795
Roadmap_ChromHMM	Brain	Fetal Brain Male	08_ZnfRpts	08_ZnfRpts E081 Fetal Brain Male Brain	E081_8_ZNF_Rpts.bed	3.60276	0.555745
Roadmap_ChromHMM	Brain	Brain Angular Gyrus	08_ZnfRpts	08_ZnfRpts E067 Brain Angular Gyrus Brain	E067_8_ZNF_Rpts.bed	0	0
Roadmap_ChromHMM	Brain	Brain Cingulate Gyrus	08_ZnfRpts	08_ZnfRpts E069 Brain Cingulate Gyrus Brain	E069_8_ZNF_Rpts.bed	0	0
Roadmap_ChromHMM	Brain	Brain Substantia Nigra	08_ZnfRpts	08_ZnfRpts E074 Brain Substantia Nigra Brain	E074_8_ZNF_Rpts.bed	0	0
Roadmap_ChromHMM	Digestive	Fetal Intestine Large	08_ZnfRpts	08_ZnfRpts E084 Fetal Intestine Large Digestive	E084_8_ZNF_Rpts.bed	13.1504	4.91194
Roadmap_ChromHMM	Digestive	Fetal Intestine Small	08_ZnfRpts	08_ZnfRpts E085 Fetal Intestine Small Digestive	E085_8_ZNF_Rpts.bed	9.25492	3.12717
Roadmap_ChromHMM	Digestive	Colonic Mucosa	08_ZnfRpts	08_ZnfRpts E075 Colonic Mucosa Digestive	E075_8_ZNF_Rpts.bed	5.47241	1.55436
Roadmap_ChromHMM	Digestive	Duodenum Mucosa	08_ZnfRpts	08_ZnfRpts E077 Duodenum Mucosa Digestive	E077_8_ZNF_Rpts.bed	6.04354	1.20142
Roadmap_ChromHMM	Digestive	Gastric	08_ZnfRpts	08_ZnfRpts E094 Gastric Digestive	E094_8_ZNF_Rpts.bed	4.5307	1.02518
Roadmap_ChromHMM	Digestive	Rectal Mucosa Donor 29	08_ZnfRpts	08_ZnfRpts E101 Rectal Mucosa Donor 29 Digestive	E101_8_ZNF_Rpts.bed	17.9929	0.987726
Roadmap_ChromHMM	Digestive	Small Intestine	08_ZnfRpts	08_ZnfRpts E109 Small Intestine Digestive	E109_8_ZNF_Rpts.bed	17.9929	0.987726
Roadmap_ChromHMM	Digestive	Esophagus	08_ZnfRpts	08_ZnfRpts E079 Esophagus Digestive	E079_8_ZNF_Rpts.bed	3.01677	0.778144
Roadmap_ChromHMM	Digestive	Sigmoid Colon	08_ZnfRpts	08_ZnfRpts E106 Sigmoid Colon Digestive	E106_8_ZNF_Rpts.bed	2.57204	0.452765
Roadmap_ChromHMM	Digestive	Fetal Stomach	08_ZnfRpts	08_ZnfRpts E092 Fetal Stomach Digestive	E092_8_ZNF_Rpts.bed	1.56749	0.415754
Roadmap_ChromHMM	Digestive	Rectal Mucosa Donor 31	08_ZnfRpts	08_ZnfRpts E102 Rectal Mucosa Donor 31 Digestive	E102_8_ZNF_Rpts.bed	0	0
Roadmap_ChromHMM	Digestive	Stomach Mucosa	08_ZnfRpts	08_ZnfRpts E110 Stomach Mucosa Digestive	E110_8_ZNF_Rpts.bed	0	0
Roadmap_ChromHMM	Epithelial	Foreskin Melanocyte Primary Cells skin01	08_ZnfRpts	08_ZnfRpts E059 Foreskin Melanocyte Primary Cells skin01 Epithelial	E059_8_ZNF_Rpts.bed	9.31931	3.67148
Roadmap_ChromHMM	Epithelial	Foreskin Fibroblast Primary Cells skin01	08_ZnfRpts	08_ZnfRpts E055 Foreskin Fibroblast Primary Cells skin01 Epithelial	E055_8_ZNF_Rpts.bed	6.16075	2.50732
Roadmap_ChromHMM	Epithelial	Foreskin Keratinocyte Primary Cells skin02	08_ZnfRpts	08_ZnfRpts E057 Foreskin Keratinocyte Primary Cells skin02 Epithelial	E057_8_ZNF_Rpts.bed	12.0895	1.60335
Roadmap_ChromHMM	Epithelial	Foreskin Fibroblast Primary Cells skin02	08_ZnfRpts	08_ZnfRpts E056 Foreskin Fibroblast Primary Cells skin02 Epithelial	E056_8_ZNF_Rpts.bed	4.97345	1.46636
Roadmap_ChromHMM	Epithelial	Foreskin Keratinocyte Primary Cells skin03	08_ZnfRpts	08_ZnfRpts E058 Foreskin Keratinocyte Primary Cells skin03 Epithelial	E058_8_ZNF_Rpts.bed	5.17883	1.10722
Roadmap_ChromHMM	Epithelial	Foreskin Melanocyte Primary Cells skin03	08_ZnfRpts	08_ZnfRpts E061 Foreskin Melanocyte Primary Cells skin03 Epithelial	E061_8_ZNF_Rpts.bed	3.62247	0.888387
Roadmap_ChromHMM	Epithelial	Breast Myoepithelial Primary Cells	08_ZnfRpts	08_ZnfRpts E027 Breast Myoepithelial Primary Cells Epithelial	E027_8_ZNF_Rpts.bed	0.996242	0.190641
Roadmap_ChromHMM	Epithelial	Breast variant Human Mammary Epithelial Cells (vHMEC)	08_ZnfRpts	08_ZnfRpts E028 Breast variant Human Mammary Epithelial Cells (vHMEC) Epithelial	E028_8_ZNF_Rpts.bed	0	0
FetalBrain_ChromHMM	Fetal Brain	Fetal Brain Female	08_ZnfRpts	08_ZnfRpts E082 Fetal Brain Female Brain	E082_8_ZNF_Rpts.bed	4.02641	0.952836
FetalBrain_ChromHMM	Fetal Brain	Fetal Brain Male	08_ZnfRpts	08_ZnfRpts E081 Fetal Brain Male Brain	E081_8_ZNF_Rpts.bed	3.60276	0.555745
Roadmap_ChromHMM	Placenta	Placenta	08_ZnfRpts	08_ZnfRpts E091 Placenta Other	E091_8_ZNF_Rpts.bed	3.29211	0.830499
Roadmap_ChromHMM	Placenta	Placenta Amnion	08_ZnfRpts	08_ZnfRpts E099 Placenta Amnion Other	E099_8_ZNF_Rpts.bed	0	0
Roadmap_ChromHMM	Blood & T-cell	Primary T helper naive cells from peripheral blood	09_Het	09_Het E038 Primary T helper naive cells from peripheral blood Blood & T-cell	E038_9_Het.bed	4.02641	0.952836
Roadmap_ChromHMM	Blood & T-cell	Primary T cells effector/memory enriched from peripheral blood	09_Het	09_Het E045 Primary T cells effector/memory enriched from peripheral blood Blood	E045_9_Het.bed	2.36872	0.809552
Roadmap_ChromHMM	Blood & T-cell	Primary T helper cells from¬¨‚Ä†peripheral¬¨‚Ä†blood	09_Het	09_Het E043 Primary T helper cells from¬¨‚Ä†peripheral¬¨‚Ä†blood Blood & T-cell	E043_9_Het.bed	1.26626	0.393484
Roadmap_ChromHMM	Blood & T-cell	Primary mononuclear cells from¬¨‚Ä†peripheral¬¨‚Ä†blood	09_Het	09_Het E062 Primary mononuclear cells from¬¨‚Ä†peripheral¬¨‚Ä†blood Blood & T-cell	E062_9_Het.bed	1.08334	0.300137
Roadmap_ChromHMM	Blood & T-cell	Primary T CD8+ memory cells from peripheral blood	09_Het	09_Het E048 Primary T CD8+ memory cells from peripheral blood Blood & T-cell	E048_9_Het.bed	1.49781	0.29503
Roadmap_ChromHMM	Blood & T-cell	Primary T helper memory cells from peripheral blood 1	09_Het	09_Het E040 Primary T helper memory cells from peripheral blood 1 Blood & T-cell	E040_9_Het.bed	1.0251	0.228757
Roadmap_ChromHMM	Blood & T-cell	Primary T CD8+ naive cells from peripheral blood	09_Het	09_Het E047 Primary T CD8+ naive cells from peripheral blood Blood & T-cell	E047_9_Het.bed	0.943432	0.178087
Roadmap_ChromHMM	Blood & T-cell	Primary T helper memory cells from peripheral blood 2	09_Het	09_Het E037 Primary T helper memory cells from peripheral blood 2 Blood & T-cell	E037_9_Het.bed	0.852893	0.155845
Roadmap_ChromHMM	Blood & T-cell	Primary T cells from cord blood	09_Het	09_Het E033 Primary T cells from cord blood Blood & T-cell	E033_9_Het.bed	0.786428	0.133814
Roadmap_ChromHMM	Blood & T-cell	Primary T helper naive cells from¬¨‚Ä†peripheral¬¨‚Ä†blood	09_Het	09_Het E039 Primary T helper naive cells from¬¨‚Ä†peripheral¬¨‚Ä†blood Blood & T-cell	E039_9_Het.bed	0.523968	0.0694165
Roadmap_ChromHMM	Blood & T-cell	Primary T cells from¬¨‚Ä†peripheral¬¨‚Ä†blood	09_Het	09_Het E034 Primary T cells from¬¨‚Ä†peripheral¬¨‚Ä†blood Blood & T-cell	E034_9_Het.bed	0.581795	0.067747
Roadmap_ChromHMM	Blood & T-cell	Primary T regulatory cells from¬¨‚Ä†peripheral¬¨‚Ä†blood	09_Het	09_Het E044 Primary T regulatory cells from¬¨‚Ä†peripheral¬¨‚Ä†blood Blood & T-cell	E044_9_Het.bed	0.635459	0.0613161
Roadmap_ChromHMM	Blood & T-cell	Primary T helper 17 cells PMA-I stimulated	09_Het	09_Het E042 Primary T helper 17 cells PMA-I stimulated Blood & T-cell	E042_9_Het.bed	0	0
Roadmap_ChromHMM	Blood & T-cell	Primary T helper cells PMA-I stimulated	09_Het	09_Het E041 Primary T helper cells PMA-I stimulated Blood & T-cell	E041_9_Het.bed	0	0
Roadmap_ChromHMM	Brain	Fetal Brain Male	09_Het	09_Het E081 Fetal Brain Male Brain	E081_9_Het.bed	0.996185	0.230756
Roadmap_ChromHMM	Brain	Brain Germinal Matrix	09_Het	09_Het E070 Brain Germinal Matrix Brain	E070_9_Het.bed	0.848324	0.154056
Roadmap_ChromHMM	Brain	Brain Angular Gyrus	09_Het	09_Het E067 Brain Angular Gyrus Brain	E067_9_Het.bed	0.715261	0.120435
Roadmap_ChromHMM	Brain	Brain Cingulate Gyrus	09_Het	09_Het E069 Brain Cingulate Gyrus Brain	E069_9_Het.bed	0.523968	0.0694165
Roadmap_ChromHMM	Brain	Fetal Brain Female	09_Het	09_Het E082 Fetal Brain Female Brain	E082_9_Het.bed	0.656416	0.0603975
Roadmap_ChromHMM	Brain	Brain Substantia Nigra	09_Het	09_Het E074 Brain Substantia Nigra Brain	E074_9_Het.bed	0.412759	0.0409275
Roadmap_ChromHMM	Brain	Brain_Dorsolateral_Prefrontal_Cortex	09_Het	09_Het E073 Brain_Dorsolateral_Prefrontal_Cortex Brain	E073_9_Het.bed	0.403209	0.0386267
Roadmap_ChromHMM	Brain	Brain Hippocampus Middle	09_Het	09_Het E071 Brain Hippocampus Middle Brain	E071_9_Het.bed	0.353929	0.0273623
Roadmap_ChromHMM	Brain	Brain Inferior Temporal Lobe	09_Het	09_Het E072 Brain Inferior Temporal Lobe Brain	E072_9_Het.bed	0.340029	0.0244092
Roadmap_ChromHMM	Brain	Brain Anterior Caudate	09_Het	09_Het E068 Brain Anterior Caudate Brain	E068_9_Het.bed	0.266315	0.0110364
Roadmap_ChromHMM	Digestive	Fetal Intestine Large	09_Het	09_Het E084 Fetal Intestine Large Digestive	E084_9_Het.bed	1.48595	0.890102
Roadmap_ChromHMM	Digestive	Esophagus	09_Het	09_Het E079 Esophagus Digestive	E079_9_Het.bed	1.30007	0.612647
Roadmap_ChromHMM	Digestive	Gastric	09_Het	09_Het E094 Gastric Digestive	E094_9_Het.bed	1.36094	0.522093
Roadmap_ChromHMM	Digestive	Stomach Mucosa	09_Het	09_Het E110 Stomach Mucosa Digestive	E110_9_Het.bed	2.57204	0.452765
Roadmap_ChromHMM	Digestive	Sigmoid Colon	09_Het	09_Het E106 Sigmoid Colon Digestive	E106_9_Het.bed	1.19084	0.390983
Roadmap_ChromHMM	Digestive	Duodenum Mucosa	09_Het	09_Het E077 Duodenum Mucosa Digestive	E077_9_Het.bed	1.04423	0.297247
Roadmap_ChromHMM	Digestive	Small Intestine	09_Het	09_Het E109 Small Intestine Digestive	E109_9_Het.bed	0.745369	0.128327
Roadmap_ChromHMM	Digestive	Fetal Intestine Small	09_Het	09_Het E085 Fetal Intestine Small Digestive	E085_9_Het.bed	0.743842	0.079826
Roadmap_ChromHMM	Digestive	Colonic Mucosa	09_Het	09_Het E075 Colonic Mucosa Digestive	E075_9_Het.bed	0.468048	0.0547821
Roadmap_ChromHMM	Digestive	Rectal Mucosa Donor 29	09_Het	09_Het E101 Rectal Mucosa Donor 29 Digestive	E101_9_Het.bed	0.340029	0.0244092
Roadmap_ChromHMM	Digestive	Rectal Mucosa Donor 31	09_Het	09_Het E102 Rectal Mucosa Donor 31 Digestive	E102_9_Het.bed	0.340029	0.0244092
Roadmap_ChromHMM	Digestive	Fetal Stomach	09_Het	09_Het E092 Fetal Stomach Digestive	E092_9_Het.bed	0.465566	0.0143824
Roadmap_ChromHMM	Epithelial	Foreskin Fibroblast Primary Cells skin02	09_Het	09_Het E056 Foreskin Fibroblast Primary Cells skin02 Epithelial	E056_9_Het.bed	1.70306	2.11565
Roadmap_ChromHMM	Epithelial	Foreskin Keratinocyte Primary Cells skin03	09_Het	09_Het E058 Foreskin Keratinocyte Primary Cells skin03 Epithelial	E058_9_Het.bed	1.54396	1.45354
Roadmap_ChromHMM	Epithelial	Foreskin Melanocyte Primary Cells skin03	09_Het	09_Het E061 Foreskin Melanocyte Primary Cells skin03 Epithelial	E061_9_Het.bed	1.66395	1.41907
Roadmap_ChromHMM	Epithelial	Foreskin Fibroblast Primary Cells skin01	09_Het	09_Het E055 Foreskin Fibroblast Primary Cells skin01 Epithelial	E055_9_Het.bed	1.38788	1.19328
Roadmap_ChromHMM	Epithelial	Foreskin Keratinocyte Primary Cells skin02	09_Het	09_Het E057 Foreskin Keratinocyte Primary Cells skin02 Epithelial	E057_9_Het.bed	1.57962	1.02337
Roadmap_ChromHMM	Epithelial	Breast variant Human Mammary Epithelial Cells (vHMEC)	09_Het	09_Het E028 Breast variant Human Mammary Epithelial Cells (vHMEC) Epithelial	E028_9_Het.bed	1.23464	0.596407
Roadmap_ChromHMM	Epithelial	Foreskin Melanocyte Primary Cells skin01	09_Het	09_Het E059 Foreskin Melanocyte Primary Cells skin01 Epithelial	E059_9_Het.bed	1.1908	0.438171
Roadmap_ChromHMM	Epithelial	Breast Myoepithelial Primary Cells	09_Het	09_Het E027 Breast Myoepithelial Primary Cells Epithelial	E027_9_Het.bed	0.772781	0.100761
FetalBrain_ChromHMM	Fetal Brain	Fetal Brain Male	09_Het	09_Het E081 Fetal Brain Male Brain	E081_9_Het.bed	0.996185	0.230756
FetalBrain_ChromHMM	Fetal Brain	Fetal Brain Female	09_Het	09_Het E082 Fetal Brain Female Brain	E082_9_Het.bed	0.656416	0.0603975
Roadmap_ChromHMM	Placenta	Placenta Amnion	09_Het	09_Het E099 Placenta Amnion Other	E099_9_Het.bed	0.745369	0.128327
Roadmap_ChromHMM	Placenta	Placenta	09_Het	09_Het E091 Placenta Other	E091_9_Het.bed	0.746938	0.0545123
Roadmap_ChromHMM	Blood & T-cell	Primary T cells from cord blood	10_TssBiv	10_TssBiv E033 Primary T cells from cord blood Blood & T-cell	E033_10_TssBiv.bed	5.03249	2.87981
Roadmap_ChromHMM	Blood & T-cell	Primary T helper cells from¬¨‚Ä†peripheral¬¨‚Ä†blood	10_TssBiv	10_TssBiv E043 Primary T helper cells from¬¨‚Ä†peripheral¬¨‚Ä†blood Blood & T-cell	E043_10_TssBiv.bed	13.6908	2.36529
Roadmap_ChromHMM	Blood & T-cell	Primary T helper naive cells from¬¨‚Ä†peripheral¬¨‚Ä†blood	10_TssBiv	10_TssBiv E039 Primary T helper naive cells from¬¨‚Ä†peripheral¬¨‚Ä†blood Blood & T-ce	E039_10_TssBiv.bed	9.1291	2.01905
Roadmap_ChromHMM	Blood & T-cell	Primary mononuclear cells from¬¨‚Ä†peripheral¬¨‚Ä†blood	10_TssBiv	10_TssBiv E062 Primary mononuclear cells from¬¨‚Ä†peripheral¬¨‚Ä†blood Blood & T-cell	E062_10_TssBiv.bed	3.48711	1.40155
Roadmap_ChromHMM	Blood & T-cell	Primary T regulatory cells from¬¨‚Ä†peripheral¬¨‚Ä†blood	10_TssBiv	10_TssBiv E044 Primary T regulatory cells from¬¨‚Ä†peripheral¬¨‚Ä†blood Blood & T-cell	E044_10_TssBiv.bed	2.78377	0.730516
Roadmap_ChromHMM	Blood & T-cell	Primary T CD8+ memory cells from peripheral blood	10_TssBiv	10_TssBiv E048 Primary T CD8+ memory cells from peripheral blood Blood & T-cell	E048_10_TssBiv.bed	6.00569	0.70947
Roadmap_ChromHMM	Blood & T-cell	Primary T CD8+ naive cells from peripheral blood	10_TssBiv	10_TssBiv E047 Primary T CD8+ naive cells from peripheral blood Blood & T-cell	E047_10_TssBiv.bed	6.00569	0.70947
Roadmap_ChromHMM	Blood & T-cell	Primary T helper naive cells from peripheral blood	10_TssBiv	10_TssBiv E038 Primary T helper naive cells from peripheral blood Blood & T-cell	E038_10_TssBiv.bed	6.00569	0.70947
Roadmap_ChromHMM	Blood & T-cell	Primary T helper 17 cells PMA-I stimulated	10_TssBiv	10_TssBiv E042 Primary T helper 17 cells PMA-I stimulated Blood & T-cell	E042_10_TssBiv.bed	3.60276	0.555745
Roadmap_ChromHMM	Blood & T-cell	Primary T cells from¬¨‚Ä†peripheral¬¨‚Ä†blood	10_TssBiv	10_TssBiv E034 Primary T cells from¬¨‚Ä†peripheral¬¨‚Ä†blood Blood & T-cell	E034_10_TssBiv.bed	3.00161	0.499829
Roadmap_ChromHMM	Blood & T-cell	Primary T helper cells PMA-I stimulated	10_TssBiv	10_TssBiv E041 Primary T helper cells PMA-I stimulated Blood & T-cell	E041_10_TssBiv.bed	2.24998	0.412439
Roadmap_ChromHMM	Blood & T-cell	Primary T cells effector/memory enriched from peripheral blood	10_TssBiv	10_TssBiv E045 Primary T cells effector/memory enriched from peripheral blood Bl	E045_10_TssBiv.bed	0	0
Roadmap_ChromHMM	Blood & T-cell	Primary T helper memory cells from peripheral blood 1	10_TssBiv	10_TssBiv E040 Primary T helper memory cells from peripheral blood 1 Blood & T-c	E040_10_TssBiv.bed	0	0
Roadmap_ChromHMM	Blood & T-cell	Primary T helper memory cells from peripheral blood 2	10_TssBiv	10_TssBiv E037 Primary T helper memory cells from peripheral blood 2 Blood & T-c	E037_10_TssBiv.bed	0	0
Roadmap_ChromHMM	Brain	Brain Inferior Temporal Lobe	10_TssBiv	10_TssBiv E072 Brain Inferior Temporal Lobe Brain	E072_10_TssBiv.bed	4.85675	2.14338
Roadmap_ChromHMM	Brain	Brain Substantia Nigra	10_TssBiv	10_TssBiv E074 Brain Substantia Nigra Brain	E074_10_TssBiv.bed	6.84317	1.75963
Roadmap_ChromHMM	Brain	Brain Germinal Matrix	10_TssBiv	10_TssBiv E070 Brain Germinal Matrix Brain	E070_10_TssBiv.bed	2.91538	1.58262
Roadmap_ChromHMM	Brain	Brain Cingulate Gyrus	10_TssBiv	10_TssBiv E069 Brain Cingulate Gyrus Brain	E069_10_TssBiv.bed	3.48711	1.40155
Roadmap_ChromHMM	Brain	Brain Hippocampus Middle	10_TssBiv	10_TssBiv E071 Brain Hippocampus Middle Brain	E071_10_TssBiv.bed	2.35331	0.958636
Roadmap_ChromHMM	Brain	Brain Angular Gyrus	10_TssBiv	10_TssBiv E067 Brain Angular Gyrus Brain	E067_10_TssBiv.bed	3.01677	0.778144
Roadmap_ChromHMM	Brain	Brain_Dorsolateral_Prefrontal_Cortex	10_TssBiv	10_TssBiv E073 Brain_Dorsolateral_Prefrontal_Cortex Brain	E073_10_TssBiv.bed	2.26898	0.774494
Roadmap_ChromHMM	Brain	Fetal Brain Female	10_TssBiv	10_TssBiv E082 Fetal Brain Female Brain	E082_10_TssBiv.bed	1.57623	0.568997
Roadmap_ChromHMM	Brain	Brain Anterior Caudate	10_TssBiv	10_TssBiv E068 Brain Anterior Caudate Brain	E068_10_TssBiv.bed	0.813795	0.14597
Roadmap_ChromHMM	Brain	Fetal Brain Male	10_TssBiv	10_TssBiv E081 Fetal Brain Male Brain	E081_10_TssBiv.bed	0	0
Roadmap_ChromHMM	Digestive	Duodenum Mucosa	10_TssBiv	10_TssBiv E077 Duodenum Mucosa Digestive	E077_10_TssBiv.bed	4.1905	1.92008
Roadmap_ChromHMM	Digestive	Fetal Stomach	10_TssBiv	10_TssBiv E092 Fetal Stomach Digestive	E092_10_TssBiv.bed	3.02295	1.83669
Roadmap_ChromHMM	Digestive	Rectal Mucosa Donor 29	10_TssBiv	10_TssBiv E101 Rectal Mucosa Donor 29 Digestive	E101_10_TssBiv.bed	2.87152	0.972111
Roadmap_ChromHMM	Digestive	Sigmoid Colon	10_TssBiv	10_TssBiv E106 Sigmoid Colon Digestive	E106_10_TssBiv.bed	4.02641	0.952836
Roadmap_ChromHMM	Digestive	Esophagus	10_TssBiv	10_TssBiv E079 Esophagus Digestive	E079_10_TssBiv.bed	3.00161	0.499829
Roadmap_ChromHMM	Digestive	Colonic Mucosa	10_TssBiv	10_TssBiv E075 Colonic Mucosa Digestive	E075_10_TssBiv.bed	1.71814	0.462118
Roadmap_ChromHMM	Digestive	Fetal Intestine Small	10_TssBiv	10_TssBiv E085 Fetal Intestine Small Digestive	E085_10_TssBiv.bed	1.56749	0.415754
Roadmap_ChromHMM	Digestive	Fetal Intestine Large	10_TssBiv	10_TssBiv E084 Fetal Intestine Large Digestive	E084_10_TssBiv.bed	1.28503	0.322144
Roadmap_ChromHMM	Digestive	Rectal Mucosa Donor 31	10_TssBiv	10_TssBiv E102 Rectal Mucosa Donor 31 Digestive	E102_10_TssBiv.bed	0	0
Roadmap_ChromHMM	Digestive	Small Intestine	10_TssBiv	10_TssBiv E109 Small Intestine Digestive	E109_10_TssBiv.bed	0	0
Roadmap_ChromHMM	Digestive	Stomach Mucosa	10_TssBiv	10_TssBiv E110 Stomach Mucosa Digestive	E110_10_TssBiv.bed	0	0
Roadmap_ChromHMM	Epithelial	Foreskin Melanocyte Primary Cells skin01	10_TssBiv	10_TssBiv E059 Foreskin Melanocyte Primary Cells skin01 Epithelial	E059_10_TssBiv.bed	7.29102	3.67408
Roadmap_ChromHMM	Epithelial	Foreskin Fibroblast Primary Cells skin02	10_TssBiv	10_TssBiv E056 Foreskin Fibroblast Primary Cells skin02 Epithelial	E056_10_TssBiv.bed	5.03249	2.87981
Roadmap_ChromHMM	Epithelial	Foreskin Fibroblast Primary Cells skin01	10_TssBiv	10_TssBiv E055 Foreskin Fibroblast Primary Cells skin01 Epithelial	E055_10_TssBiv.bed	5.5772	2.73031
Roadmap_ChromHMM	Epithelial	Foreskin Keratinocyte Primary Cells skin03	10_TssBiv	10_TssBiv E058 Foreskin Keratinocyte Primary Cells skin03 Epithelial	E058_10_TssBiv.bed	3.83879	1.7892
Roadmap_ChromHMM	Epithelial	Foreskin Keratinocyte Primary Cells skin02	10_TssBiv	10_TssBiv E057 Foreskin Keratinocyte Primary Cells skin02 Epithelial	E057_10_TssBiv.bed	2.86995	1.37046
Roadmap_ChromHMM	Epithelial	Breast variant Human Mammary Epithelial Cells (vHMEC)	10_TssBiv	10_TssBiv E028 Breast variant Human Mammary Epithelial Cells (vHMEC) Epithelial	E028_10_TssBiv.bed	2.58394	0.686973
Roadmap_ChromHMM	Epithelial	Breast Myoepithelial Primary Cells	10_TssBiv	10_TssBiv E027 Breast Myoepithelial Primary Cells Epithelial	E027_10_TssBiv.bed	0.852893	0.155845
Roadmap_ChromHMM	Epithelial	Foreskin Melanocyte Primary Cells skin03	10_TssBiv	10_TssBiv E061 Foreskin Melanocyte Primary Cells skin03 Epithelial	E061_10_TssBiv.bed	0	0
FetalBrain_ChromHMM	Fetal Brain	Fetal Brain Female	10_TssBiv	10_TssBiv E082 Fetal Brain Female Brain	E082_10_TssBiv.bed	1.57623	0.568997
FetalBrain_ChromHMM	Fetal Brain	Fetal Brain Male	10_TssBiv	10_TssBiv E081 Fetal Brain Male Brain	E081_10_TssBiv.bed	0	0
Roadmap_ChromHMM	Placenta	Placenta	10_TssBiv	10_TssBiv E091 Placenta Other	E091_10_TssBiv.bed	0	0
Roadmap_ChromHMM	Placenta	Placenta Amnion	10_TssBiv	10_TssBiv E099 Placenta Amnion Other	E099_10_TssBiv.bed	0	0
Roadmap_ChromHMM	Blood & T-cell	Primary T helper cells from¬¨‚Ä†peripheral¬¨‚Ä†blood	11_BivFlnk	11_BivFlnk E043 Primary T helper cells from¬¨‚Ä†peripheral¬¨‚Ä†blood Blood & T-cell	E043_11_BivFlnk.bed	7.95221	4.33194
Roadmap_ChromHMM	Blood & T-cell	Primary T helper cells PMA-I stimulated	11_BivFlnk	11_BivFlnk E041 Primary T helper cells PMA-I stimulated Blood & T-cell	E041_11_BivFlnk.bed	7.95221	4.33194
Roadmap_ChromHMM	Blood & T-cell	Primary T cells from¬¨‚Ä†peripheral¬¨‚Ä†blood	11_BivFlnk	11_BivFlnk E034 Primary T cells from¬¨‚Ä†peripheral¬¨‚Ä†blood Blood & T-cell	E034_11_BivFlnk.bed	6.0301	3.65309
Roadmap_ChromHMM	Blood & T-cell	Primary T cells effector/memory enriched from peripheral blood	11_BivFlnk	11_BivFlnk E045 Primary T cells effector/memory enriched from peripheral blood B	E045_11_BivFlnk.bed	8.60051	3.52576
Roadmap_ChromHMM	Blood & T-cell	Primary mononuclear cells from¬¨‚Ä†peripheral¬¨‚Ä†blood	11_BivFlnk	11_BivFlnk E062 Primary mononuclear cells from¬¨‚Ä†peripheral¬¨‚Ä†blood Blood & T-cell	E062_11_BivFlnk.bed	5.5772	2.73031
Roadmap_ChromHMM	Blood & T-cell	Primary T helper naive cells from¬¨‚Ä†peripheral¬¨‚Ä†blood	11_BivFlnk	11_BivFlnk E039 Primary T helper naive cells from¬¨‚Ä†peripheral¬¨‚Ä†blood Blood & T-c	E039_11_BivFlnk.bed	5.24283	1.89404
Roadmap_ChromHMM	Blood & T-cell	Primary T CD8+ memory cells from peripheral blood	11_BivFlnk	11_BivFlnk E048 Primary T CD8+ memory cells from peripheral blood Blood & T-cell	E048_11_BivFlnk.bed	18.1208	1.80998
Roadmap_ChromHMM	Blood & T-cell	Primary T cells from cord blood	11_BivFlnk	11_BivFlnk E033 Primary T cells from cord blood Blood & T-cell	E033_11_BivFlnk.bed	4.89286	1.80917
Roadmap_ChromHMM	Blood & T-cell	Primary T CD8+ naive cells from peripheral blood	11_BivFlnk	11_BivFlnk E047 Primary T CD8+ naive cells from peripheral blood Blood & T-cell	E047_11_BivFlnk.bed	6.84317	1.75963
Roadmap_ChromHMM	Blood & T-cell	Primary T helper memory cells from peripheral blood 2	11_BivFlnk	11_BivFlnk E037 Primary T helper memory cells from peripheral blood 2 Blood & T-	E037_11_BivFlnk.bed	12.0895	1.60335
Roadmap_ChromHMM	Blood & T-cell	Primary T helper naive cells from peripheral blood	11_BivFlnk	11_BivFlnk E038 Primary T helper naive cells from peripheral blood Blood & T-cel	E038_11_BivFlnk.bed	12.0895	1.60335
Roadmap_ChromHMM	Blood & T-cell	Primary T helper memory cells from peripheral blood 1	11_BivFlnk	11_BivFlnk E040 Primary T helper memory cells from peripheral blood 1 Blood & T-	E040_11_BivFlnk.bed	7.25443	1.31135
Roadmap_ChromHMM	Blood & T-cell	Primary T regulatory cells from¬¨‚Ä†peripheral¬¨‚Ä†blood	11_BivFlnk	11_BivFlnk E044 Primary T regulatory cells from¬¨‚Ä†peripheral¬¨‚Ä†blood Blood & T-cel	E044_11_BivFlnk.bed	2.43258	0.994109
Roadmap_ChromHMM	Blood & T-cell	Primary T helper 17 cells PMA-I stimulated	11_BivFlnk	11_BivFlnk E042 Primary T helper 17 cells PMA-I stimulated Blood & T-cell	E042_11_BivFlnk.bed	3.60276	0.555745
Roadmap_ChromHMM	Brain	Brain Germinal Matrix	11_BivFlnk	11_BivFlnk E070 Brain Germinal Matrix Brain	E070_11_BivFlnk.bed	5.2959	4.01624
Roadmap_ChromHMM	Brain	Brain Inferior Temporal Lobe	11_BivFlnk	11_BivFlnk E072 Brain Inferior Temporal Lobe Brain	E072_11_BivFlnk.bed	6.84317	1.75963
Roadmap_ChromHMM	Brain	Brain Hippocampus Middle	11_BivFlnk	11_BivFlnk E071 Brain Hippocampus Middle Brain	E071_11_BivFlnk.bed	3.8574	1.52122
Roadmap_ChromHMM	Brain	Fetal Brain Male	11_BivFlnk	11_BivFlnk E081 Fetal Brain Male Brain	E081_11_BivFlnk.bed	5.17883	1.10722
Roadmap_ChromHMM	Brain	Fetal Brain Female	11_BivFlnk	11_BivFlnk E082 Fetal Brain Female Brain	E082_11_BivFlnk.bed	3.03216	1.01943
Roadmap_ChromHMM	Brain	Brain Angular Gyrus	11_BivFlnk	11_BivFlnk E067 Brain Angular Gyrus Brain	E067_11_BivFlnk.bed	17.9929	0.987726
Roadmap_ChromHMM	Brain	Brain Cingulate Gyrus	11_BivFlnk	11_BivFlnk E069 Brain Cingulate Gyrus Brain	E069_11_BivFlnk.bed	2.58394	0.686973
Roadmap_ChromHMM	Brain	Brain_Dorsolateral_Prefrontal_Cortex	11_BivFlnk	11_BivFlnk E073 Brain_Dorsolateral_Prefrontal_Cortex Brain	E073_11_BivFlnk.bed	4.50416	0.623795
Roadmap_ChromHMM	Brain	Brain Substantia Nigra	11_BivFlnk	11_BivFlnk E074 Brain Substantia Nigra Brain	E074_11_BivFlnk.bed	3.00161	0.499829
Roadmap_ChromHMM	Brain	Brain Anterior Caudate	11_BivFlnk	11_BivFlnk E068 Brain Anterior Caudate Brain	E068_11_BivFlnk.bed	2.57204	0.452765
Roadmap_ChromHMM	Digestive	Fetal Stomach	11_BivFlnk	11_BivFlnk E092 Fetal Stomach Digestive	E092_11_BivFlnk.bed	5.71056	4.60287
Roadmap_ChromHMM	Digestive	Duodenum Mucosa	11_BivFlnk	11_BivFlnk E077 Duodenum Mucosa Digestive	E077_11_BivFlnk.bed	4.85675	2.14338
Roadmap_ChromHMM	Digestive	Colonic Mucosa	11_BivFlnk	11_BivFlnk E075 Colonic Mucosa Digestive	E075_11_BivFlnk.bed	3.4702	1.87803
Roadmap_ChromHMM	Digestive	Rectal Mucosa Donor 29	11_BivFlnk	11_BivFlnk E101 Rectal Mucosa Donor 29 Digestive	E101_11_BivFlnk.bed	3.21169	1.06998
Roadmap_ChromHMM	Digestive	Sigmoid Colon	11_BivFlnk	11_BivFlnk E106 Sigmoid Colon Digestive	E106_11_BivFlnk.bed	4.5307	1.02518
Roadmap_ChromHMM	Digestive	Rectal Mucosa Donor 31	11_BivFlnk	11_BivFlnk E102 Rectal Mucosa Donor 31 Digestive	E102_11_BivFlnk.bed	3.62247	0.888387
Roadmap_ChromHMM	Digestive	Gastric	11_BivFlnk	11_BivFlnk E094 Gastric Digestive	E094_11_BivFlnk.bed	9.00707	0.823073
Roadmap_ChromHMM	Digestive	Stomach Mucosa	11_BivFlnk	11_BivFlnk E110 Stomach Mucosa Digestive	E110_11_BivFlnk.bed	2.57204	0.452765
Roadmap_ChromHMM	Digestive	Esophagus	11_BivFlnk	11_BivFlnk E079 Esophagus Digestive	E079_11_BivFlnk.bed	1.28289	0.253422
Roadmap_ChromHMM	Digestive	Fetal Intestine Large	11_BivFlnk	11_BivFlnk E084 Fetal Intestine Large Digestive	E084_11_BivFlnk.bed	1.12166	0.219204
Roadmap_ChromHMM	Digestive	Fetal Intestine Small	11_BivFlnk	11_BivFlnk E085 Fetal Intestine Small Digestive	E085_11_BivFlnk.bed	0.852893	0.155845
Roadmap_ChromHMM	Digestive	Small Intestine	11_BivFlnk	11_BivFlnk E109 Small Intestine Digestive	E109_11_BivFlnk.bed	0	0
Roadmap_ChromHMM	Epithelial	Foreskin Fibroblast Primary Cells skin02	11_BivFlnk	11_BivFlnk E056 Foreskin Fibroblast Primary Cells skin02 Epithelial	E056_11_BivFlnk.bed	5.1498	3.9321
Roadmap_ChromHMM	Epithelial	Foreskin Fibroblast Primary Cells skin01	11_BivFlnk	11_BivFlnk E055 Foreskin Fibroblast Primary Cells skin01 Epithelial	E055_11_BivFlnk.bed	4.52828	3.54578
Roadmap_ChromHMM	Epithelial	Foreskin Melanocyte Primary Cells skin01	11_BivFlnk	11_BivFlnk E059 Foreskin Melanocyte Primary Cells skin01 Epithelial	E059_11_BivFlnk.bed	4.59879	3.29523
Roadmap_ChromHMM	Epithelial	Foreskin Melanocyte Primary Cells skin03	11_BivFlnk	11_BivFlnk E061 Foreskin Melanocyte Primary Cells skin03 Epithelial	E061_11_BivFlnk.bed	4.35957	3.15198
Roadmap_ChromHMM	Epithelial	Foreskin Keratinocyte Primary Cells skin03	11_BivFlnk	11_BivFlnk E058 Foreskin Keratinocyte Primary Cells skin03 Epithelial	E058_11_BivFlnk.bed	3.76889	2.7684
Roadmap_ChromHMM	Epithelial	Foreskin Keratinocyte Primary Cells skin02	11_BivFlnk	11_BivFlnk E057 Foreskin Keratinocyte Primary Cells skin02 Epithelial	E057_11_BivFlnk.bed	3.65431	2.45289
Roadmap_ChromHMM	Epithelial	Breast Myoepithelial Primary Cells	11_BivFlnk	11_BivFlnk E027 Breast Myoepithelial Primary Cells Epithelial	E027_11_BivFlnk.bed	3.64246	1.18224
Roadmap_ChromHMM	Epithelial	Breast variant Human Mammary Epithelial Cells (vHMEC)	11_BivFlnk	11_BivFlnk E028 Breast variant Human Mammary Epithelial Cells (vHMEC) Epithelial	E028_11_BivFlnk.bed	17.9929	0.987726
FetalBrain_ChromHMM	Fetal Brain	Fetal Brain Male	11_BivFlnk	11_BivFlnk E081 Fetal Brain Male Brain	E081_11_BivFlnk.bed	5.17883	1.10722
FetalBrain_ChromHMM	Fetal Brain	Fetal Brain Female	11_BivFlnk	11_BivFlnk E082 Fetal Brain Female Brain	E082_11_BivFlnk.bed	3.03216	1.01943
Roadmap_ChromHMM	Placenta	Placenta	11_BivFlnk	11_BivFlnk E091 Placenta Other	E091_11_BivFlnk.bed	4.89286	1.80917
Roadmap_ChromHMM	Placenta	Placenta Amnion	11_BivFlnk	11_BivFlnk E099 Placenta Amnion Other	E099_11_BivFlnk.bed	4.5307	1.02518
Roadmap_ChromHMM	Blood & T-cell	Primary T helper memory cells from peripheral blood 1	12_EnhBiv	12_EnhBiv E040 Primary T helper memory cells from peripheral blood 1 Blood & T-c	E040_12_EnhBiv.bed	6.32574	4.16695
Roadmap_ChromHMM	Blood & T-cell	Primary T regulatory cells from¬¨‚Ä†peripheral¬¨‚Ä†blood	12_EnhBiv	12_EnhBiv E044 Primary T regulatory cells from¬¨‚Ä†peripheral¬¨‚Ä†blood Blood & T-cell	E044_12_EnhBiv.bed	9.25492	3.12717
Roadmap_ChromHMM	Blood & T-cell	Primary T cells effector/memory enriched from peripheral blood	12_EnhBiv	12_EnhBiv E045 Primary T cells effector/memory enriched from peripheral blood Bl	E045_12_EnhBiv.bed	6.56772	3.03137
Roadmap_ChromHMM	Blood & T-cell	Primary T helper 17 cells PMA-I stimulated	12_EnhBiv	12_EnhBiv E042 Primary T helper 17 cells PMA-I stimulated Blood & T-cell	E042_12_EnhBiv.bed	6.20104	2.92545
Roadmap_ChromHMM	Blood & T-cell	Primary T cells from¬¨‚Ä†peripheral¬¨‚Ä†blood	12_EnhBiv	12_EnhBiv E034 Primary T cells from¬¨‚Ä†peripheral¬¨‚Ä†blood Blood & T-cell	E034_12_EnhBiv.bed	4.75363	2.85529
Roadmap_ChromHMM	Blood & T-cell	Primary T helper cells from¬¨‚Ä†peripheral¬¨‚Ä†blood	12_EnhBiv	12_EnhBiv E043 Primary T helper cells from¬¨‚Ä†peripheral¬¨‚Ä†blood Blood & T-cell	E043_12_EnhBiv.bed	4.50695	2.64663
Roadmap_ChromHMM	Blood & T-cell	Primary T CD8+ naive cells from peripheral blood	12_EnhBiv	12_EnhBiv E047 Primary T CD8+ naive cells from peripheral blood Blood & T-cell	E047_12_EnhBiv.bed	6.60256	2.61369
Roadmap_ChromHMM	Blood & T-cell	Primary T helper cells PMA-I stimulated	12_EnhBiv	12_EnhBiv E041 Primary T helper cells PMA-I stimulated Blood & T-cell	E041_12_EnhBiv.bed	3.7254	2.25235
Roadmap_ChromHMM	Blood & T-cell	Primary T helper memory cells from peripheral blood 2	12_EnhBiv	12_EnhBiv E037 Primary T helper memory cells from peripheral blood 2 Blood & T-c	E037_12_EnhBiv.bed	5.24283	1.89404
Roadmap_ChromHMM	Blood & T-cell	Primary mononuclear cells from¬¨‚Ä†peripheral¬¨‚Ä†blood	12_EnhBiv	12_EnhBiv E062 Primary mononuclear cells from¬¨‚Ä†peripheral¬¨‚Ä†blood Blood & T-cell	E062_12_EnhBiv.bed	4.89286	1.80917
Roadmap_ChromHMM	Blood & T-cell	Primary T helper naive cells from¬¨‚Ä†peripheral¬¨‚Ä†blood	12_EnhBiv	12_EnhBiv E039 Primary T helper naive cells from¬¨‚Ä†peripheral¬¨‚Ä†blood Blood & T-ce	E039_12_EnhBiv.bed	4.31385	1.65599
Roadmap_ChromHMM	Blood & T-cell	Primary T helper naive cells from peripheral blood	12_EnhBiv	12_EnhBiv E038 Primary T helper naive cells from peripheral blood Blood & T-cell	E038_12_EnhBiv.bed	4.55764	1.38614
Roadmap_ChromHMM	Blood & T-cell	Primary T cells from cord blood	12_EnhBiv	12_EnhBiv E033 Primary T cells from cord blood Blood & T-cell	E033_12_EnhBiv.bed	5.17883	1.10722
Roadmap_ChromHMM	Blood & T-cell	Primary T CD8+ memory cells from peripheral blood	12_EnhBiv	12_EnhBiv E048 Primary T CD8+ memory cells from peripheral blood Blood & T-cell	E048_12_EnhBiv.bed	4.02641	0.952836
Roadmap_ChromHMM	Brain	Fetal Brain Male	12_EnhBiv	12_EnhBiv E081 Fetal Brain Male Brain	E081_12_EnhBiv.bed	3.11581	2.65976
Roadmap_ChromHMM	Brain	Brain Cingulate Gyrus	12_EnhBiv	12_EnhBiv E069 Brain Cingulate Gyrus Brain	E069_12_EnhBiv.bed	5.64859	1.98536
Roadmap_ChromHMM	Brain	Brain Hippocampus Middle	12_EnhBiv	12_EnhBiv E071 Brain Hippocampus Middle Brain	E071_12_EnhBiv.bed	3.21169	1.06998
Roadmap_ChromHMM	Brain	Brain Germinal Matrix	12_EnhBiv	12_EnhBiv E070 Brain Germinal Matrix Brain	E070_12_EnhBiv.bed	2.87152	0.972111
Roadmap_ChromHMM	Brain	Brain Inferior Temporal Lobe	12_EnhBiv	12_EnhBiv E072 Brain Inferior Temporal Lobe Brain	E072_12_EnhBiv.bed	2.78377	0.730516
Roadmap_ChromHMM	Brain	Brain Angular Gyrus	12_EnhBiv	12_EnhBiv E067 Brain Angular Gyrus Brain	E067_12_EnhBiv.bed	4.50416	0.623795
Roadmap_ChromHMM	Brain	Brain Anterior Caudate	12_EnhBiv	12_EnhBiv E068 Brain Anterior Caudate Brain	E068_12_EnhBiv.bed	3.00161	0.499829
Roadmap_ChromHMM	Brain	Brain Substantia Nigra	12_EnhBiv	12_EnhBiv E074 Brain Substantia Nigra Brain	E074_12_EnhBiv.bed	1.99926	0.377407
Roadmap_ChromHMM	Brain	Brain_Dorsolateral_Prefrontal_Cortex	12_EnhBiv	12_EnhBiv E073 Brain_Dorsolateral_Prefrontal_Cortex Brain	E073_12_EnhBiv.bed	1.7987	0.346637
Roadmap_ChromHMM	Brain	Fetal Brain Female	12_EnhBiv	12_EnhBiv E082 Fetal Brain Female Brain	E082_12_EnhBiv.bed	1.1969	0.235513
Roadmap_ChromHMM	Digestive	Fetal Intestine Large	12_EnhBiv	12_EnhBiv E084 Fetal Intestine Large Digestive	E084_12_EnhBiv.bed	6.83599	4.38161
Roadmap_ChromHMM	Digestive	Esophagus	12_EnhBiv	12_EnhBiv E079 Esophagus Digestive	E079_12_EnhBiv.bed	6.9028	3.55721
Roadmap_ChromHMM	Digestive	Fetal Intestine Small	12_EnhBiv	12_EnhBiv E085 Fetal Intestine Small Digestive	E085_12_EnhBiv.bed	6.24195	3.3406
Roadmap_ChromHMM	Digestive	Small Intestine	12_EnhBiv	12_EnhBiv E109 Small Intestine Digestive	E109_12_EnhBiv.bed	5.77391	2.40777
Roadmap_ChromHMM	Digestive	Duodenum Mucosa	12_EnhBiv	12_EnhBiv E077 Duodenum Mucosa Digestive	E077_12_EnhBiv.bed	7.3506	2.30783
Roadmap_ChromHMM	Digestive	Rectal Mucosa Donor 29	12_EnhBiv	12_EnhBiv E101 Rectal Mucosa Donor 29 Digestive	E101_12_EnhBiv.bed	6.67903	2.19105
Roadmap_ChromHMM	Digestive	Rectal Mucosa Donor 31	12_EnhBiv	12_EnhBiv E102 Rectal Mucosa Donor 31 Digestive	E102_12_EnhBiv.bed	6.67903	2.19105
Roadmap_ChromHMM	Digestive	Colonic Mucosa	12_EnhBiv	12_EnhBiv E075 Colonic Mucosa Digestive	E075_12_EnhBiv.bed	5.64859	1.98536
Roadmap_ChromHMM	Digestive	Sigmoid Colon	12_EnhBiv	12_EnhBiv E106 Sigmoid Colon Digestive	E106_12_EnhBiv.bed	4.00697	1.85303
Roadmap_ChromHMM	Digestive	Stomach Mucosa	12_EnhBiv	12_EnhBiv E110 Stomach Mucosa Digestive	E110_12_EnhBiv.bed	3.16903	1.72243
Roadmap_ChromHMM	Digestive	Gastric	12_EnhBiv	12_EnhBiv E094 Gastric Digestive	E094_12_EnhBiv.bed	0	0
Roadmap_ChromHMM	Epithelial	Foreskin Keratinocyte Primary Cells skin03	12_EnhBiv	12_EnhBiv E058 Foreskin Keratinocyte Primary Cells skin03 Epithelial	E058_12_EnhBiv.bed	8.39638	4.46498
Roadmap_ChromHMM	Epithelial	Foreskin Keratinocyte Primary Cells skin02	12_EnhBiv	12_EnhBiv E057 Foreskin Keratinocyte Primary Cells skin02 Epithelial	E057_12_EnhBiv.bed	8.75685	4.06601
Roadmap_ChromHMM	Epithelial	Foreskin Fibroblast Primary Cells skin01	12_EnhBiv	12_EnhBiv E055 Foreskin Fibroblast Primary Cells skin01 Epithelial	E055_12_EnhBiv.bed	6.24195	3.3406
Roadmap_ChromHMM	Epithelial	Breast Myoepithelial Primary Cells	12_EnhBiv	12_EnhBiv E027 Breast Myoepithelial Primary Cells Epithelial	E027_12_EnhBiv.bed	4.35508	2.57477
Roadmap_ChromHMM	Epithelial	Foreskin Melanocyte Primary Cells skin03	12_EnhBiv	12_EnhBiv E061 Foreskin Melanocyte Primary Cells skin03 Epithelial	E061_12_EnhBiv.bed	3.83403	2.05228
Roadmap_ChromHMM	Epithelial	Foreskin Fibroblast Primary Cells skin02	12_EnhBiv	12_EnhBiv E056 Foreskin Fibroblast Primary Cells skin02 Epithelial	E056_12_EnhBiv.bed	3.68328	1.72836
Roadmap_ChromHMM	Epithelial	Breast variant Human Mammary Epithelial Cells (vHMEC)	12_EnhBiv	12_EnhBiv E028 Breast variant Human Mammary Epithelial Cells (vHMEC) Epithelial	E028_12_EnhBiv.bed	1.05529	0.204301
FetalBrain_ChromHMM	Fetal Brain	Fetal Brain Male	12_EnhBiv	12_EnhBiv E081 Fetal Brain Male Brain	E081_12_EnhBiv.bed	3.11581	2.65976
FetalBrain_ChromHMM	Fetal Brain	Fetal Brain Female	12_EnhBiv	12_EnhBiv E082 Fetal Brain Female Brain	E082_12_EnhBiv.bed	1.1969	0.235513
Roadmap_ChromHMM	Placenta	Placenta	12_EnhBiv	12_EnhBiv E091 Placenta Other	E091_12_EnhBiv.bed	3.57263	5.17063
Roadmap_ChromHMM	Placenta	Placenta Amnion	12_EnhBiv	12_EnhBiv E099 Placenta Amnion Other	E099_12_EnhBiv.bed	5.37823	3.37329
Roadmap_ChromHMM	Blood & T-cell	Primary T helper cells PMA-I stimulated	13_ReprPC	13_ReprPC E041 Primary T helper cells PMA-I stimulated Blood & T-cell	E041_13_ReprPC.bed	3.06872	2.61439
Roadmap_ChromHMM	Blood & T-cell	Primary T cells effector/memory enriched from peripheral blood	13_ReprPC	13_ReprPC E045 Primary T cells effector/memory enriched from peripheral blood Bl	E045_13_ReprPC.bed	4.07988	2.43885
Roadmap_ChromHMM	Blood & T-cell	Primary T helper memory cells from peripheral blood 1	13_ReprPC	13_ReprPC E040 Primary T helper memory cells from peripheral blood 1 Blood & T-c	E040_13_ReprPC.bed	3.33831	2.03134
Roadmap_ChromHMM	Blood & T-cell	Primary T helper 17 cells PMA-I stimulated	13_ReprPC	13_ReprPC E042 Primary T helper 17 cells PMA-I stimulated Blood & T-cell	E042_13_ReprPC.bed	3.09616	1.88314
Roadmap_ChromHMM	Blood & T-cell	Primary T regulatory cells from¬¨‚Ä†peripheral¬¨‚Ä†blood	13_ReprPC	13_ReprPC E044 Primary T regulatory cells from¬¨‚Ä†peripheral¬¨‚Ä†blood Blood & T-cell	E044_13_ReprPC.bed	2.62975	1.87768
Roadmap_ChromHMM	Blood & T-cell	Primary mononuclear cells from¬¨‚Ä†peripheral¬¨‚Ä†blood	13_ReprPC	13_ReprPC E062 Primary mononuclear cells from¬¨‚Ä†peripheral¬¨‚Ä†blood Blood & T-cell	E062_13_ReprPC.bed	2.39837	1.66777
Roadmap_ChromHMM	Blood & T-cell	Primary T cells from cord blood	13_ReprPC	13_ReprPC E033 Primary T cells from cord blood Blood & T-cell	E033_13_ReprPC.bed	2.1172	1.39828
Roadmap_ChromHMM	Blood & T-cell	Primary T helper memory cells from peripheral blood 2	13_ReprPC	13_ReprPC E037 Primary T helper memory cells from peripheral blood 2 Blood & T-c	E037_13_ReprPC.bed	3.90436	1.24488
Roadmap_ChromHMM	Blood & T-cell	Primary T CD8+ naive cells from peripheral blood	13_ReprPC	13_ReprPC E047 Primary T CD8+ naive cells from peripheral blood Blood & T-cell	E047_13_ReprPC.bed	2.3484	1.10035
Roadmap_ChromHMM	Blood & T-cell	Primary T CD8+ memory cells from peripheral blood	13_ReprPC	13_ReprPC E048 Primary T CD8+ memory cells from peripheral blood Blood & T-cell	E048_13_ReprPC.bed	2.59602	0.885971
Roadmap_ChromHMM	Blood & T-cell	Primary T helper cells from¬¨‚Ä†peripheral¬¨‚Ä†blood	13_ReprPC	13_ReprPC E043 Primary T helper cells from¬¨‚Ä†peripheral¬¨‚Ä†blood Blood & T-cell	E043_13_ReprPC.bed	1.8234	0.790381
Roadmap_ChromHMM	Blood & T-cell	Primary T helper naive cells from peripheral blood	13_ReprPC	13_ReprPC E038 Primary T helper naive cells from peripheral blood Blood & T-cell	E038_13_ReprPC.bed	2.12565	0.576066
Roadmap_ChromHMM	Blood & T-cell	Primary T helper naive cells from¬¨‚Ä†peripheral¬¨‚Ä†blood	13_ReprPC	13_ReprPC E039 Primary T helper naive cells from¬¨‚Ä†peripheral¬¨‚Ä†blood Blood & T-ce	E039_13_ReprPC.bed	1.08809	0.251936
Roadmap_ChromHMM	Brain	Brain Cingulate Gyrus	13_ReprPC	13_ReprPC E069 Brain Cingulate Gyrus Brain	E069_13_ReprPC.bed	3.45606	2.5451
Roadmap_ChromHMM	Brain	Brain Hippocampus Middle	13_ReprPC	13_ReprPC E071 Brain Hippocampus Middle Brain	E071_13_ReprPC.bed	3.56606	2.39656
Roadmap_ChromHMM	Brain	Brain Germinal Matrix	13_ReprPC	13_ReprPC E070 Brain Germinal Matrix Brain	E070_13_ReprPC.bed	3.07154	2.24961
Roadmap_ChromHMM	Brain	Brain_Dorsolateral_Prefrontal_Cortex	13_ReprPC	13_ReprPC E073 Brain_Dorsolateral_Prefrontal_Cortex Brain	E073_13_ReprPC.bed	3.52155	2.13822
Roadmap_ChromHMM	Brain	Fetal Brain Female	13_ReprPC	13_ReprPC E082 Fetal Brain Female Brain	E082_13_ReprPC.bed	2.64712	2.04161
Roadmap_ChromHMM	Brain	Brain Angular Gyrus	13_ReprPC	13_ReprPC E067 Brain Angular Gyrus Brain	E067_13_ReprPC.bed	3.16903	1.72243
Roadmap_ChromHMM	Brain	Brain Substantia Nigra	13_ReprPC	13_ReprPC E074 Brain Substantia Nigra Brain	E074_13_ReprPC.bed	3.07979	1.6742
Roadmap_ChromHMM	Brain	Brain Anterior Caudate	13_ReprPC	13_ReprPC E068 Brain Anterior Caudate Brain	E068_13_ReprPC.bed	2.8112	1.15326
Roadmap_ChromHMM	Brain	Brain Inferior Temporal Lobe	13_ReprPC	13_ReprPC E072 Brain Inferior Temporal Lobe Brain	E072_13_ReprPC.bed	2.07723	0.945241
Roadmap_ChromHMM	Brain	Fetal Brain Male	13_ReprPC	13_ReprPC E081 Fetal Brain Male Brain	E081_13_ReprPC.bed	1.59453	0.810282
Roadmap_ChromHMM	Digestive	Sigmoid Colon	13_ReprPC	13_ReprPC E106 Sigmoid Colon Digestive	E106_13_ReprPC.bed	4.75838	3.69384
Roadmap_ChromHMM	Digestive	Rectal Mucosa Donor 31	13_ReprPC	13_ReprPC E102 Rectal Mucosa Donor 31 Digestive	E102_13_ReprPC.bed	4.63994	3.6188
Roadmap_ChromHMM	Digestive	Stomach Mucosa	13_ReprPC	13_ReprPC E110 Stomach Mucosa Digestive	E110_13_ReprPC.bed	3.83772	3.53964
Roadmap_ChromHMM	Digestive	Duodenum Mucosa	13_ReprPC	13_ReprPC E077 Duodenum Mucosa Digestive	E077_13_ReprPC.bed	4.03867	3.20831
Roadmap_ChromHMM	Digestive	Rectal Mucosa Donor 29	13_ReprPC	13_ReprPC E101 Rectal Mucosa Donor 29 Digestive	E101_13_ReprPC.bed	3.45606	2.5451
Roadmap_ChromHMM	Digestive	Small Intestine	13_ReprPC	13_ReprPC E109 Small Intestine Digestive	E109_13_ReprPC.bed	2.89343	2.44141
Roadmap_ChromHMM	Digestive	Colonic Mucosa	13_ReprPC	13_ReprPC E075 Colonic Mucosa Digestive	E075_13_ReprPC.bed	2.95306	1.79162
Roadmap_ChromHMM	Digestive	Fetal Intestine Small	13_ReprPC	13_ReprPC E085 Fetal Intestine Small Digestive	E085_13_ReprPC.bed	2.36384	1.63531
Roadmap_ChromHMM	Digestive	Fetal Intestine Large	13_ReprPC	13_ReprPC E084 Fetal Intestine Large Digestive	E084_13_ReprPC.bed	1.78218	1.12451
Roadmap_ChromHMM	Digestive	Esophagus	13_ReprPC	13_ReprPC E079 Esophagus Digestive	E079_13_ReprPC.bed	2.02231	0.802317
Roadmap_ChromHMM	Digestive	Gastric	13_ReprPC	13_ReprPC E094 Gastric Digestive	E094_13_ReprPC.bed	0	0
Roadmap_ChromHMM	Epithelial	Foreskin Keratinocyte Primary Cells skin02	13_ReprPC	13_ReprPC E057 Foreskin Keratinocyte Primary Cells skin02 Epithelial	E057_13_ReprPC.bed	3.08511	3.83954
Roadmap_ChromHMM	Epithelial	Foreskin Fibroblast Primary Cells skin02	13_ReprPC	13_ReprPC E056 Foreskin Fibroblast Primary Cells skin02 Epithelial	E056_13_ReprPC.bed	2.92869	2.9708
Roadmap_ChromHMM	Epithelial	Foreskin Fibroblast Primary Cells skin01	13_ReprPC	13_ReprPC E055 Foreskin Fibroblast Primary Cells skin01 Epithelial	E055_13_ReprPC.bed	2.41809	2.41458
Roadmap_ChromHMM	Epithelial	Foreskin Keratinocyte Primary Cells skin03	13_ReprPC	13_ReprPC E058 Foreskin Keratinocyte Primary Cells skin03 Epithelial	E058_13_ReprPC.bed	2.73664	2.28101
Roadmap_ChromHMM	Epithelial	Foreskin Melanocyte Primary Cells skin03	13_ReprPC	13_ReprPC E061 Foreskin Melanocyte Primary Cells skin03 Epithelial	E061_13_ReprPC.bed	2.17177	1.65783
FetalBrain_ChromHMM	Fetal Brain	Fetal Brain Female	13_ReprPC	13_ReprPC E082 Fetal Brain Female Brain	E082_13_ReprPC.bed	2.64712	2.04161
FetalBrain_ChromHMM	Fetal Brain	Fetal Brain Male	13_ReprPC	13_ReprPC E081 Fetal Brain Male Brain	E081_13_ReprPC.bed	1.59453	0.810282
Roadmap_ChromHMM	Placenta	Placenta Amnion	13_ReprPC	13_ReprPC E099 Placenta Amnion Other	E099_13_ReprPC.bed	3.85685	4.91774
Roadmap_ChromHMM	Placenta	Placenta	13_ReprPC	13_ReprPC E091 Placenta Other	E091_13_ReprPC.bed	3.12049	3.55424
Roadmap_ChromHMM	Blood & T-cell	Primary mononuclear cells from¬¨‚Ä†peripheral¬¨‚Ä†blood	14_ReprPCwk	14_ReprPCwk E062 Primary mononuclear cells from¬¨‚Ä†peripheral¬¨‚Ä†blood Blood & T-cel	E062_14_ReprPCWk.bed	2.01801	2.65107
Roadmap_ChromHMM	Blood & T-cell	Primary T helper 17 cells PMA-I stimulated	14_ReprPCwk	14_ReprPCwk E042 Primary T helper 17 cells PMA-I stimulated Blood & T-cell	E042_14_ReprPCWk.bed	1.95828	2.19053
Roadmap_ChromHMM	Blood & T-cell	Primary T CD8+ memory cells from peripheral blood	14_ReprPCwk	14_ReprPCwk E048 Primary T CD8+ memory cells from peripheral blood Blood & T-cel	E048_14_ReprPCWk.bed	1.94796	1.69448
Roadmap_ChromHMM	Blood & T-cell	Primary T cells from¬¨‚Ä†peripheral¬¨‚Ä†blood	14_ReprPCwk	14_ReprPCwk E034 Primary T cells from¬¨‚Ä†peripheral¬¨‚Ä†blood Blood & T-cell	E034_14_ReprPCWk.bed	1.5027	1.6095
Roadmap_ChromHMM	Blood & T-cell	Primary T helper memory cells from peripheral blood 2	14_ReprPCwk	14_ReprPCwk E037 Primary T helper memory cells from peripheral blood 2 Blood & T	E037_14_ReprPCWk.bed	1.91839	1.35582
Roadmap_ChromHMM	Blood & T-cell	Primary T helper naive cells from¬¨‚Ä†peripheral¬¨‚Ä†blood	14_ReprPCwk	14_ReprPCwk E039 Primary T helper naive cells from¬¨‚Ä†peripheral¬¨‚Ä†blood Blood & T-	E039_14_ReprPCWk.bed	1.76438	1.34506
Roadmap_ChromHMM	Blood & T-cell	Primary T regulatory cells from¬¨‚Ä†peripheral¬¨‚Ä†blood	14_ReprPCwk	14_ReprPCwk E044 Primary T regulatory cells from¬¨‚Ä†peripheral¬¨‚Ä†blood Blood & T-ce	E044_14_ReprPCWk.bed	1.64578	1.34202
Roadmap_ChromHMM	Blood & T-cell	Primary T helper cells PMA-I stimulated	14_ReprPCwk	14_ReprPCwk E041 Primary T helper cells PMA-I stimulated Blood & T-cell	E041_14_ReprPCWk.bed	1.54088	1.33483
Roadmap_ChromHMM	Blood & T-cell	Primary T cells effector/memory enriched from peripheral blood	14_ReprPCwk	14_ReprPCwk E045 Primary T cells effector/memory enriched from peripheral blood	E045_14_ReprPCWk.bed	1.72312	1.22838
Roadmap_ChromHMM	Blood & T-cell	Primary T CD8+ naive cells from peripheral blood	14_ReprPCwk	14_ReprPCwk E047 Primary T CD8+ naive cells from peripheral blood Blood & T-cell	E047_14_ReprPCWk.bed	1.57896	1.14271
Roadmap_ChromHMM	Blood & T-cell	Primary T cells from cord blood	14_ReprPCwk	14_ReprPCwk E033 Primary T cells from cord blood Blood & T-cell	E033_14_ReprPCWk.bed	1.34092	0.857602
Roadmap_ChromHMM	Blood & T-cell	Primary T helper naive cells from peripheral blood	14_ReprPCwk	14_ReprPCwk E038 Primary T helper naive cells from peripheral blood Blood & T-ce	E038_14_ReprPCWk.bed	1.54464	0.807717
Roadmap_ChromHMM	Blood & T-cell	Primary T helper memory cells from peripheral blood 1	14_ReprPCwk	14_ReprPCwk E040 Primary T helper memory cells from peripheral blood 1 Blood & T	E040_14_ReprPCWk.bed	1.30007	0.612647
Roadmap_ChromHMM	Blood & T-cell	Primary T helper cells from¬¨‚Ä†peripheral¬¨‚Ä†blood	14_ReprPCwk	14_ReprPCwk E043 Primary T helper cells from¬¨‚Ä†peripheral¬¨‚Ä†blood Blood & T-cell	E043_14_ReprPCWk.bed	1.17716	0.507884
Roadmap_ChromHMM	Brain	Brain Cingulate Gyrus	14_ReprPCwk	14_ReprPCwk E069 Brain Cingulate Gyrus Brain	E069_14_ReprPCWk.bed	2.53476	4.15913
Roadmap_ChromHMM	Brain	Brain Hippocampus Middle	14_ReprPCwk	14_ReprPCwk E071 Brain Hippocampus Middle Brain	E071_14_ReprPCWk.bed	2.83752	4.10563
Roadmap_ChromHMM	Brain	Brain_Dorsolateral_Prefrontal_Cortex	14_ReprPCwk	14_ReprPCwk E073 Brain_Dorsolateral_Prefrontal_Cortex Brain	E073_14_ReprPCWk.bed	2.52788	3.93792
Roadmap_ChromHMM	Brain	Brain Anterior Caudate	14_ReprPCwk	14_ReprPCwk E068 Brain Anterior Caudate Brain	E068_14_ReprPCWk.bed	2.58871	3.63948
Roadmap_ChromHMM	Brain	Brain Substantia Nigra	14_ReprPCwk	14_ReprPCwk E074 Brain Substantia Nigra Brain	E074_14_ReprPCWk.bed	2.35842	3.14694
Roadmap_ChromHMM	Brain	Brain Inferior Temporal Lobe	14_ReprPCwk	14_ReprPCwk E072 Brain Inferior Temporal Lobe Brain	E072_14_ReprPCWk.bed	2.15175	2.69093
Roadmap_ChromHMM	Brain	Brain Angular Gyrus	14_ReprPCwk	14_ReprPCwk E067 Brain Angular Gyrus Brain	E067_14_ReprPCWk.bed	2.20121	2.63255
Roadmap_ChromHMM	Brain	Brain Germinal Matrix	14_ReprPCwk	14_ReprPCwk E070 Brain Germinal Matrix Brain	E070_14_ReprPCWk.bed	1.85286	1.90277
Roadmap_ChromHMM	Brain	Fetal Brain Female	14_ReprPCwk	14_ReprPCwk E082 Fetal Brain Female Brain	E082_14_ReprPCWk.bed	1.73653	1.40952
Roadmap_ChromHMM	Brain	Fetal Brain Male	14_ReprPCwk	14_ReprPCwk E081 Fetal Brain Male Brain	E081_14_ReprPCWk.bed	1.48875	1.08096
Roadmap_ChromHMM	Digestive	Duodenum Mucosa	14_ReprPCwk	14_ReprPCwk E077 Duodenum Mucosa Digestive	E077_14_ReprPCWk.bed	2.5624	4.53096
Roadmap_ChromHMM	Digestive	Stomach Mucosa	14_ReprPCwk	14_ReprPCwk E110 Stomach Mucosa Digestive	E110_14_ReprPCWk.bed	2.49951	4.0675
Roadmap_ChromHMM	Digestive	Sigmoid Colon	14_ReprPCwk	14_ReprPCwk E106 Sigmoid Colon Digestive	E106_14_ReprPCWk.bed	2.14938	3.83126
Roadmap_ChromHMM	Digestive	Fetal Intestine Large	14_ReprPCwk	14_ReprPCwk E084 Fetal Intestine Large Digestive	E084_14_ReprPCWk.bed	2.21796	3.3197
Roadmap_ChromHMM	Digestive	Rectal Mucosa Donor 29	14_ReprPCwk	14_ReprPCwk E101 Rectal Mucosa Donor 29 Digestive	E101_14_ReprPCWk.bed	2.19763	2.95617
Roadmap_ChromHMM	Digestive	Small Intestine	14_ReprPCwk	14_ReprPCwk E109 Small Intestine Digestive	E109_14_ReprPCWk.bed	1.81742	2.698
Roadmap_ChromHMM	Digestive	Rectal Mucosa Donor 31	14_ReprPCwk	14_ReprPCwk E102 Rectal Mucosa Donor 31 Digestive	E102_14_ReprPCWk.bed	2.0352	2.2876
Roadmap_ChromHMM	Digestive	Esophagus	14_ReprPCwk	14_ReprPCwk E079 Esophagus Digestive	E079_14_ReprPCWk.bed	1.86283	1.42676
Roadmap_ChromHMM	Digestive	Fetal Stomach	14_ReprPCwk	14_ReprPCwk E092 Fetal Stomach Digestive	E092_14_ReprPCWk.bed	1.57074	1.37217
Roadmap_ChromHMM	Digestive	Gastric	14_ReprPCwk	14_ReprPCwk E094 Gastric Digestive	E094_14_ReprPCWk.bed	2.60828	1.07
Roadmap_ChromHMM	Digestive	Fetal Intestine Small	14_ReprPCwk	14_ReprPCwk E085 Fetal Intestine Small Digestive	E085_14_ReprPCWk.bed	1.49364	1.03061
Roadmap_ChromHMM	Epithelial	Foreskin Keratinocyte Primary Cells skin02	14_ReprPCwk	14_ReprPCwk E057 Foreskin Keratinocyte Primary Cells skin02 Epithelial	E057_14_ReprPCWk.bed	1.63041	1.64607
Roadmap_ChromHMM	Epithelial	Foreskin Melanocyte Primary Cells skin01	14_ReprPCwk	14_ReprPCwk E059 Foreskin Melanocyte Primary Cells skin01 Epithelial	E059_14_ReprPCWk.bed	1.5211	1.44357
Roadmap_ChromHMM	Epithelial	Foreskin Keratinocyte Primary Cells skin03	14_ReprPCwk	14_ReprPCwk E058 Foreskin Keratinocyte Primary Cells skin03 Epithelial	E058_14_ReprPCWk.bed	1.58999	1.41536
Roadmap_ChromHMM	Epithelial	Foreskin Melanocyte Primary Cells skin03	14_ReprPCwk	14_ReprPCwk E061 Foreskin Melanocyte Primary Cells skin03 Epithelial	E061_14_ReprPCWk.bed	1.30542	0.921087
Roadmap_ChromHMM	Epithelial	Breast Myoepithelial Primary Cells	14_ReprPCwk	14_ReprPCwk E027 Breast Myoepithelial Primary Cells Epithelial	E027_14_ReprPCWk.bed	1.30666	0.78958
Roadmap_ChromHMM	Epithelial	Breast variant Human Mammary Epithelial Cells (vHMEC)	14_ReprPCwk	14_ReprPCwk E028 Breast variant Human Mammary Epithelial Cells (vHMEC) Epithelia	E028_14_ReprPCWk.bed	1.30757	0.776782
Roadmap_ChromHMM	Epithelial	Foreskin Fibroblast Primary Cells skin02	14_ReprPCwk	14_ReprPCwk E056 Foreskin Fibroblast Primary Cells skin02 Epithelial	E056_14_ReprPCWk.bed	0.952145	0.21556
Roadmap_ChromHMM	Epithelial	Foreskin Fibroblast Primary Cells skin01	14_ReprPCwk	14_ReprPCwk E055 Foreskin Fibroblast Primary Cells skin01 Epithelial	E055_14_ReprPCWk.bed	0.802345	0.0997104
FetalBrain_ChromHMM	Fetal Brain	Fetal Brain Female	14_ReprPCwk	14_ReprPCwk E082 Fetal Brain Female Brain	E082_14_ReprPCWk.bed	1.73653	1.40952
FetalBrain_ChromHMM	Fetal Brain	Fetal Brain Male	14_ReprPCwk	14_ReprPCwk E081 Fetal Brain Male Brain	E081_14_ReprPCWk.bed	1.48875	1.08096
Roadmap_ChromHMM	Placenta	Placenta	14_ReprPCwk	14_ReprPCwk E091 Placenta Other	E091_14_ReprPCWk.bed	2.11899	3.05098
Roadmap_ChromHMM	Placenta	Placenta Amnion	14_ReprPCwk	14_ReprPCwk E099 Placenta Amnion Other	E099_14_ReprPCWk.bed	1.99262	1.52814
Roadmap_ChromHMM	Blood & T-cell	Primary T helper memory cells from peripheral blood 1	15_Quies	15_Quies E040 Primary T helper memory cells from peripheral blood 1 Blood & T-ce	E040_15_Quies.bed	0.522884	0.000165077
Roadmap_ChromHMM	Blood & T-cell	Primary T helper memory cells from peripheral blood 2	15_Quies	15_Quies E037 Primary T helper memory cells from peripheral blood 2 Blood & T-ce	E037_15_Quies.bed	0.488113	8.43e-05
Roadmap_ChromHMM	Blood & T-cell	Primary T CD8+ memory cells from peripheral blood	15_Quies	15_Quies E048 Primary T CD8+ memory cells from peripheral blood Blood & T-cell	E048_15_Quies.bed	0.497311	8.33e-05
Roadmap_ChromHMM	Blood & T-cell	Primary T helper cells PMA-I stimulated	15_Quies	15_Quies E041 Primary T helper cells PMA-I stimulated Blood & T-cell	E041_15_Quies.bed	0.523473	6.52e-05
Roadmap_ChromHMM	Blood & T-cell	Primary T CD8+ naive cells from peripheral blood	15_Quies	15_Quies E047 Primary T CD8+ naive cells from peripheral blood Blood & T-cell	E047_15_Quies.bed	0.491426	3.71e-05
Roadmap_ChromHMM	Blood & T-cell	Primary T helper naive cells from peripheral blood	15_Quies	15_Quies E038 Primary T helper naive cells from peripheral blood Blood & T-cell	E038_15_Quies.bed	0.463848	2.67e-05
Roadmap_ChromHMM	Blood & T-cell	Primary T cells from cord blood	15_Quies	15_Quies E033 Primary T cells from cord blood Blood & T-cell	E033_15_Quies.bed	0.502183	1.99e-05
Roadmap_ChromHMM	Blood & T-cell	Primary T helper cells from¬¨‚Ä†peripheral¬¨‚Ä†blood	15_Quies	15_Quies E043 Primary T helper cells from¬¨‚Ä†peripheral¬¨‚Ä†blood Blood & T-cell	E043_15_Quies.bed	0.490116	1.53e-05
Roadmap_ChromHMM	Blood & T-cell	Primary T helper 17 cells PMA-I stimulated	15_Quies	15_Quies E042 Primary T helper 17 cells PMA-I stimulated Blood & T-cell	E042_15_Quies.bed	0.481978	1.5e-05
Roadmap_ChromHMM	Blood & T-cell	Primary T helper naive cells from¬¨‚Ä†peripheral¬¨‚Ä†blood	15_Quies	15_Quies E039 Primary T helper naive cells from¬¨‚Ä†peripheral¬¨‚Ä†blood Blood & T-cel	E039_15_Quies.bed	0.468673	1.18e-05
Roadmap_ChromHMM	Blood & T-cell	Primary T regulatory cells from¬¨‚Ä†peripheral¬¨‚Ä†blood	15_Quies	15_Quies E044 Primary T regulatory cells from¬¨‚Ä†peripheral¬¨‚Ä†blood Blood & T-cell	E044_15_Quies.bed	0.450384	2.58e-06
Roadmap_ChromHMM	Blood & T-cell	Primary T cells effector/memory enriched from peripheral blood	15_Quies	15_Quies E045 Primary T cells effector/memory enriched from peripheral blood Blo	E045_15_Quies.bed	0.428918	1.95e-06
Roadmap_ChromHMM	Blood & T-cell	Primary mononuclear cells from¬¨‚Ä†peripheral¬¨‚Ä†blood	15_Quies	15_Quies E062 Primary mononuclear cells from¬¨‚Ä†peripheral¬¨‚Ä†blood Blood & T-cell	E062_15_Quies.bed	0.391594	2.88e-08
Roadmap_ChromHMM	Blood & T-cell	Primary T cells from¬¨‚Ä†peripheral¬¨‚Ä†blood	15_Quies	15_Quies E034 Primary T cells from¬¨‚Ä†peripheral¬¨‚Ä†blood Blood & T-cell	E034_15_Quies.bed	0.345688	7.02e-10
Roadmap_ChromHMM	Brain	Brain Angular Gyrus	15_Quies	15_Quies E067 Brain Angular Gyrus Brain	E067_15_Quies.bed	0.469771	5.92e-06
Roadmap_ChromHMM	Brain	Fetal Brain Male	15_Quies	15_Quies E081 Fetal Brain Male Brain	E081_15_Quies.bed	0.447949	1.19e-06
Roadmap_ChromHMM	Brain	Brain Substantia Nigra	15_Quies	15_Quies E074 Brain Substantia Nigra Brain	E074_15_Quies.bed	0.434639	7.92e-07
Roadmap_ChromHMM	Brain	Fetal Brain Female	15_Quies	15_Quies E082 Fetal Brain Female Brain	E082_15_Quies.bed	0.437972	6.09e-07
Roadmap_ChromHMM	Brain	Brain Anterior Caudate	15_Quies	15_Quies E068 Brain Anterior Caudate Brain	E068_15_Quies.bed	0.386367	1.83e-08
Roadmap_ChromHMM	Brain	Brain Inferior Temporal Lobe	15_Quies	15_Quies E072 Brain Inferior Temporal Lobe Brain	E072_15_Quies.bed	0.381933	1.22e-08
Roadmap_ChromHMM	Brain	Brain Germinal Matrix	15_Quies	15_Quies E070 Brain Germinal Matrix Brain	E070_15_Quies.bed	0.382028	1.12e-08
Roadmap_ChromHMM	Brain	Brain_Dorsolateral_Prefrontal_Cortex	15_Quies	15_Quies E073 Brain_Dorsolateral_Prefrontal_Cortex Brain	E073_15_Quies.bed	0.366632	3.53e-09
Roadmap_ChromHMM	Brain	Brain Cingulate Gyrus	15_Quies	15_Quies E069 Brain Cingulate Gyrus Brain	E069_15_Quies.bed	0.349899	6.4e-10
Roadmap_ChromHMM	Brain	Brain Hippocampus Middle	15_Quies	15_Quies E071 Brain Hippocampus Middle Brain	E071_15_Quies.bed	0.336032	1.44e-10
Roadmap_ChromHMM	Digestive	Fetal Intestine Small	15_Quies	15_Quies E085 Fetal Intestine Small Digestive	E085_15_Quies.bed	0.508505	2.35e-05
Roadmap_ChromHMM	Digestive	Small Intestine	15_Quies	15_Quies E109 Small Intestine Digestive	E109_15_Quies.bed	0.463605	2.71e-06
Roadmap_ChromHMM	Digestive	Rectal Mucosa Donor 31	15_Quies	15_Quies E102 Rectal Mucosa Donor 31 Digestive	E102_15_Quies.bed	0.436517	8.82e-07
Roadmap_ChromHMM	Digestive	Gastric	15_Quies	15_Quies E094 Gastric Digestive	E094_15_Quies.bed	0.400713	2.07e-07
Roadmap_ChromHMM	Digestive	Esophagus	15_Quies	15_Quies E079 Esophagus Digestive	E079_15_Quies.bed	0.410007	1.28e-07
Roadmap_ChromHMM	Digestive	Rectal Mucosa Donor 29	15_Quies	15_Quies E101 Rectal Mucosa Donor 29 Digestive	E101_15_Quies.bed	0.372526	6.59e-09
Roadmap_ChromHMM	Digestive	Stomach Mucosa	15_Quies	15_Quies E110 Stomach Mucosa Digestive	E110_15_Quies.bed	0.357925	2.82e-09
Roadmap_ChromHMM	Digestive	Fetal Stomach	15_Quies	15_Quies E092 Fetal Stomach Digestive	E092_15_Quies.bed	0.33579	2.59e-10
Roadmap_ChromHMM	Digestive	Fetal Intestine Large	15_Quies	15_Quies E084 Fetal Intestine Large Digestive	E084_15_Quies.bed	0.334321	1.3e-10
Roadmap_ChromHMM	Digestive	Duodenum Mucosa	15_Quies	15_Quies E077 Duodenum Mucosa Digestive	E077_15_Quies.bed	0.321229	2.9e-11
Roadmap_ChromHMM	Digestive	Sigmoid Colon	15_Quies	15_Quies E106 Sigmoid Colon Digestive	E106_15_Quies.bed	0.303945	3.93e-12
Roadmap_ChromHMM	Digestive	Colonic Mucosa	15_Quies	15_Quies E075 Colonic Mucosa Digestive	E075_15_Quies.bed	0.240257	4.82e-16
Roadmap_ChromHMM	Epithelial	Breast variant Human Mammary Epithelial Cells (vHMEC)	15_Quies	15_Quies E028 Breast variant Human Mammary Epithelial Cells (vHMEC) Epithelial	E028_15_Quies.bed	0.634814	0.00180923
Roadmap_ChromHMM	Epithelial	Foreskin Melanocyte Primary Cells skin03	15_Quies	15_Quies E061 Foreskin Melanocyte Primary Cells skin03 Epithelial	E061_15_Quies.bed	0.473531	5.65e-06
Roadmap_ChromHMM	Epithelial	Foreskin Keratinocyte Primary Cells skin03	15_Quies	15_Quies E058 Foreskin Keratinocyte Primary Cells skin03 Epithelial	E058_15_Quies.bed	0.389626	2.54e-08
Roadmap_ChromHMM	Epithelial	Foreskin Keratinocyte Primary Cells skin02	15_Quies	15_Quies E057 Foreskin Keratinocyte Primary Cells skin02 Epithelial	E057_15_Quies.bed	0.390098	1.94e-08
Roadmap_ChromHMM	Epithelial	Breast Myoepithelial Primary Cells	15_Quies	15_Quies E027 Breast Myoepithelial Primary Cells Epithelial	E027_15_Quies.bed	0.349279	1.26e-09
Roadmap_ChromHMM	Epithelial	Foreskin Melanocyte Primary Cells skin01	15_Quies	15_Quies E059 Foreskin Melanocyte Primary Cells skin01 Epithelial	E059_15_Quies.bed	0.348845	6.26e-10
Roadmap_ChromHMM	Epithelial	Foreskin Fibroblast Primary Cells skin02	15_Quies	15_Quies E056 Foreskin Fibroblast Primary Cells skin02 Epithelial	E056_15_Quies.bed	0.293572	4.08e-12
Roadmap_ChromHMM	Epithelial	Foreskin Fibroblast Primary Cells skin01	15_Quies	15_Quies E055 Foreskin Fibroblast Primary Cells skin01 Epithelial	E055_15_Quies.bed	0.277744	2.97e-12
FetalBrain_ChromHMM	Fetal Brain	Fetal Brain Male	15_Quies	15_Quies E081 Fetal Brain Male Brain	E081_15_Quies.bed	0.447949	1.19e-06
FetalBrain_ChromHMM	Fetal Brain	Fetal Brain Female	15_Quies	15_Quies E082 Fetal Brain Female Brain	E082_15_Quies.bed	0.437972	6.09e-07
Roadmap_ChromHMM	Placenta	Placenta	15_Quies	15_Quies E091 Placenta Other	E091_15_Quies.bed	0.476325	4.82e-06
Roadmap_ChromHMM	Placenta	Placenta Amnion	15_Quies	15_Quies E099 Placenta Amnion Other	E099_15_Quies.bed	0.417643	6.45e-07
