# Supplementary material for: Placental methylome reveals a 22q13.33 brain regulatory gene locus associated with autism
Source: Genome Biol. 2022 Feb 16;23:46. doi: 10.1186/s13059-022-02613-1 (PMC8848662; doi:10.1186/s13059-022-02613-1)
Supplement: Supplementary file 6 — Additional file 6: Table S5. Transcription factor motif enrichment for DMRs. [file 13059_2022_2613_MOESM6_ESM.xlsx]

## Sheet: knownResults
Motif Name	Consensus	P-value	Log P-value	q-value (Benjamini)	# of Target Sequences with Motif(of 134)	% of Target Sequences with Motif	# of Background Sequences with Motif(of 2171)	% of Background Sequences with Motif
Maz(Zf)/HepG2-Maz-ChIP-Seq(GSE31477)/Homer	GGGGGGGG	1e-14	-34.48	0	72	0.5373	476.5	0.2195
LRF(Zf)/Erythroblasts-ZBTB7A-ChIP-Seq(GSE74977)/Homer	AAGACCCYYN	1e-12	-29.55	0	81	0.6045	643.6	0.2965
KLF5(Zf)/LoVo-KLF5-ChIP-Seq(GSE49402)/Homer	DGGGYGKGGC	1e-11	-26.72	0	81	0.6045	675.6	0.3112
Sp5(Zf)/mES-Sp5.Flag-ChIP-Seq(GSE72989)/Homer	RGKGGGCGGAGC	1e-11	-26.34	0	66	0.4925	477.9	0.2202
Zac1(Zf)/Neuro2A-Plagl1-ChIP-Seq(GSE75942)/Homer	HAWGRGGCCM	1e-10	-24.39	0	101	0.7537	1023.2	0.4714
c-Myc(bHLH)/LNCAP-cMyc-ChIP-Seq(Unpublished)/Homer	VCCACGTG	1e-10	-24.05	0	32	0.2388	135.1	0.0622
Sp2(Zf)/HEK293-Sp2.eGFP-ChIP-Seq(Encode)/Homer	YGGCCCCGCCCC	1e-10	-23.76	0	79	0.5896	682.7	0.3145
AR-halfsite(NR)/LNCaP-AR-ChIP-Seq(GSE27824)/Homer	CCAGGAACAG	1e-10	-23.17	0	103	0.7687	1076.3	0.4958
HIF-1b(HLH)/T47D-HIF1b-ChIP-Seq(GSE59937)/Homer	RTACGTGC	1e-09	-22.16	0	59	0.4403	433.1	0.1995
Smad4(MAD)/ESC-SMAD4-ChIP-Seq(GSE29422)/Homer	VBSYGTCTGG	1e-09	-22.16	0	72	0.5373	603.7	0.2781
ZNF711(Zf)/SHSY5Y-ZNF711-ChIP-Seq(GSE20673)/Homer	AGGCCTAG	1e-09	-21.79	0	81	0.6045	737.5	0.3397
bHLHE41(bHLH)/proB-Bhlhe41-ChIP-Seq(GSE93764)/Homer	KCACGTGMCN	1e-09	-21.72	0	56	0.4179	402	0.1852
AP-2gamma(AP2)/MCF7-TFAP2C-ChIP-Seq(GSE21234)/Homer	SCCTSAGGSCAW	1e-09	-21.6	0	59	0.4403	439.1	0.2023
Smad2(MAD)/ES-SMAD2-ChIP-Seq(GSE29422)/Homer	CTGTCTGG	1e-09	-21.36	0	72	0.5373	613	0.2824
Egr1(Zf)/K562-Egr1-ChIP-Seq(GSE32465)/Homer	TGCGTGGGYG	1e-09	-21.1	0	42	0.3134	249.9	0.1151
KLF6(Zf)/PDAC-KLF6-ChIP-Seq(GSE64557)/Homer	MKGGGYGTGGCC	1e-09	-20.96	0	59	0.4403	446.5	0.2057
Stat3+il21(Stat)/CD4-Stat3-ChIP-Seq(GSE19198)/Homer	SVYTTCCNGGAARB	1e-08	-20.4	0	40	0.2985	234.7	0.1081
ZFX(Zf)/mES-Zfx-ChIP-Seq(GSE11431)/Homer	AGGCCTRG	1e-08	-20.37	0	63	0.4701	504.4	0.2324
Meis1(Homeobox)/MastCells-Meis1-ChIP-Seq(GSE48085)/Homer	VGCTGWCAVB	1e-08	-19.28	0	67	0.5	571.6	0.2633
THRb(NR)/Liver-NR1A2-ChIP-Seq(GSE52613)/Homer	TRAGGTCA	1e-08	-19.21	0	108	0.806	1230.7	0.567
Znf263(Zf)/K562-Znf263-ChIP-Seq(GSE31477)/Homer	CVGTSCTCCC	1e-08	-19.21	0	74	0.5522	670.6	0.3089
Atf1(bZIP)/K562-ATF1-ChIP-Seq(GSE31477)/Homer	GATGACGTCA	1e-08	-19.12	0	45	0.3358	300	0.1382
ZNF467(Zf)/HEK293-ZNF467.GFP-ChIP-Seq(GSE58341)/Homer	TGGGGAAGGGCM	1e-08	-18.94	0	48	0.3582	335.3	0.1545
Ap4(bHLH)/AML-Tfap4-ChIP-Seq(GSE45738)/Homer	NAHCAGCTGD	1e-08	-18.66	0	58	0.4328	460.1	0.2119
EBF2(EBF)/BrownAdipose-EBF2-ChIP-Seq(GSE97114)/Homer	NABTCCCWDGGGAVH	1e-07	-18.14	0	50	0.3731	367.3	0.1692
KLF10(Zf)/HEK293-KLF10.GFP-ChIP-Seq(GSE58341)/Homer	GGGGGTGTGTCC	1e-07	-18.09	0	39	0.291	243.5	0.1122
AP-2alpha(AP2)/Hela-AP2alpha-ChIP-Seq(GSE31477)/Homer	ATGCCCTGAGGC	1e-07	-17.96	0	49	0.3657	357	0.1645
KLF14(Zf)/HEK293-KLF14.GFP-ChIP-Seq(GSE58341)/Homer	RGKGGGCGKGGC	1e-07	-17.8	0	82	0.6119	810.6	0.3734
Smad3(MAD)/NPC-Smad3-ChIP-Seq(GSE36673)/Homer	TWGTCTGV	1e-07	-17.77	0	88	0.6567	905.8	0.4173
CHR(?)/Hela-CellCycle-Expression/Homer	SRGTTTCAAA	1e-07	-17.16	0	37	0.2761	230.2	0.1061
Tgif2(Homeobox)/mES-Tgif2-ChIP-Seq(GSE55404)/Homer	TGTCANYT	1e-07	-17.12	0	84	0.6269	852.6	0.3928
USF1(bHLH)/GM12878-Usf1-ChIP-Seq(GSE32465)/Homer	SGTCACGTGR	1e-07	-16.84	0	30	0.2239	162.9	0.0751
RXR(NR),DR1/3T3L1-RXR-ChIP-Seq(GSE13511)/Homer	TAGGGCAAAGGTCA	1e-07	-16.54	0	52	0.3881	410.5	0.1891
Stat3(Stat)/mES-Stat3-ChIP-Seq(GSE11431)/Homer	CTTCCGGGAA	1e-07	-16.44	0	30	0.2239	165	0.076
Tcf21(bHLH)/ArterySmoothMuscle-Tcf21-ChIP-Seq(GSE61369)/Homer	NAACAGCTGG	1e-07	-16.31	0	50	0.3731	388.4	0.1789
Pknox1(Homeobox)/ES-Prep1-ChIP-Seq(GSE63282)/Homer	SCTGTCAVTCAV	1e-07	-16.21	0	19	0.1418	71.2	0.0328
Nkx2.2(Homeobox)/NPC-Nkx2.2-ChIP-Seq(GSE61673)/Homer	BTBRAGTGSN	1e-06	-16.11	0	74	0.5522	716.3	0.33
BMAL1(bHLH)/Liver-Bmal1-ChIP-Seq(GSE39860)/Homer	GNCACGTG	1e-06	-16.04	0	62	0.4627	547.3	0.2521
Lhx2(Homeobox)/HFSC-Lhx2-ChIP-Seq(GSE48068)/Homer	TAATTAGN	1e-06	-16.01	0	47	0.3507	355.9	0.164
Tgif1(Homeobox)/mES-Tgif1-ChIP-Seq(GSE55404)/Homer	YTGWCADY	1e-06	-15.97	0	81	0.6045	824.4	0.3798
c-Myc(bHLH)/mES-cMyc-ChIP-Seq(GSE11431)/Homer	VVCCACGTGG	1e-06	-15.79	0	30	0.2239	170.2	0.0784
TEAD(TEA)/Fibroblast-PU.1-ChIP-Seq(Unpublished)/Homer	YCWGGAATGY	1e-06	-15.56	0	36	0.2687	234.5	0.108
ZNF416(Zf)/HEK293-ZNF416.GFP-ChIP-Seq(GSE58341)/Homer	WDNCTGGGCA	1e-06	-15.51	0	66	0.4925	610.6	0.2813
Tbx6(T-box)/ESC-Tbx6-ChIP-Seq(GSE93524)/Homer	DAGGTGTBAA	1e-06	-15.39	0	54	0.403	450.1	0.2073
NF1-halfsite(CTF)/LNCaP-NF1-ChIP-Seq(Unpublished)/Homer	YTGCCAAG	1e-06	-15.37	0	61	0.4552	543.8	0.2505
Bcl6(Zf)/Liver-Bcl6-ChIP-Seq(GSE31578)/Homer	NNNCTTTCCAGGAAA	1e-06	-15.35	0	52	0.3881	425.8	0.1962
n-Myc(bHLH)/mES-nMyc-ChIP-Seq(GSE11431)/Homer	VRCCACGTGG	1e-06	-15.34	0	37	0.2761	247.3	0.1139
bHLHE40(bHLH)/HepG2-BHLHE40-ChIP-Seq(GSE31477)/Homer	KCACGTGMCN	1e-06	-15.26	0	22	0.1642	100.2	0.0462
Max(bHLH)/K562-Max-ChIP-Seq(GSE31477)/Homer	RCCACGTGGYYN	1e-06	-15.09	0	34	0.2537	217.8	0.1003
Ascl1(bHLH)/NeuralTubes-Ascl1-ChIP-Seq(GSE55840)/Homer	NNVVCAGCTGBN	1e-06	-14.83	0	68	0.5075	649.3	0.2991
Tbet(T-box)/CD8-Tbet-ChIP-Seq(GSE33802)/Homer	AGGTGTGAAM	1e-06	-14.82	0	46	0.3433	357.1	0.1645
Six2(Homeobox)/NephronProgenitor-Six2-ChIP-Seq(GSE39837)/Homer	GWAAYHTGAKMC	1e-06	-14.73	0	44	0.3284	334.5	0.1541
Tbx21(T-box)/GM12878-TBX21-ChIP-Seq(Encode)/Homer	AGGTGTGAAA	1e-06	-14.66	0	46	0.3433	359.9	0.1658
CLOCK(bHLH)/Liver-Clock-ChIP-Seq(GSE39860)/Homer	GHCACGTG	1e-06	-14.6	0	31	0.2313	190.9	0.088
ZNF264(Zf)/HEK293-ZNF264.GFP-ChIP-Seq(GSE58341)/Homer	RGGGCACTAACY	1e-06	-14.45	0	37	0.2761	256.3	0.1181
WT1(Zf)/Kidney-WT1-ChIP-Seq(GSE90016)/Homer	MCTCCCMCRCAB	1e-06	-14.44	0	36	0.2687	245.5	0.1131
HRE(HSF)/Striatum-HSF1-ChIP-Seq(GSE38000)/Homer	TTCTAGAABNTTCTA	1e-06	-14.28	0	17	0.1269	65.4	0.0302
KLF3(Zf)/MEF-Klf3-ChIP-Seq(GSE44748)/Homer	NRGCCCCRCCCHBNN	1e-06	-14.14	0	35	0.2612	237.4	0.1093
Atf7(bZIP)/3T3L1-Atf7-ChIP-Seq(GSE56872)/Homer	NGRTGACGTCAY	1e-06	-14.07	0	33	0.2463	217	0.1
TATA-Box(TBP)/Promoter/Homer	CCTTTTAWAGSC	1e-06	-14.06	0	49	0.3657	405	0.1866
EBF1(EBF)/Near-E2A-ChIP-Seq(GSE21512)/Homer	GTCCCCWGGGGA	1e-06	-14.03	0	50	0.3731	417.3	0.1922
ZBTB12(Zf)/HEK293-ZBTB12.GFP-ChIP-Seq(GSE58341)/Homer	NGNTCTAGAACCNGV	1e-06	-13.85	0	27	0.2015	156.7	0.0722
MYB(HTH)/ERMYB-Myb-ChIPSeq(GSE22095)/Homer	GGCVGTTR	1e-05	-13.77	0	58	0.4328	526.9	0.2427
Nkx2.5(Homeobox)/HL1-Nkx2.5.biotin-ChIP-Seq(GSE21529)/Homer	RRSCACTYAA	1e-05	-13.71	0	74	0.5522	756.8	0.3486
ZNF143|STAF(Zf)/CUTLL-ZNF143-ChIP-Seq(GSE29600)/Homer	ATTTCCCAGVAKSCY	1e-05	-13.66	0	25	0.1866	138.2	0.0637
GRE(NR),IR3/RAW264.7-GRE-ChIP-Seq(Unpublished)/Homer	VAGRACAKWCTGTYC	1e-05	-13.65	0	18	0.1343	76.9	0.0354
SPDEF(ETS)/VCaP-SPDEF-ChIP-Seq(SRA014231)/Homer	ASWTCCTGBT	1e-05	-13.61	0	45	0.3358	360.9	0.1663
Pbx3(Homeobox)/GM12878-PBX3-ChIP-Seq(GSE32465)/Homer	SCTGTCAMTCAN	1e-05	-13.47	0	18	0.1343	77.2	0.0356
MyoG(bHLH)/C2C12-MyoG-ChIP-Seq(GSE36024)/Homer	AACAGCTG	1e-05	-13.45	0	50	0.3731	426	0.1962
Rbpj1(?)/Panc1-Rbpj1-ChIP-Seq(GSE47459)/Homer	HTTTCCCASG	1e-05	-13.4	0	54	0.403	478.8	0.2206
PR(NR)/T47D-PR-ChIP-Seq(GSE31130)/Homer	VAGRACAKNCTGTBC	1e-05	-13.38	0	71	0.5299	717.5	0.3306
Zic3(Zf)/mES-Zic3-ChIP-Seq(GSE37889)/Homer	GGCCYCCTGCTGDGH	1e-05	-13.25	0	40	0.2985	304.8	0.1404
PPARa(NR),DR1/Liver-Ppara-ChIP-Seq(GSE47954)/Homer	VNAGGKCAAAGGTCA	1e-05	-13.07	0	45	0.3358	367.2	0.1691
NeuroG2(bHLH)/Fibroblast-NeuroG2-ChIP-Seq(GSE75910)/Homer	ACCATCTGTT	1e-05	-12.96	0	57	0.4254	525.6	0.2421
EWS:ERG-fusion(ETS)/CADO_ES1-EWS:ERG-ChIP-Seq(SRA014231)/Homer	ATTTCCTGTN	1e-05	-12.64	0	35	0.2612	253.6	0.1168
PGR(NR)/EndoStromal-PGR-ChIP-Seq(GSE69539)/Homer	AAGAACATWHTGTTC	1e-05	-12.59	0	18	0.1343	82	0.0378
AMYB(HTH)/Testes-AMYB-ChIP-Seq(GSE44588)/Homer	TGGCAGTTGG	1e-05	-12.51	0	55	0.4104	505.6	0.2329
Hoxa9(Homeobox)/ChickenMSG-Hoxa9.Flag-ChIP-Seq(GSE86088)/Homer	RGCAATNAAA	1e-05	-12.43	0	71	0.5299	734.9	0.3385
Nanog(Homeobox)/mES-Nanog-ChIP-Seq(GSE11724)/Homer	RGCCATTAAC	1e-05	-12.41	0	91	0.6791	1051.2	0.4842
TEAD2(TEA)/Py2T-Tead2-ChIP-Seq(GSE55709)/Homer	CCWGGAATGY	1e-05	-12.34	0	29	0.2164	190.2	0.0876
PPARE(NR),DR1/3T3L1-Pparg-ChIP-Seq(GSE13511)/Homer	TGACCTTTGCCCCA	1e-05	-12.34	0	43	0.3209	352.2	0.1622
EHF(ETS)/LoVo-EHF-ChIP-Seq(GSE49402)/Homer	AVCAGGAAGT	1e-05	-12.26	0	45	0.3358	378.4	0.1743
Fra2(bZIP)/Striatum-Fra2-ChIP-Seq(GSE43429)/Homer	GGATGACTCATC	1e-05	-12.2	0	26	0.194	160.9	0.0741
ETV4(ETS)/HepG2-ETV4-ChIP-Seq(ENCODE)/Homer	ACCGGAAGTG	1e-05	-12.15	0	47	0.3507	405.1	0.1866
AP-1(bZIP)/ThioMac-PU.1-ChIP-Seq(GSE21512)/Homer	VTGACTCATC	1e-05	-12.14	0	33	0.2463	236.6	0.109
Bcl11a(Zf)/HSPC-BCL11A-ChIP-Seq(GSE104676)/Homer	TYTGACCASWRG	1e-05	-12.13	0	38	0.2836	294.2	0.1355
PRDM15(Zf)/ESC-Prdm15-ChIP-Seq(GSE73694)/Homer	YCCDNTCCAGGTTTT	1e-05	-12.01	0	42	0.3134	344.1	0.1585
NPAS(bHLH)/Liver-NPAS-ChIP-Seq(GSE39860)/Homer	NVCACGTG	1e-05	-12.01	0	55	0.4104	513.9	0.2368
Eomes(T-box)/H9-Eomes-ChIP-Seq(GSE26097)/Homer	ATTAACACCT	1e-05	-12.01	0	64	0.4776	639.4	0.2945
E2A(bHLH)/proBcell-E2A-ChIP-Seq(GSE21978)/Homer	DNRCAGCTGY	1e-05	-11.89	0	71	0.5299	744	0.3428
Otx2(Homeobox)/EpiLC-Otx2-ChIP-Seq(GSE56098)/Homer	NYTAATCCYB	1e-05	-11.84	0	41	0.306	334.7	0.1542
PAX5(Paired,Homeobox)/GM12878-PAX5-ChIP-Seq(GSE32465)/Homer	GCAGCCAAGCRTGACH	1e-05	-11.84	0	24	0.1791	144	0.0663
Hoxa13(Homeobox)/ChickenMSG-Hoxa13.Flag-ChIP-Seq(GSE86088)/Homer	CYHATAAAAN	1e-05	-11.82	0	63	0.4701	628.4	0.2895
Tbx5(T-box)/HL1-Tbx5.biotin-ChIP-Seq(GSE21529)/Homer	AGGTGTCA	1e-05	-11.82	0	97	0.7239	1166.1	0.5372
Fli1(ETS)/CD8-FLI-ChIP-Seq(GSE20898)/Homer	NRYTTCCGGH	1e-05	-11.79	0	44	0.3284	372.2	0.1715
BMYB(HTH)/Hela-BMYB-ChIP-Seq(GSE27030)/Homer	NHAACBGYYV	1e-05	-11.79	0	54	0.403	503.3	0.2319
STAT6(Stat)/CD4-Stat6-ChIP-Seq(GSE22104)/Homer	ABTTCYYRRGAA	1e-05	-11.77	0	28	0.209	185.3	0.0854
Atoh1(bHLH)/Cerebellum-Atoh1-ChIP-Seq(GSE22111)/Homer	VNRVCAGCTGGY	1e-05	-11.76	0	46	0.3433	398.9	0.1838
ZNF415(Zf)/HEK293-ZNF415.GFP-ChIP-Seq(GSE58341)/Homer	GRTGMTRGAGCC	1e-05	-11.74	0	31	0.2313	218.7	0.1008
Fosl2(bZIP)/3T3L1-Fosl2-ChIP-Seq(GSE56872)/Homer	NATGASTCABNN	1e-05	-11.62	0	19	0.1418	97.5	0.0449
Fox:Ebox(Forkhead,bHLH)/Panc1-Foxa2-ChIP-Seq(GSE47459)/Homer	NNNVCTGWGYAAACASN	1e-05	-11.6	0	40	0.2985	325.9	0.1501
MyoD(bHLH)/Myotube-MyoD-ChIP-Seq(GSE21614)/Homer	RRCAGCTGYTSY	0.0001	-11.5	0	37	0.2761	290.2	0.1337
Ptf1a(bHLH)/Panc1-Ptf1a-ChIP-Seq(GSE47459)/Homer	ACAGCTGTTN	0.0001	-11.42	0	89	0.6642	1038.5	0.4784
HIC1(Zf)/Treg-ZBTB29-ChIP-Seq(GSE99889)/Homer	TGCCAGCB	0.0001	-11.42	0	75	0.5597	814.4	0.3752
Jun-AP1(bZIP)/K562-cJun-ChIP-Seq(GSE31477)/Homer	GATGASTCATCN	0.0001	-11.41	0	15	0.1119	64.4	0.0297
ZBTB18(Zf)/HEK293-ZBTB18.GFP-ChIP-Seq(GSE58341)/Homer	AACATCTGGA	0.0001	-11.4	0	27	0.2015	178.9	0.0824
STAT4(Stat)/CD4-Stat4-ChIP-Seq(GSE22104)/Homer	NYTTCCWGGAAR	0.0001	-11.34	0	37	0.2761	292.9	0.1349
TEAD4(TEA)/Tropoblast-Tead4-ChIP-Seq(GSE37350)/Homer	CCWGGAATGY	0.0001	-11.34	0	37	0.2761	292.5	0.1347
Hand2(bHLH)/Mesoderm-Hand2-ChIP-Seq(GSE61475)/Homer	TGACANARRCCAGRC	0.0001	-11.29	0	25	0.1866	158.3	0.0729
MNT(bHLH)/HepG2-MNT-ChIP-Seq(Encode)/Homer	DGCACACGTG	0.0001	-11.12	0.0001	41	0.306	344.2	0.1585
Nkx2.1(Homeobox)/LungAC-Nkx2.1-ChIP-Seq(GSE43252)/Homer	RSCACTYRAG	0.0001	-11.07	0.0001	81	0.6045	915.6	0.4218
Lhx1(Homeobox)/EmbryoCarcinoma-Lhx1-ChIP-Seq(GSE70957)/Homer	NNYTAATTAR	0.0001	-11.06	0.0001	43	0.3209	371	0.1709
Ets1-distal(ETS)/CD4+-PolII-ChIP-Seq(Barski_et_al.)/Homer	MACAGGAAGT	0.0001	-11.05	0.0001	17	0.1269	83.2	0.0383
Atf3(bZIP)/GBM-ATF3-ChIP-Seq(GSE33912)/Homer	DATGASTCATHN	0.0001	-11.05	0.0001	32	0.2388	237.8	0.1096
Mef2b(MADS)/HEK293-Mef2b.V5-ChIP-Seq(GSE67450)/Homer	GCTATTTTTGGM	0.0001	-10.9	0.0001	47	0.3507	424	0.1953
Tcf12(bHLH)/GM12878-Tcf12-ChIP-Seq(GSE32465)/Homer	VCAGCTGYTG	0.0001	-10.9	0.0001	46	0.3433	411.3	0.1895
c-Jun-CRE(bZIP)/K562-cJun-ChIP-Seq(GSE31477)/Homer	ATGACGTCATCY	0.0001	-10.81	0.0001	21	0.1567	122.9	0.0566
EBF(EBF)/proBcell-EBF-ChIP-Seq(GSE21978)/Homer	DGTCCCYRGGGA	0.0001	-10.79	0.0001	16	0.1194	76	0.035
E2A(bHLH),near_PU.1/Bcell-PU.1-ChIP-Seq(GSE21512)/Homer	NVCACCTGBN	0.0001	-10.71	0.0001	69	0.5149	737.9	0.3399
Lhx3(Homeobox)/Neuron-Lhx3-ChIP-Seq(GSE31456)/Homer	ADBTAATTAR	0.0001	-10.71	0.0001	52	0.3881	494.4	0.2277
TEAD3(TEA)/HepG2-TEAD3-ChIP-Seq(Encode)/Homer	TRCATTCCAG	0.0001	-10.67	0.0001	42	0.3134	363.5	0.1675
Oct6(POU,Homeobox)/NPC-Pou3f1-ChIP-Seq(GSE35496)/Homer	WATGCAAATGAG	0.0001	-10.67	0.0001	25	0.1866	164.7	0.0759
ERG(ETS)/VCaP-ERG-ChIP-Seq(GSE14097)/Homer	ACAGGAAGTG	0.0001	-10.61	0.0001	54	0.403	523.8	0.2413
IRF8(IRF)/BMDM-IRF8-ChIP-Seq(GSE77884)/Homer	GRAASTGAAAST	0.0001	-10.53	0.0001	19	0.1418	105.8	0.0487
Myf5(bHLH)/GM-Myf5-ChIP-Seq(GSE24852)/Homer	BAACAGCTGT	0.0001	-10.53	0.0001	33	0.2463	255.2	0.1176
Oct4:Sox17(POU,Homeobox,HMG)/F9-Sox17-ChIP-Seq(GSE44553)/Homer	CCATTGTATGCAAAT	0.0001	-10.49	0.0001	13	0.097	53.4	0.0246
Sp1(Zf)/Promoter/Homer	GGCCCCGCCCCC	0.0001	-10.48	0.0001	23	0.1716	146	0.0672
JunB(bZIP)/DendriticCells-Junb-ChIP-Seq(GSE36099)/Homer	RATGASTCAT	0.0001	-10.34	0.0001	27	0.2015	189.6	0.0873
CUX1(Homeobox)/K562-CUX1-ChIP-Seq(GSE92882)/Homer	TATCGATNAN	0.0001	-10.31	0.0001	32	0.2388	246.9	0.1137
RUNX2(Runt)/PCa-RUNX2-ChIP-Seq(GSE33889)/Homer	NWAACCACADNN	0.0001	-10.28	0.0001	34	0.2537	270.8	0.1247
BATF(bZIP)/Th17-BATF-ChIP-Seq(GSE39756)/Homer	DATGASTCAT	0.0001	-10.22	0.0001	30	0.2239	224.6	0.1035
Hoxd10(Homeobox)/ChickenMSG-Hoxd10.Flag-ChIP-Seq(GSE86088)/Homer	GGCMATGAAA	0.0001	-10.16	0.0001	41	0.306	358.8	0.1653
ZNF322(Zf)/HEK293-ZNF322.GFP-ChIP-Seq(GSE58341)/Homer	GAGCCTGGTACTGWGCCTGR	0.0001	-10.15	0.0001	19	0.1418	108.7	0.0501
PBX2(Homeobox)/K562-PBX2-ChIP-Seq(Encode)/Homer	RTGATTKATRGN	0.0001	-10.08	0.0001	39	0.291	334.2	0.1539
Nkx6.1(Homeobox)/Islet-Nkx6.1-ChIP-Seq(GSE40975)/Homer	GKTAATGR	0.0001	-10.07	0.0001	61	0.4552	632.4	0.2913
ZEB1(Zf)/PDAC-ZEB1-ChIP-Seq(GSE64557)/Homer	VCAGGTRDRY	0.0001	-10.05	0.0001	72	0.5373	796.2	0.3668
Tbr1(T-box)/Cortex-Tbr1-ChIP-Seq(GSE71384)/Homer	AAGGTGTKAA	0.0001	-10.03	0.0001	46	0.3433	425.5	0.196
CDX4(Homeobox)/ZebrafishEmbryos-Cdx4.Myc-ChIP-Seq(GSE48254)/Homer	NGYCATAAAWCH	0.0001	-10.02	0.0001	37	0.2761	310.3	0.143
NFY(CCAAT)/Promoter/Homer	RGCCAATSRG	0.0001	-9.997	0.0001	32	0.2388	250	0.1152
CEBP(bZIP)/ThioMac-CEBPb-ChIP-Seq(GSE21512)/Homer	ATTGCGCAAC	0.0001	-9.984	0.0001	33	0.2463	262.3	0.1208
STAT6(Stat)/Macrophage-Stat6-ChIP-Seq(GSE38377)/Homer	TTCCKNAGAA	0.0001	-9.881	0.0002	26	0.194	183.3	0.0845
SCL(bHLH)/HPC7-Scl-ChIP-Seq(GSE13511)/Homer	AVCAGCTG	0.0001	-9.872	0.0002	99	0.7388	1244.7	0.5734
Hoxa11(Homeobox)/ChickenMSG-Hoxa11.Flag-ChIP-Seq(GSE86088)/Homer	TTTTATGGCM	0.0001	-9.85	0.0002	57	0.4254	579.7	0.2671
TEAD1(TEAD)/HepG2-TEAD1-ChIP-Seq(Encode)/Homer	CYRCATTCCA	0.0001	-9.843	0.0002	38	0.2836	325.3	0.1499
GABPA(ETS)/Jurkat-GABPa-ChIP-Seq(GSE17954)/Homer	RACCGGAAGT	0.0001	-9.7	0.0002	35	0.2612	290.3	0.1337
PRDM10(Zf)/HEK293-PRDM10.eGFP-ChIP-Seq(Encode)/Homer	TGGTACATTCCA	0.0001	-9.686	0.0002	29	0.2164	219.2	0.101
Pax8(Paired,Homeobox)/Thyroid-Pax8-ChIP-Seq(GSE26938)/Homer	GTCATGCHTGRCTGS	0.0001	-9.671	0.0002	21	0.1567	132.5	0.061
ERE(NR),IR3/MCF7-ERa-ChIP-Seq(Unpublished)/Homer	VAGGTCACNSTGACC	0.0001	-9.639	0.0002	17	0.1269	93.5	0.0431
Egr2(Zf)/Thymocytes-Egr2-ChIP-Seq(GSE34254)/Homer	NGCGTGGGCGGR	0.0001	-9.605	0.0002	16	0.1194	84.4	0.0389
TCF4(bHLH)/SHSY5Y-TCF4-ChIP-Seq(GSE96915)/Homer	SMCATCTGKH	0.0001	-9.575	0.0002	54	0.403	542.9	0.2501
ZEB2(Zf)/SNU398-ZEB2-ChIP-Seq(GSE103048)/Homer	GNMCAGGTGTGC	0.0001	-9.502	0.0002	50	0.3731	488.7	0.2251
CEBP:AP1(bZIP)/ThioMac-CEBPb-ChIP-Seq(GSE21512)/Homer	DRTGTTGCAA	0.0001	-9.409	0.0002	40	0.2985	358	0.1649
Etv2(ETS)/ES-ER71-ChIP-Seq(GSE59402)/Homer(0.967)	NNAYTTCCTGHN	0.0001	-9.408	0.0002	37	0.2761	319.7	0.1473
NPAS2(bHLH)/Liver-NPAS2-ChIP-Seq(GSE39860)/Homer	KCCACGTGAC	0.0001	-9.357	0.0002	49	0.3657	477.9	0.2201
Fra1(bZIP)/BT549-Fra1-ChIP-Seq(GSE46166)/Homer	NNATGASTCATH	0.0001	-9.349	0.0002	26	0.194	189.4	0.0873
GLIS3(Zf)/Thyroid-Glis3.GFP-ChIP-Seq(GSE103297)/Homer	CTCCCTGGGAGGCCN	0.0001	-9.342	0.0002	75	0.5597	858.4	0.3954
RUNX-AML(Runt)/CD4+-PolII-ChIP-Seq(Barski_et_al.)/Homer	GCTGTGGTTW	0.001	-9.175	0.0003	31	0.2313	249.5	0.115
ZNF692(Zf)/HEK293-ZNF692.GFP-ChIP-Seq(GSE58341)/Homer	GTGGGCCCCA	0.001	-9.172	0.0003	15	0.1119	79	0.0364
PRDM9(Zf)/Testis-DMC1-ChIP-Seq(GSE35498)/Homer	ADGGYAGYAGCATCT	0.001	-9.149	0.0003	21	0.1567	137.4	0.0633
HLF(bZIP)/HSC-HLF.Flag-ChIP-Seq(GSE69817)/Homer	RTTATGYAAB	0.001	-9.11	0.0003	33	0.2463	275	0.1267
NFkB-p65(RHD)/GM12787-p65-ChIP-Seq(GSE19485)/Homer	WGGGGATTTCCC	0.001	-9.04	0.0003	33	0.2463	275.8	0.1271
Arnt:Ahr(bHLH)/MCF7-Arnt-ChIP-Seq(Lo_et_al.)/Homer	TBGCACGCAA	0.001	-9.03	0.0003	32	0.2388	263.6	0.1214
HEB(bHLH)/mES-Heb-ChIP-Seq(GSE53233)/Homer	VCAGCTGBNN	0.001	-9.012	0.0003	77	0.5746	897.9	0.4136
Olig2(bHLH)/Neuron-Olig2-ChIP-Seq(GSE30882)/Homer	RCCATMTGTT	0.001	-9.009	0.0003	60	0.4478	639.8	0.2947
HINFP(Zf)/K562-HINFP.eGFP-ChIP-Seq(Encode)/Homer	TWVGGTCCGC	0.001	-8.984	0.0003	18	0.1343	108.9	0.0502
HIF-1a(bHLH)/MCF7-HIF1a-ChIP-Seq(GSE28352)/Homer	TACGTGCV	0.001	-8.94	0.0003	16	0.1194	89.1	0.041
Sox2(HMG)/mES-Sox2-ChIP-Seq(GSE11431)/Homer	BCCATTGTTC	0.001	-8.935	0.0003	38	0.2836	339.3	0.1563
Rfx6(HTH)/Min6b1-Rfx6.HA-ChIP-Seq(GSE62844)/Homer	TGTTKCCTAGCAACM	0.001	-8.857	0.0004	40	0.2985	366.1	0.1687
Tlx?(NR)/NPC-H3K4me1-ChIP-Seq(GSE16256)/Homer	CTGGCAGSCTGCCA	0.001	-8.717	0.0004	24	0.1791	174.8	0.0805
Hoxd11(Homeobox)/ChickenMSG-Hoxd11.Flag-ChIP-Seq(GSE86088)/Homer	VGCCATAAAA	0.001	-8.703	0.0004	57	0.4254	602.9	0.2778
Isl1(Homeobox)/Neuron-Isl1-ChIP-Seq(GSE31456)/Homer	CTAATKGV	0.001	-8.672	0.0004	55	0.4104	574.4	0.2646
STAT1(Stat)/HelaS3-STAT1-ChIP-Seq(GSE12782)/Homer	NATTTCCNGGAAAT	0.001	-8.653	0.0004	17	0.1269	101.9	0.0469
Hoxa10(Homeobox)/ChickenMSG-Hoxa10.Flag-ChIP-Seq(GSE86088)/Homer	GGYAATGAAA	0.001	-8.651	0.0004	25	0.1866	186.3	0.0858
Dlx3(Homeobox)/Kerainocytes-Dlx3-ChIP-Seq(GSE89884)/Homer	NDGTAATTAC	0.001	-8.6	0.0004	31	0.2313	257.8	0.1188
EWS:FLI1-fusion(ETS)/SK_N_MC-EWS:FLI1-ChIP-Seq(SRA014231)/Homer	VACAGGAAAT	0.001	-8.521	0.0005	26	0.194	199.7	0.092
Bach2(bZIP)/OCILy7-Bach2-ChIP-Seq(GSE44420)/Homer	TGCTGAGTCA	0.001	-8.466	0.0005	11	0.0821	49	0.0226
Unknown(Homeobox)/Limb-p300-ChIP-Seq/Homer	SSCMATWAAA	0.001	-8.456	0.0005	29	0.2164	235.6	0.1085
ELF5(ETS)/T47D-ELF5-ChIP-Seq(GSE30407)/Homer	ACVAGGAAGT	0.001	-8.455	0.0005	30	0.2239	247.1	0.1138
Erra(NR)/HepG2-Erra-ChIP-Seq(GSE31477)/Homer	CAAAGGTCAG	0.001	-8.449	0.0005	72	0.5373	832.5	0.3835
Zic(Zf)/Cerebellum-ZIC1.2-ChIP-Seq(GSE60731)/Homer	CCTGCTGAGH	0.001	-8.386	0.0005	39	0.291	361.9	0.1667
ELF3(ETS)/PDAC-ELF3-ChIP-Seq(GSE64557)/Homer	ANCAGGAAGT	0.001	-8.312	0.0006	29	0.2164	237.2	0.1093
THRb(NR)/HepG2-THRb.Flag-ChIP-Seq(Encode)/Homer	GGTCACCTGAGGTCA	0.001	-8.288	0.0006	36	0.2687	324.5	0.1495
Klf4(Zf)/mES-Klf4-ChIP-Seq(GSE11431)/Homer	GCCACACCCA	0.001	-8.276	0.0006	23	0.1716	168.9	0.0778
Pitx1:Ebox(Homeobox,bHLH)/Hindlimb-Pitx1-ChIP-Seq(GSE41591)/Homer	YTAATTRAWWCCAGATGT	0.001	-8.195	0.0006	14	0.1045	76.6	0.0353
ZNF7(Zf)/HepG2-ZNF7.Flag-ChIP-Seq(Encode)/Homer	CTGCCWVCTTTTRTA	0.001	-7.933	0.0008	25	0.1866	195.8	0.0902
RARa(NR)/K562-RARa-ChIP-Seq(Encode)/Homer	TTGAMCTTTG	0.001	-7.849	0.0009	87	0.6493	1088.5	0.5015
MafA(bZIP)/Islet-MafA-ChIP-Seq(GSE30298)/Homer	TGCTGACTCA	0.001	-7.84	0.0009	30	0.2239	256.6	0.1182
Foxf1(Forkhead)/Lung-Foxf1-ChIP-Seq(GSE77951)/Homer	WWATRTAAACAN	0.001	-7.756	0.0009	38	0.2836	359	0.1654
Hoxd12(Homeobox)/ChickenMSG-Hoxd12.Flag-ChIP-Seq(GSE86088)/Homer	HDGYAATGAAAN	0.001	-7.753	0.0009	59	0.4403	652.5	0.3006
E2F7(E2F)/Hela-E2F7-ChIP-Seq(GSE32673)/Homer	VDTTTCCCGCCA	0.001	-7.747	0.0009	9	0.0672	37	0.017
ETV1(ETS)/GIST48-ETV1-ChIP-Seq(GSE22441)/Homer	AACCGGAAGT	0.001	-7.723	0.001	48	0.3582	495.9	0.2284
Slug(Zf)/Mesoderm-Snai2-ChIP-Seq(GSE61475)/Homer	SNGCACCTGCHS	0.001	-7.656	0.001	34	0.2537	309	0.1424
Unknown-ESC-element(?)/mES-Nanog-ChIP-Seq(GSE11724)/Homer	CACAGCAGGGGG	0.001	-7.637	0.001	32	0.2388	284.9	0.1312
Foxo1(Forkhead)/RAW-Foxo1-ChIP-Seq(Fan_et_al.)/Homer	CTGTTTAC	0.001	-7.631	0.001	54	0.403	582.2	0.2682
Rfx5(HTH)/GM12878-Rfx5-ChIP-Seq(GSE31477)/Homer	SCCTAGCAACAG	0.001	-7.563	0.0011	14	0.1045	81.3	0.0375
Cdx2(Homeobox)/mES-Cdx2-ChIP-Seq(GSE14586)/Homer	GYMATAAAAH	0.001	-7.543	0.0011	31	0.2313	273.1	0.1258
PSE(SNAPc)/K562-mStart-Seq/Homer	WAVTCACCMTAASYDAAAAG	0.001	-7.485	0.0012	25	0.1866	201.3	0.0927
Pit1(Homeobox)/GCrat-Pit1-ChIP-Seq(GSE58009)/Homer	ATGMATATDC	0.001	-7.414	0.0013	36	0.2687	339.6	0.1564
Cux2(Homeobox)/Liver-Cux2-ChIP-Seq(GSE35985)/Homer	HNRAATCAAT	0.001	-7.387	0.0013	23	0.1716	179.7	0.0828
Pdx1(Homeobox)/Islet-Pdx1-ChIP-Seq(SRA008281)/Homer	YCATYAATCA	0.001	-7.302	0.0014	35	0.2612	328	0.1511
Atf2(bZIP)/3T3L1-Atf2-ChIP-Seq(GSE56872)/Homer	NRRTGACGTCAT	0.001	-7.224	0.0015	19	0.1418	136.2	0.0628
Oct4(POU,Homeobox)/mES-Oct4-ChIP-Seq(GSE11431)/Homer	ATTTGCATAW	0.001	-7.211	0.0015	24	0.1791	193.9	0.0893
GATA3(Zf),DR4/iTreg-Gata3-ChIP-Seq(GSE20898)/Homer	AGATGKDGAGATAAG	0.001	-7.181	0.0016	9	0.0672	39.2	0.018
Bapx1(Homeobox)/VertebralCol-Bapx1-ChIP-Seq(GSE36672)/Homer	TTRAGTGSYK	0.001	-7.146	0.0016	74	0.5522	896.5	0.413
THRa(NR)/C17.2-THRa-ChIP-Seq(GSE38347)/Homer	GGTCANYTGAGGWCA	0.001	-7.141	0.0016	30	0.2239	267.2	0.1231
HNF6(Homeobox)/Liver-Hnf6-ChIP-Seq(ERP000394)/Homer	NTATYGATCH	0.001	-7.129	0.0016	25	0.1866	206.9	0.0953
Chop(bZIP)/MEF-Chop-ChIP-Seq(GSE35681)/Homer	ATTGCATCAT	0.001	-7.101	0.0016	15	0.1119	95.1	0.0438
HOXB13(Homeobox)/ProstateTumor-HOXB13-ChIP-Seq(GSE56288)/Homer	TTTTATKRGG	0.001	-7.043	0.0017	37	0.2761	359.2	0.1655
ETS1(ETS)/Jurkat-ETS1-ChIP-Seq(GSE17954)/Homer	ACAGGAAGTG	0.001	-7.026	0.0018	35	0.2612	333.8	0.1538
NeuroD1(bHLH)/Islet-NeuroD1-ChIP-Seq(GSE30298)/Homer	GCCATCTGTT	0.001	-6.982	0.0018	32	0.2388	295.2	0.136
Gata1(Zf)/K562-GATA1-ChIP-Seq(GSE18829)/Homer	SAGATAAGRV	0.001	-6.94	0.0019	23	0.1716	185	0.0852
STAT5(Stat)/mCD4+-Stat5-ChIP-Seq(GSE12346)/Homer	RTTTCTNAGAAA	0.001	-6.931	0.0019	16	0.1194	107	0.0493
Foxh1(Forkhead)/hESC-FOXH1-ChIP-Seq(GSE29422)/Homer	NNTGTGGATTSS	0.001	-6.928	0.0019	26	0.194	221.5	0.102
Gata6(Zf)/HUG1N-GATA6-ChIP-Seq(GSE51936)/Homer	YCTTATCTBN	0.01	-6.823	0.0021	31	0.2313	285.3	0.1314
HIF2a(bHLH)/785_O-HIF2a-ChIP-Seq(GSE34871)/Homer	GCACGTACCC	0.01	-6.792	0.0022	18	0.1343	130.7	0.0602
RBPJ:Ebox(?,bHLH)/Panc1-Rbpj1-ChIP-Seq(GSE47459)/Homer	GGGRAARRGRMCAGMTG	0.01	-6.716	0.0023	19	0.1418	142.1	0.0654
ZNF136(Zf)/HEK293-ZNF136.GFP-ChIP-Seq(GSE58341)/Homer	YTKGATAHAGTATTCTWGGTNGGCA	0.01	-6.668	0.0024	9	0.0672	42.2	0.0194
EKLF(Zf)/Erythrocyte-Klf1-ChIP-Seq(GSE20478)/Homer	NWGGGTGTGGCY	0.01	-6.662	0.0024	14	0.1045	89.4	0.0412
Hoxd13(Homeobox)/ChickenMSG-Hoxd13.Flag-ChIP-Seq(GSE86088)/Homer	NCYAATAAAA	0.01	-6.659	0.0024	45	0.3358	476.1	0.2193
Gata2(Zf)/K562-GATA2-ChIP-Seq(GSE18829)/Homer	BBCTTATCTS	0.01	-6.584	0.0026	24	0.1791	202.2	0.0931
COUP-TFII(NR)/Artia-Nr2f2-ChIP-Seq(GSE46497)/Homer	AGRGGTCA	0.01	-6.455	0.0029	66	0.4925	790.1	0.364
RUNX(Runt)/HPC7-Runx1-ChIP-Seq(GSE22178)/Homer	SAAACCACAG	0.01	-6.443	0.003	27	0.2015	241.3	0.1112
FOXK1(Forkhead)/HEK293-FOXK1-ChIP-Seq(GSE51673)/Homer	NVWTGTTTAC	0.01	-6.434	0.003	37	0.2761	371.6	0.1712
Tbx20(T-box)/Heart-Tbx20-ChIP-Seq(GSE29636)/Homer	GGTGYTGACAGS	0.01	-6.333	0.0033	12	0.0896	72.5	0.0334
Elk1(ETS)/Hela-Elk1-ChIP-Seq(GSE31477)/Homer	HACTTCCGGY	0.01	-6.295	0.0034	26	0.194	231.1	0.1064
Klf9(Zf)/GBM-Klf9-ChIP-Seq(GSE62211)/Homer	GCCACRCCCACY	0.01	-6.26	0.0035	21	0.1567	171.5	0.079
Brn1(POU,Homeobox)/NPC-Brn1-ChIP-Seq(GSE35496)/Homer	TATGCWAATBAV	0.01	-6.213	0.0037	18	0.1343	137.3	0.0633
SCRT1(Zf)/HEK293-SCRT1.eGFP-ChIP-Seq(Encode)/Homer	GCAACAGGTG	0.01	-6.196	0.0037	17	0.1269	126.5	0.0583
PRDM1(Zf)/Hela-PRDM1-ChIP-Seq(GSE31477)/Homer	ACTTTCACTTTC	0.01	-6.118	0.004	23	0.1716	197.5	0.091
GLI3(Zf)/Limb-GLI3-ChIP-Chip(GSE11077)/Homer	CGTGGGTGGTCC	0.01	-6.055	0.0042	9	0.0672	46.8	0.0216
Zfp281(Zf)/ES-Zfp281-ChIP-Seq(GSE81042)/Homer	CCCCTCCCCCAC	0.01	-6.018	0.0044	13	0.097	85.2	0.0393
Sox4(HMG)/proB-Sox4-ChIP-Seq(GSE50066)/Homer	YCTTTGTTCC	0.01	-5.97	0.0046	33	0.2463	327.7	0.151
Mouse_Recombination_Hotspot(Zf)/Testis-DMC1-ChIP-Seq(GSE24438)/Homer	ACTYKNATTCGTGNTACTTC	0.01	-5.958	0.0046	6	0.0448	23	0.0106
MITF(bHLH)/MastCells-MITF-ChIP-Seq(GSE48085)/Homer	RTCATGTGAC	0.01	-5.936	0.0047	34	0.2537	341.4	0.1573
PU.1-IRF(ETS:IRF)/Bcell-PU.1-ChIP-Seq(GSE21512)/Homer	MGGAAGTGAAAC	0.01	-5.884	0.0049	48	0.3582	537.4	0.2476
Oct2(POU,Homeobox)/Bcell-Oct2-ChIP-Seq(GSE21512)/Homer	ATATGCAAAT	0.01	-5.796	0.0053	17	0.1269	131.5	0.0606
NF1(CTF)/LNCAP-NF1-ChIP-Seq(Unpublished)/Homer	CYTGGCABNSTGCCAR	0.01	-5.786	0.0054	20	0.1493	166.8	0.0768
ETS(ETS)/Promoter/Homer	AACCGGAAGT	0.01	-5.782	0.0054	14	0.1045	98.6	0.0454
Pitx1(Homeobox)/Chicken-Pitx1-ChIP-Seq(GSE38910)/Homer	TAATCCCN	0.01	-5.776	0.0054	92	0.6866	1231.5	0.5673
Sox9(HMG)/Limb-SOX9-ChIP-Seq(GSE73225)/Homer	AGGVNCCTTTGT	0.01	-5.748	0.0055	31	0.2313	305.2	0.1406
Pit1+1bp(Homeobox)/GCrat-Pit1-ChIP-Seq(GSE58009)/Homer	ATGCATAATTCA	0.01	-5.73	0.0056	19	0.1418	155.4	0.0716
Mef2d(MADS)/Retina-Mef2d-ChIP-Seq(GSE61391)/Homer	GCTATTTTTAGC	0.01	-5.724	0.0056	13	0.097	88.2	0.0406
ZNF189(Zf)/HEK293-ZNF189.GFP-ChIP-Seq(GSE58341)/Homer	TGGAACAGMA	0.01	-5.698	0.0057	31	0.2313	306.6	0.1413
Mef2c(MADS)/GM12878-Mef2c-ChIP-Seq(GSE32465)/Homer	DCYAAAAATAGM	0.01	-5.678	0.0058	33	0.2463	333.5	0.1536
RUNX1(Runt)/Jurkat-RUNX1-ChIP-Seq(GSE29180)/Homer	AAACCACARM	0.01	-5.63	0.0061	33	0.2463	334.8	0.1543
NFIL3(bZIP)/HepG2-NFIL3-ChIP-Seq(Encode)/Homer	VTTACGTAAYNNNNN	0.01	-5.618	0.0061	25	0.1866	230.1	0.106
Sox17(HMG)/Endoderm-Sox17-ChIP-Seq(GSE61475)/Homer	CCATTGTTYB	0.01	-5.584	0.0063	28	0.209	269.8	0.1243
CTCF-SatelliteElement(Zf?)/CD4+-CTCF-ChIP-Seq(Barski_et_al.)/Homer	TGCAGTTCCMVNWRTGGCCA	0.01	-5.565	0.0064	3	0.0224	5.4	0.0025
IRF3(IRF)/BMDM-Irf3-ChIP-Seq(GSE67343)/Homer	AGTTTCAKTTTC	0.01	-5.536	0.0066	16	0.1194	123.2	0.0568
SpiB(ETS)/OCILY3-SPIB-ChIP-Seq(GSE56857)/Homer	AAAGRGGAAGTG	0.01	-5.516	0.0067	14	0.1045	101.3	0.0467
ELF1(ETS)/Jurkat-ELF1-ChIP-Seq(SRA014231)/Homer	AVCCGGAAGT	0.01	-5.5	0.0067	23	0.1716	207.9	0.0958
FOXA1(Forkhead)/MCF7-FOXA1-ChIP-Seq(GSE26831)/Homer	WAAGTAAACA	0.01	-5.493	0.0068	35	0.2612	364.4	0.1679
Nr5a2(NR)/Pancreas-LRH1-ChIP-Seq(GSE34295)/Homer	BTCAAGGTCA	0.01	-5.483	0.0068	27	0.2015	258.8	0.1192
FoxL2(Forkhead)/Ovary-FoxL2-ChIP-Seq(GSE60858)/Homer	WWTRTAAACAVG	0.01	-5.47	0.0069	32	0.2388	324.6	0.1495
PU.1(ETS)/ThioMac-PU.1-ChIP-Seq(GSE21512)/Homer	AGAGGAAGTG	0.01	-5.453	0.007	20	0.1493	171.3	0.0789
Hoxc9(Homeobox)/Ainv15-Hoxc9-ChIP-Seq(GSE21812)/Homer	GGCCATAAATCA	0.01	-5.441	0.007	23	0.1716	208.3	0.096
IRF4(IRF)/GM12878-IRF4-ChIP-Seq(GSE32465)/Homer	ACTGAAACCA	0.01	-5.388	0.0074	19	0.1418	160.7	0.074
Six1(Homeobox)/Myoblast-Six1-ChIP-Chip(GSE20150)/Homer	GKVTCADRTTWC	0.01	-5.387	0.0074	12	0.0896	81.8	0.0377
EAR2(NR)/K562-NR2F6-ChIP-Seq(Encode)/Homer	NRBCARRGGTCA	0.01	-5.293	0.008	58	0.4328	701.5	0.3232
COUP-TFII(NR)/K562-NR2F1-ChIP-Seq(Encode)/Homer	GKBCARAGGTCA	0.01	-5.272	0.0082	60	0.4478	732.9	0.3376
GATA3(Zf)/iTreg-Gata3-ChIP-Seq(GSE20898)/Homer	AGATAASR	0.01	-5.21	0.0087	40	0.2985	440.5	0.2029
Gata4(Zf)/Heart-Gata4-ChIP-Seq(GSE35151)/Homer	NBWGATAAGR	0.01	-5.201	0.0087	30	0.2239	303.3	0.1397
Foxo3(Forkhead)/U2OS-Foxo3-ChIP-Seq(E-MTAB-2701)/Homer	DGTAAACA	0.01	-5.188	0.0088	29	0.2164	290.5	0.1338
FOXA1(Forkhead)/LNCAP-FOXA1-ChIP-Seq(GSE27824)/Homer	WAAGTAAACA	0.01	-5.167	0.0089	38	0.2836	413	0.1903
Nur77(NR)/K562-NR4A1-ChIP-Seq(GSE31363)/Homer	TGACCTTTNCNT	0.01	-5.149	0.0091	11	0.0821	73.1	0.0337
HRE(HSF)/HepG2-HSF1-ChIP-Seq(GSE31477)/Homer	BSTTCTRGAABVTTCYAGAA	0.01	-5.138	0.0091	9	0.0672	53.6	0.0247
Sox15(HMG)/CPA-Sox15-ChIP-Seq(GSE62909)/Homer	RAACAATGGN	0.01	-5.117	0.0093	43	0.3209	485.6	0.2237
PAX6(Paired,Homeobox)/Forebrain-Pax6-ChIP-Seq(GSE66961)/Homer	NGTGTTCAVTSAAGCGKAAA	0.01	-5.066	0.0097	7	0.0522	35.9	0.0165
ZNF165(Zf)/WHIM12-ZNF165-ChIP-Seq(GSE65937)/Homer	AAGGKGRCGCAGGCA	0.01	-5.021	0.0102	9	0.0672	54.7	0.0252
Atf4(bZIP)/MEF-Atf4-ChIP-Seq(GSE35681)/Homer	MTGATGCAAT	0.01	-5.02	0.0102	14	0.1045	107.7	0.0496
PRDM14(Zf)/H1-PRDM14-ChIP-Seq(GSE22767)/Homer	RGGTCTCTAACY	0.01	-5.02	0.0102	14	0.1045	107.3	0.0494
NFE2L2(bZIP)/HepG2-NFE2L2-ChIP-Seq(Encode)/Homer	AWWWTGCTGAGTCAT	0.01	-4.991	0.0103	4	0.0299	12.8	0.0059
E2F3(E2F)/MEF-E2F3-ChIP-Seq(GSE71376)/Homer	BTKGGCGGGAAA	0.01	-4.971	0.0105	26	0.194	256	0.1179
Nr5a2(NR)/mES-Nr5a2-ChIP-Seq(GSE19019)/Homer	BTCAAGGTCA	0.01	-4.957	0.0106	20	0.1493	179.6	0.0827
OCT4-SOX2-TCF-NANOG(POU,Homeobox,HMG)/mES-Oct4-ChIP-Seq(GSE11431)/Homer	ATTTGCATAACAATG	0.01	-4.925	0.0109	13	0.097	97.9	0.0451
ZNF652/HepG2-ZNF652.Flag-ChIP-Seq(Encode)/Homer	TTAACCCTTTVNKKN	0.01	-4.925	0.0109	13	0.097	97.7	0.045
E2F6(E2F)/Hela-E2F6-ChIP-Seq(GSE31477)/Homer	GGCGGGAARN	0.01	-4.925	0.0109	24	0.1791	230.6	0.1062
Mef2a(MADS)/HL1-Mef2a.biotin-ChIP-Seq(GSE21529)/Homer	CYAAAAATAG	0.01	-4.901	0.0111	31	0.2313	323.7	0.1491
Barx1(Homeobox)/Stomach-Barx1.3xFlag-ChIP-Seq(GSE69483)/Homer	AAACMATTAN	0.01	-4.844	0.0117	22	0.1642	206.2	0.095
Phox2b(Homeobox)/CLBGA-PHOX2B-ChIP-Seq(GSE90683)/Homer	TTAATTNAATTA	0.01	-4.828	0.0118	15	0.1119	121.8	0.0561
Elk4(ETS)/Hela-Elk4-ChIP-Seq(GSE31477)/Homer	NRYTTCCGGY	0.01	-4.822	0.0119	24	0.1791	232.5	0.1071
Twist(bHLH)/HMLE-TWIST1-ChIP-Seq(Chang_et_al)/Homer	VCAKCTGGNNNCCAGMTGBN	0.01	-4.821	0.0119	8	0.0597	46.9	0.0216
Gfi1b(Zf)/HPC7-Gfi1b-ChIP-Seq(GSE22178)/Homer	MAATCACTGC	0.01	-4.814	0.0119	29	0.2164	298.3	0.1374
CTCF(Zf)/CD4+-CTCF-ChIP-Seq(Barski_et_al.)/Homer	AYAGTGCCMYCTRGTGGCCA	0.01	-4.808	0.0119	6	0.0448	28.1	0.0129
RAR:RXR(NR),DR5/ES-RAR-ChIP-Seq(GSE56893)/Homer	AGGTCAAGGTCA	0.01	-4.808	0.0119	6	0.0448	28.9	0.0133
Brachyury(T-box)/Mesoendoderm-Brachyury-ChIP-exo(GSE54963)/Homer	ANTTMRCASBNNNGTGYKAAN	0.01	-4.764	0.0124	13	0.097	99.9	0.046
Elf4(ETS)/BMDM-Elf4-ChIP-Seq(GSE88699)/Homer	ACTTCCKGKT	0.01	-4.701	0.0131	33	0.2463	355.1	0.1636
ZNF519(Zf)/HEK293-ZNF519.GFP-ChIP-Seq(GSE58341)/Homer	GAGSCCGAGC	0.01	-4.608	0.0143	13	0.097	101.9	0.0469
Sox3(HMG)/NPC-Sox3-ChIP-Seq(GSE33059)/Homer	CCWTTGTY	0.1	-4.575	0.0148	48	0.3582	573.5	0.2642
Sox6(HMG)/Myotubes-Sox6-ChIP-Seq(GSE32627)/Homer	CCATTGTTNY	0.1	-4.451	0.0167	44	0.3284	518.1	0.2387
ZSCAN22(Zf)/HEK293-ZSCAN22.GFP-ChIP-Seq(GSE58341)/Homer	SMCAGTCWGAKGGAGGAGGC	0.1	-4.345	0.0185	6	0.0448	31.3	0.0144
SF1(NR)/H295R-Nr5a1-ChIP-Seq(GSE44220)/Homer	CAAGGHCANV	0.1	-4.303	0.0192	19	0.1418	178.4	0.0822
DMRT1(DM)/Testis-DMRT1-ChIP-Seq(GSE64892)/Homer	TWGHWACAWTGTWDC	0.1	-4.274	0.0197	12	0.0896	94.4	0.0435
p63(p53)/Keratinocyte-p63-ChIP-Seq(GSE17611)/Homer	NNDRCATGYCYNRRCATGYH	0.1	-4.223	0.0206	14	0.1045	118.7	0.0547
Zfp809(Zf)/ES-Zfp809-ChIP-Seq(GSE70799)/Homer	GGGGCTYGKCTGGGA	0.1	-4.223	0.0206	14	0.1045	118.4	0.0546
Nkx3.1(Homeobox)/LNCaP-Nkx3.1-ChIP-Seq(GSE28264)/Homer	AAGCACTTAA	0.1	-4.11	0.023	64	0.4776	832.4	0.3835
JunD(bZIP)/K562-JunD-ChIP-Seq/Homer	ATGACGTCATCN	0.1	-4.068	0.0238	5	0.0373	24.8	0.0114
FOXM1(Forkhead)/MCF7-FOXM1-ChIP-Seq(GSE72977)/Homer	TRTTTACTTW	0.1	-4.04	0.0245	33	0.2463	372.8	0.1718
Brn2(POU,Homeobox)/NPC-Brn2-ChIP-Seq(GSE35496)/Homer	ATGAATATTC	0.1	-4.025	0.0247	7	0.0522	43.3	0.02
FOXK2(Forkhead)/U2OS-FOXK2-ChIP-Seq(E-MTAB-2204)/Homer	SCHTGTTTACAT	0.1	-4.013	0.0249	24	0.1791	249	0.1147
OCT:OCT(POU,Homeobox,IR1)/NPC-Brn2-ChIP-Seq(GSE35496)/Homer	ATGAATWATTCATGA	0.1	-3.979	0.0257	3	0.0224	9.5	0.0044
bZIP:IRF(bZIP,IRF)/Th17-BatF-ChIP-Seq(GSE39756)/Homer	NAGTTTCABTHTGACTNW	0.1	-3.88	0.0283	16	0.1194	149	0.0686
E2F4(E2F)/K562-E2F4-ChIP-Seq(GSE31477)/Homer	GGCGGGAAAH	0.1	-3.843	0.0293	18	0.1343	174.9	0.0806
GATA(Zf),IR3/iTreg-Gata3-ChIP-Seq(GSE20898)/Homer	NNNNNBAGATAWYATCTVHN	0.1	-3.837	0.0294	10	0.0746	77.5	0.0357
PU.1:IRF8(ETS:IRF)/pDC-Irf8-ChIP-Seq(GSE66899)/Homer	GGAAGTGAAAST	0.1	-3.826	0.0296	9	0.0672	66.5	0.0306
OCT:OCT-short(POU,Homeobox)/NPC-OCT6-ChIP-Seq(GSE43916)/Homer	ATGCATWATGCATRW	0.1	-3.798	0.0303	24	0.1791	254.7	0.1173
PBX1(Homeobox)/MCF7-PBX1-ChIP-Seq(GSE28007)/Homer	GSCTGTCACTCA	0.1	-3.764	0.0313	5	0.0373	26.6	0.0122
NFAT:AP1(RHD,bZIP)/Jurkat-NFATC1-ChIP-Seq(Jolma_et_al.)/Homer	SARTGGAAAAWRTGAGTCAB	0.1	-3.759	0.0313	10	0.0746	78.3	0.0361
CArG(MADS)/PUER-Srf-ChIP-Seq(Sullivan_et_al.)/Homer	CCATATATGGNM	0.1	-3.707	0.0329	12	0.0896	102.9	0.0474
Prop1(Homeobox)/GHFT1-PROP1.biotin-ChIP-Seq(GSE77302)/Homer	NTAATBNAATTA	0.1	-3.698	0.0331	25	0.1866	270.6	0.1247
Esrrb(NR)/mES-Esrrb-ChIP-Seq(GSE11431)/Homer	KTGACCTTGA	0.1	-3.632	0.0352	24	0.1791	259	0.1193
E2F1(E2F)/Hela-E2F1-ChIP-Seq(GSE22478)/Homer	CWGGCGGGAA	0.1	-3.466	0.0414	13	0.097	118	0.0544
Pax7(Paired,Homeobox)/Myoblast-Pax7-ChIP-Seq(GSE25064)/Homer	TAATCAATTA	0.1	-3.36	0.046	6	0.0448	39.6	0.0182
CRX(Homeobox)/Retina-Crx-ChIP-Seq(GSE20012)/Homer	GCTAATCC	0.1	-3.337	0.0468	71	0.5299	973.7	0.4486
RORgt(NR)/EL4-RORgt.Flag-ChIP-Seq(GSE56019)/Homer	AAYTAGGTCA	0.1	-3.317	0.0475	7	0.0522	50.6	0.0233
RORgt(NR)/EL4-RORgt.Flag-ChIP-Seq(GSE56019)/Homer	AAYTAGGTCA	0.1	-3.317	0.0475	7	0.0522	50.6	0.0233
PAX3:FKHR-fusion(Paired,Homeobox)/Rh4-PAX3:FKHR-ChIP-Seq(GSE19063)/Homer	ACCRTGACTAATTNN	0.1	-3.256	0.0503	10	0.0746	85.2	0.0393
MafB(bZIP)/BMM-Mafb-ChIP-Seq(GSE75722)/Homer	WNTGCTGASTCAGCANWTTY	0.1	-3.197	0.0532	19	0.1418	201.5	0.0928
CRE(bZIP)/Promoter/Homer	CSGTGACGTCAC	0.1	-3.161	0.055	8	0.0597	63.7	0.0294
HNF4a(NR),DR1/HepG2-HNF4a-ChIP-Seq(GSE25021)/Homer	CARRGKBCAAAGTYCA	0.1	-3.117	0.0573	16	0.1194	163.7	0.0754
GRHL2(CP2)/HBE-GRHL2-ChIP-Seq(GSE46194)/Homer	AAACYKGTTWDACMRGTTTB	0.1	-3.1	0.0581	12	0.0896	112.3	0.0517
MafF(bZIP)/HepG2-MafF-ChIP-Seq(GSE31477)/Homer	HWWGTCAGCAWWTTT	0.1	-3.045	0.0612	12	0.0896	113.6	0.0523
ARE(NR)/LNCAP-AR-ChIP-Seq(GSE27824)/Homer	RGRACASNSTGTYCYB	0.1	-3	0.0638	10	0.0746	89	0.041
Sox10(HMG)/SciaticNerve-Sox3-ChIP-Seq(GSE35132)/Homer	CCWTTGTYYB	0.1	-2.889	0.0711	41	0.306	526.7	0.2426
Foxa2(Forkhead)/Liver-Foxa2-ChIP-Seq(GSE25694)/Homer	CYTGTTTACWYW	0.1	-2.867	0.0725	26	0.194	307.3	0.1416
NFAT(RHD)/Jurkat-NFATC1-ChIP-Seq(Jolma_et_al.)/Homer	ATTTTCCATT	0.1	-2.851	0.0734	30	0.2239	366	0.1686
LEF1(HMG)/H1-LEF1-ChIP-Seq(GSE64758)/Homer	CCTTTGATST	0.1	-2.819	0.0755	23	0.1716	266.1	0.1226
EBNA1(EBV-virus)/Raji-EBNA1-ChIP-Seq(GSE30709)/Homer	GGYAGCAYDTGCTDCCCNNN	0.1	-2.815	0.0755	1	0.0075	1.3	0.0006
Ronin(THAP)/ES-Thap11-ChIP-Seq(GSE51522)/Homer	RACTACAACTCCCAGVAKGC	0.1	-2.815	0.0755	1	0.0075	0.4	0.0002
Hoxb4(Homeobox)/ES-Hoxb4-ChIP-Seq(GSE34014)/Homer	TGATTRATGGCY	0.1	-2.741	0.0807	9	0.0672	81.3	0.0374
Tcf3(HMG)/mES-Tcf3-ChIP-Seq(GSE11724)/Homer	ASWTCAAAGG	0.1	-2.741	0.0807	9	0.0672	81.2	0.0374
Tcfcp2l1(CP2)/mES-Tcfcp2l1-ChIP-Seq(GSE11431)/Homer	NRAACCRGTTYRAACCRGYT	0.1	-2.706	0.0833	5	0.0373	35.3	0.0163
RORa(NR)/Liver-Rora-ChIP-Seq(GSE101115)/Homer	AAWCTAGGTCARDNN	0.1	-2.672	0.0859	7	0.0522	58.4	0.0269
DUX4(Homeobox)/Myoblasts-DUX4.V5-ChIP-Seq(GSE75791)/Homer	NWTAAYCYAATCAWN	0.1	-2.657	0.087	4	0.0299	25.2	0.0116
FOXA1:AR(Forkhead,NR)/LNCAP-AR-ChIP-Seq(GSE27824)/Homer	AGTAAACAAAAAAGAACAND	0.1	-2.612	0.0907	5	0.0373	36.4	0.0168
VDR(NR),DR3/GM10855-VDR+vitD-ChIP-Seq(GSE22484)/Homer	ARAGGTCANWGAGTTCANNN	0.1	-2.582	0.0932	15	0.1119	162.5	0.0748
TFE3(bHLH)/MEF-TFE3-ChIP-Seq(GSE75757)/Homer	GTCACGTGACYV	0.1	-2.546	0.0963	4	0.0299	26.1	0.012
DMRT6(DM)/Testis-DMRT6-ChIP-Seq(GSE60440)/Homer	YDGHTACAWTGTADC	0.1	-2.481	0.1025	8	0.0597	73.1	0.0337
HOXA1(Homeobox)/mES-Hoxa1-ChIP-Seq(SRP084292)/Homer	TGATKGATGR	0.1	-2.441	0.1063	11	0.0821	112.5	0.0518
FXR(NR),IR1/Liver-FXR-ChIP-Seq(Chong_et_al.)/Homer	AGGTCANTGACCTB	0.1	-2.423	0.1079	15	0.1119	166.4	0.0766
MYNN(Zf)/HEK293-MYNN.eGFP-ChIP-Seq(Encode)/Homer	TTCAAAWTAAAAGTC	0.1	-2.399	0.1103	9	0.0672	87.8	0.0404
ETS:E-box(ETS,bHLH)/HPC7-Scl-ChIP-Seq(GSE22178)/Homer	AGGAARCAGCTG	0.1	-2.34	0.1166	4	0.0299	28.2	0.013
Phox2a(Homeobox)/Neuron-Phox2a-ChIP-Seq(GSE31456)/Homer	YTAATYNRATTA	0.1	-2.34	0.1166	16	0.1194	182.4	0.084
OCT:OCT(POU,Homeobox)/NPC-Brn1-ChIP-Seq(GSE35496)/Homer	ATGAATATTCATGAG	1	-2.152	0.1399	1	0.0075	2.1	0.001
Srebp1a(bHLH)/HepG2-Srebp1a-ChIP-Seq(GSE31477)/Homer	RTCACSCCAY	1	-2.111	0.1454	10	0.0746	106.5	0.0491
ZBTB33(Zf)/GM12878-ZBTB33-ChIP-Seq(GSE32465)/Homer	GGVTCTCGCGAGAAC	1	-2.06	0.1524	2	0.0149	10.7	0.0049
Reverb(NR),DR2/RAW-Reverba.biotin-ChIP-Seq(GSE45914)/Homer	GTRGGTCASTGGGTCA	1	-2.047	0.1541	11	0.0821	121.8	0.0561
PAX5(Paired,Homeobox),condensed/GM12878-PAX5-ChIP-Seq(GSE32465)/Homer	GTCACGCTCSCTGM	1	-1.986	0.1632	4	0.0299	32.1	0.0148
E-box(bHLH)/Promoter/Homer	SSGGTCACGTGA	1	-1.956	0.1677	3	0.0224	21.2	0.0098
ZNF675(Zf)/HEK293-ZNF675.GFP-ChIP-Seq(GSE58341)/Homer	ARGAGGMCAAAATGW	1	-1.949	0.1684	6	0.0448	57.1	0.0263
ZNF669(Zf)/HEK293-ZNF669.GFP-ChIP-Seq(GSE58341)/Homer	GARTGGTCATCGCCC	1	-1.908	0.175	4	0.0299	33.1	0.0152
Six4(Homeobox)/MCF7-SIX4-ChIP-Seq(Encode)/Homer	TGWAAYCTGABACCB	1	-1.859	0.1832	3	0.0224	22.1	0.0102
TR4(NR),DR1/Hela-TR4-ChIP-Seq(GSE24685)/Homer	GAGGTCAAAGGTCA	1	-1.853	0.1838	5	0.0373	46	0.0212
NFkB-p50,p52(RHD)/Monocyte-p50-ChIP-Chip(Schreiber_et_al.)/Homer	GGGGGAATCCCC	1	-1.792	0.1949	5	0.0373	47	0.0217
BORIS(Zf)/K562-CTCFL-ChIP-Seq(GSE32465)/Homer	CNNBRGCGCCCCCTGSTGGC	1	-1.792	0.1949	7	0.0522	73.8	0.034
OCT:OCT(POU,Homeobox)/NPC-OCT6-ChIP-Seq(GSE43916)/Homer	YATGCATATRCATRT	1	-1.784	0.1954	6	0.0448	60	0.0276
GFY-Staf(?,Zf)/Promoter/Homer	RACTACAATTCCCAGAAKGC	1	-1.762	0.1992	4	0.0299	35.3	0.0162
IRF:BATF(IRF:bZIP)/pDC-Irf8-ChIP-Seq(GSE66899)/Homer	CTTTCANTATGACTV	1	-1.733	0.2044	5	0.0373	48.8	0.0225
Hnf1(Homeobox)/Liver-Foxa2-Chip-Seq(GSE25694)/Homer	GGTTAAWCATTAA	1	-1.681	0.214	6	0.0448	62.4	0.0287
Rfx1(HTH)/NPC-H3K4me1-ChIP-Seq(GSE16256)/Homer	KGTTGCCATGGCAA	1	-1.681	0.214	6	0.0448	62.7	0.0289
Tbox:Smad(T-box,MAD)/ESCd5-Smad2_3-ChIP-Seq(GSE29422)/Homer	AGGTGHCAGACA	1	-1.589	0.234	14	0.1045	177	0.0815
Foxa3(Forkhead)/Liver-Foxa3-ChIP-Seq(GSE77670)/Homer	BSNTGTTTACWYWGN	1	-1.559	0.2405	12	0.0896	149.3	0.0688
GFY(?)/Promoter/Homer	ACTACAATTCCC	1	-1.54	0.2439	2	0.0149	14.3	0.0066
Pax7(Paired,Homeobox),long/Myoblast-Pax7-ChIP-Seq(GSE25064)/Homer	TAATCHGATTAC	1	-1.54	0.2439	2	0.0149	14.5	0.0067
GATA(Zf),IR4/iTreg-Gata3-ChIP-Seq(GSE20898)/Homer	NAGATWNBNATCTNN	1	-1.526	0.2466	3	0.0224	26.6	0.0123
GSC(Homeobox)/FrogEmbryos-GSC-ChIP-Seq(DRA000576)/Homer	RGGATTAR	1	-1.506	0.2508	50	0.3731	734.5	0.3384
RORg(NR)/Liver-Rorc-ChIP-Seq(GSE101115)/Homer	WAABTAGGTCAV	1	-1.487	0.255	8	0.0597	94.4	0.0435
GATA:SCL(Zf,bHLH)/Ter119-SCL-ChIP-Seq(GSE18720)/Homer	CRGCTGBNGNSNNSAGATAA	1	-1.448	0.2644	4	0.0299	40.3	0.0186
NF1:FOXA1(CTF,Forkhead)/LNCAP-FOXA1-ChIP-Seq(GSE27824)/Homer	WNTGTTTRYTTTGGCA	1	-1.44	0.266	2	0.0149	15.1	0.007
NRF(NRF)/Promoter/Homer	STGCGCATGCGC	1	-1.418	0.271	5	0.0373	55	0.0253
Tcf7(HMG)/GM12878-TCF7-ChIP-Seq(Encode)/Homer	CTTTGATGTGSB	1	-1.408	0.2729	10	0.0746	125.6	0.0579
HNF1b(Homeobox)/PDAC-HNF1B-ChIP-Seq(GSE64557)/Homer	GTTAATNATTAA	1	-1.408	0.2729	6	0.0448	68.1	0.0314
FOXP1(Forkhead)/H9-FOXP1-ChIP-Seq(GSE31006)/Homer	NYYTGTTTACHN	1	-1.376	0.2805	15	0.1119	200.7	0.0924
LXRE(NR),DR4/RAW-LXRb.biotin-ChIP-Seq(GSE21512)/Homer	RGGTTACTANAGGTCA	1	-1.335	0.2906	7	0.0522	84.2	0.0388
MafK(bZIP)/C2C12-MafK-ChIP-Seq(GSE36030)/Homer	GCTGASTCAGCA	1	-1.335	0.2906	7	0.0522	84.4	0.0389
GFX(?)/Promoter/Homer	ATTCTCGCGAGA	1	-1.325	0.292	1	0.0075	5.4	0.0025
T1ISRE(IRF)/ThioMac-Ifnb-Expression/Homer	ACTTTCGTTTCT	1	-1.325	0.292	1	0.0075	5.3	0.0024
p73(p53)/Trachea-p73-ChIP-Seq(PRJNA310161)/Homer	NRRRCAWGTCCDGRCATGYY	1	-1.264	0.3087	2	0.0149	17.9	0.0082
TCFL2(HMG)/K562-TCF7L2-ChIP-Seq(GSE29196)/Homer	ACWTCAAAGG	1	-1.264	0.3087	2	0.0149	17.9	0.0082
p53(p53)/Saos-p53-ChIP-Seq(GSE15780)/Homer	RRCATGYCYRGRCATGYYYN	1	-1.262	0.3087	3	0.0224	30.7	0.0141
p53(p53)/Saos-p53-ChIP-Seq/Homer	RRCATGYCYRGRCATGYYYN	1	-1.262	0.3087	3	0.0224	30.7	0.0141
ZNF317(Zf)/HEK293-ZNF317.GFP-ChIP-Seq(GSE58341)/Homer	GTCWGCTGTYYCTCT	1	-1.262	0.3087	3	0.0224	30.3	0.014
Srebp2(bHLH)/HepG2-Srebp2-ChIP-Seq(GSE31477)/Homer	CGGTCACSCCAC	1	-1.231	0.3156	7	0.0522	87.9	0.0405
NFkB-p65-Rel(RHD)/ThioMac-LPS-Expression(GSE23622)/Homer	GGAAATTCCC	1	-1.186	0.3292	2	0.0149	19	0.0087
ZNF41(Zf)/HEK293-ZNF41.GFP-ChIP-Seq(GSE58341)/Homer	CCTCATGGTGYCYTWYTCCCTTGTG	1	-1.171	0.3333	1	0.0075	6.9	0.0032
GATA3(Zf),DR8/iTreg-Gata3-ChIP-Seq(GSE20898)/Homer	AGATSTNDNNDSAGATAASN	1	-1.15	0.3398	3	0.0224	32.6	0.015
E2F(E2F)/Hela-CellCycle-Expression/Homer	TTSGCGCGAAAA	1	-1.049	0.3748	2	0.0149	20	0.0092
RARg(NR)/ES-RARg-ChIP-Seq(GSE30538)/Homer	AGGTCAAGGTCA	1	-1.046	0.375	1	0.0075	7.7	0.0035
GRE(NR),IR3/A549-GR-ChIP-Seq(GSE32465)/Homer	NRGVACABNVTGTYCY	1	-0.9873	0.3965	4	0.0299	50.5	0.0232
RFX(HTH)/K562-RFX3-ChIP-Seq(SRA012198)/Homer	CGGTTGCCATGGCAAC	1	-0.9304	0.4187	2	0.0149	22.7	0.0105
Usf2(bHLH)/C2C12-Usf2-ChIP-Seq(GSE36030)/Homer	GTCACGTGGT	1	-0.8324	0.4606	12	0.0896	180.5	0.0831
IRF1(IRF)/PBMC-IRF1-ChIP-Seq(GSE43036)/Homer	GAAAGTGAAAGT	1	-0.7287	0.5096	4	0.0299	58.2	0.0268
Bach1(bZIP)/K562-Bach1-ChIP-Seq(GSE31477)/Homer	AWWNTGCTGAGTCAT	1	-0.7055	0.5176	1	0.0075	11.9	0.0055
NF-E2(bZIP)/K562-NFE2-ChIP-Seq(GSE31477)/Homer	GATGACTCAGCA	1	-0.7055	0.5176	1	0.0075	11.8	0.0054
Nrf2(bZIP)/Lymphoblast-Nrf2-ChIP-Seq(GSE37589)/Homer	HTGCTGAGTCAT	1	-0.7055	0.5176	1	0.0075	11.3	0.0052
NRF1(NRF)/MCF7-NRF1-ChIP-Seq(Unpublished)/Homer	CTGCGCATGCGC	1	-0.6397	0.5514	3	0.0224	45.9	0.0212
YY1(Zf)/Promoter/Homer	CAAGATGGCGGC	1	-0.612	0.5655	3	0.0224	46.7	0.0215
REST-NRSF(Zf)/Jurkat-NRSF-ChIP-Seq/Homer	GGMGCTGTCCATGGTGCTGA	1	-0.5924	0.5752	1	0.0075	13.1	0.006
ETS:RUNX(ETS,Runt)/Jurkat-RUNX1-ChIP-Seq(GSE17954)/Homer	RCAGGATGTGGT	1	-0.5583	0.5922	2	0.0149	31.3	0.0144
Rfx2(HTH)/LoVo-RFX2-ChIP-Seq(GSE49402)/Homer	GTTGCCATGGCAACM	1	-0.5583	0.5922	2	0.0149	31.3	0.0144
CEBP:CEBP(bZIP)/MEF-Chop-ChIP-Seq(GSE35681)/Homer	NTNATGCAAYMNNHTGMAAY	1	-0.4789	0.6396	4	0.0299	69.6	0.0321
IRF2(IRF)/Erythroblas-IRF2-ChIP-Seq(GSE36985)/Homer	GAAASYGAAASY	1	-0.3256	0.7418	2	0.0149	41.8	0.0192
X-box(HTH)/NPC-H3K4me1-ChIP-Seq(GSE16256)/Homer	GGTTGCCATGGCAA	1	-0.3256	0.7418	2	0.0149	41.4	0.0191
HOXA2(Homeobox)/mES-Hoxa2-ChIP-Seq(Donaldson_et_al.)/Homer	GYCATCMATCAT	1	-0.2776	0.7763	2	0.0149	44.6	0.0205
p53(p53)/mES-cMyc-ChIP-Seq(GSE11431)/Homer	ACATGCCCGGGCAT	1	-0.2378	0.8059	1	0.0075	25.9	0.0119
ISRE(IRF)/ThioMac-LPS-Expression(GSE23622)/Homer	AGTTTCASTTTC	1	-0.2068	0.8292	1	0.0075	27.5	0.0127
RAR:RXR(NR),DR5/ES-RAR-ChIP-Seq(GSE56893)/Homer	RGGTCADNNAGAGGTCAV	1	0	1	0	0	11.6	0.0053
DUX(Homeobox)/C2C12-Dux-ChIP-Seq(GSE87279)/Homer	BCWGATTCAATCAAN	1	0	1	0	0	0.9	0.0004
Pax7(Paired,Homeobox),longest/Myoblast-Pax7-ChIP-Seq(GSE25064)/Homer	NTAATTDGCYAATTANNWWD	1	0	1	0	0	14.9	0.0069
ZFP3(Zf)/HEK293-ZFP3.GFP-ChIP-Seq(GSE58341)/Homer	GGGTTTTGAAGGATGARTAGGAGTT	1	0	1	0	0	0.4	0.0002
ZKSCAN1(Zf)/HepG2-ZKSCAN1-ChIP-Seq(Encode)/Homer	GCACAYAGTAGGKCY	1	0	1	0	0	8.8	0.0041
ZNF16(Zf)/HEK293-ZNF16.GFP-ChIP-Seq(GSE58341)/Homer	MACCTTCYATGGCTCCCTAKTGCCY	1	0	1	0	0	7.9	0.0036
ZNF382(Zf)/HEK293-ZNF382.GFP-ChIP-Seq(GSE58341)/Homer	GNCTGTASTRNTGBCTCHTT	1	0	1	0	0	14.7	0.0068
ZNF528(Zf)/HEK293-ZNF528.GFP-ChIP-Seq(GSE58341)/Homer	AGAAATGACTTCCCT	1	0	1	0	0	6.3	0.0029
