# Supplementary material for: Placental methylome reveals a 22q13.33 brain regulatory gene locus associated with autism
Source: Genome Biol. 2022 Feb 16;23:46. doi: 10.1186/s13059-022-02613-1 (PMC8848662; doi:10.1186/s13059-022-02613-1)
Supplement: Supplementary file 7 — Additional file 7: Table S6. Genes in common between DMRs associated genes and SFARI ASD genes. [file 13059_2022_2613_MOESM7_ESM.csv]

DMR related genes overlap with SFARI ASD dataset
Genes	chr	start	end	width	CpGs	betaCoefficient	statistic	p-value	q-value	percentDifference	GREAT_annotated_gene
CDH11	chr16	65729143	65729931	789	7	0.186395159	5.598444061	0.040270447	0.937084942	6	CDH5 (-637093), CDH11 (-607339)
CNTNAP4	chr16	75827546	75827988	443	23	0.240767736	5.692771022	0.036174456	0.937084942	8	CNTNAP4 (-449511), ENSG00000283755 (-101325)
DLGAP2	chr8	649706	650213	508	44	-0.298190374	-6.226154359	0.0193568	0.802988644	-9	DLGAP2 (-851406), TDRP (-104179)
EN2	chr7	155462358	155463366	1009	23	-0.116281192	-6.085160192	0.022729969	0.805849947	-4	EN2 (+4733), CNPY1 (+71000)
GRM7	chr3	6720462	6721501	1040	17	0.196648965	5.714291846	0.035151385	0.937084942	6	GRM7 (-140133)
LRFN5	chr14	41426742	41427789	1048	6	0.234088687	5.427277656	0.049322401	0.937084942	7	LRFN5 (-180304)
NFIA	chr1	61654145	61654310	166	20	0.185089241	5.544939007	0.042857778	0.937084942	6	TM2D1 (+70913), NFIA (+572366)
PLCB1	chr20	8140338	8141829	1492	23	-0.141840369	-5.441638341	0.048443894	0.937084942	-5	PLCB1 (+8819)
PRKCA	chr17	66737621	66737745	125	11	0.203781112	6.061625324	0.023356414	0.805849947	6	CACNG5 (-97434), PRKCA (+434857)
RIMS3	chr1	40651186	40651639	454	15	0.151962393	5.657111068	0.037597859	0.937084942	5	RIMS3 (+14244), ZNF684 (+119852)
SATB2	chr2	198636232	198639538	3307	16	-0.186945187	-6.693463293	0.011350157	0.802988644	-6	SATB2 (+820211), PLCL1 (+833183)
ZBTB20	chr3	115318027	115318477	451	24	0.183463507	5.98385479	0.025621256	0.805849947	6	ZBTB20 (-934611), GAP43 (-305258)
ZSWIM6	chr5	61783086	61784516	1431	11	0.172378448	5.41837944	0.049763508	0.937084942	5	KIF2A (-522651), ZSWIM6 (+451528)
