# Supplementary material for: Placental methylome reveals a 22q13.33 brain regulatory gene locus associated with autism
Source: Genome Biol. 2022 Feb 16;23:46. doi: 10.1186/s13059-022-02613-1 (PMC8848662; doi:10.1186/s13059-022-02613-1)
Supplement: Supplementary file 8 — Additional file 8: Table S7. Gene Ontology terms on ASD DMRs. [file 13059_2022_2613_MOESM8_ESM.csv]

Ontology	ID	Desc	HyperP	HyperBonfP	HyperFdrQ	RegionFoldEnrich
Biological Process	GO:0043966	histone H3 acetylation	6.92E-08	0.000893	0.000893	6
Biological Process	GO:0035902	response to immobilization stress	6.92E-08	0.000893	0.000893	6
Biological Process	GO:0051602	response to electrical stimulus	1.78E-07	0.0023	0.000765	5.59
Biological Process	GO:0018394	peptidyl-lysine acetylation	2.39E-07	0.00308	0.000771	5.47
Biological Process	GO:0018393	internal peptidyl-lysine acetylation	2.39E-07	0.00308	0.000771	5.47
Biological Process	GO:0006473	protein acetylation	2.39E-07	0.00308	0.000771	5.47
Biological Process	GO:0006475	internal protein amino acid acetylation	2.39E-07	0.00308	0.000771	5.47
Biological Process	GO:0016573	histone acetylation	2.39E-07	0.00308	0.000771	5.47
Biological Process	GO:0043543	protein acylation	7.15E-07	0.00924	0.00103	5.02
Biological Process	GO:0018205	peptidyl-lysine modification	3.31E-06	0.0427	0.00427	4.14
Biological Process	GO:0006325	chromatin organization	7.97E-06	0.103	0.00935	2.74
Biological Process	GO:1903312	negative regulation of mRNA metabolic process	2.48E-05	0.321	0.0267	6.06
Biological Process	GO:0016569	covalent chromatin modification	3.47E-05	0.449	0.0345	2.75
Cellular Component	GO:0070776	MOZ/MORF histone acetyltransferase complex	2.06E-09	3.43E-06	3.43E-06	7.69
Cellular Component	GO:0043204	perikaryon	3.05E-08	5.08E-05	2.54E-05	4.48
Cellular Component	GO:0031248	protein acetyltransferase complex	3.18E-07	0.00053	0.000177	5.35
Cellular Component	GO:0000123	histone acetyltransferase complex	3.18E-07	0.00053	0.000177	5.35
Cellular Component	GO:0016604	nuclear body	3.34E-07	0.000558	0.000112	2.9
Cellular Component	GO:0016607	nuclear speck	8.33E-07	0.00139	0.000232	3.23
Cellular Component	GO:0044297	cell body	2.45E-05	0.0408	0.00583	2.43
Cellular Component	GO:0030425	dendrite	0.000138	0.23	0.0287	2.1
Cellular Component	GO:0043025	neuronal cell body	0.000228	0.38	0.0422	2.27
