# Supplementary material for: Placental methylome reveals a 22q13.33 brain regulatory gene locus associated with autism
Source: Genome Biol. 2022 Feb 16;23:46. doi: 10.1186/s13059-022-02613-1 (PMC8848662; doi:10.1186/s13059-022-02613-1)
Supplement: Supplementary file 9 — Additional file 9: Table S8. 22q13.33 comethylated block replicates with independent studies, and sequencing platforms. [file 13059_2022_2613_MOESM9_ESM.xlsx]

## Sheet: Sheet1
Discovery Group
22q block DMR	ASD	TD	Diff (ASD - TD)	P-value
chr22_49044669_49045736	0.523837	0.59591	-0.072073	0.00379
chr22_49053316_49057390	0.567584	0.641789	-0.0742051	0.000135
chr22_49061922_49064481	0.496644	0.567899	-0.0712552	0.001165
chr22_49069962_49070675	0.500407	0.580194	-0.0797871	0.00956
chr22_49077112_49081990	0.619228	0.685358	-0.0661309	0.00162
chr22_49085747_49086604	0.567602	0.631612	-0.0640096	0.005757
chr22_49088517_49093772	0.661017	0.736024	-0.0750075	0.0003857
chr22_49098527_49099417	0.646879	0.711007	-0.0641275	0.002072
chr22_49100283_49102819	0.640179	0.708423	-0.0682443	0.0006898
chr22_49104450_49105579	0.690488	0.766717	-0.0762286	0.0002646
chr22_49159449_49161507	0.700668	0.770202	-0.0695347	0.0005835
chr22_49162341_49162642	0.683948	0.762695	-0.0787468	0.00137
chr22q_block	0.651341	0.688248	-0.0369071	0.00265
External Replication Group
22q block DMR	ASD	TD	Diff (ASD - TD)	P-value
chr22_49044669_49045736	0.501202	0.538023	-0.0368206	0.3203
chr22_49053316_49057390	0.568718	0.619738	-0.0510205	0.0303
chr22_49061922_49064481	0.480194	0.497075	-0.0168812	0.369
chr22_49069962_49070675	0.44022	0.515219	-0.0749989	0.00338
chr22_49077112_49081990	0.600449	0.634544	-0.0340946	0.02368
chr22_49085747_49086604	0.611084	0.632812	-0.0217284	0.451
chr22_49088517_49093772	0.647747	0.693646	-0.0458988	0.0536
chr22_49098527_49099417	0.631472	0.6535	-0.0220279	0.453
chr22_49100283_49102819	0.62187	0.661329	-0.0394587	0.114
chr22_49104450_49105579	0.68365	0.718641	-0.0349904	0.1924
chr22_49159449_49161507	0.703589	0.744282	-0.0406937	0.0967
chr22_49162341_49162642	0.735796	0.748566	-0.0127701	0.6358
chr22q_block	0.625579	0.663403	-0.0378236	0.00627
Specificity Replication Group
22q block DMR	ASD	TD	Non-TD	Diff (ASD - TD)	Diff (Non-TD - TD)	Diff (ASD - Non-TD)	P-value (ASD vs TD)	P-value (Non-TD vs TD)	P-value (ASD vs Non-TD)
chr22_49044669_49045736	0.518528	0.565999	0.530188	-0.0474715	-0.0358117	-0.0116598	0.256	0.309	0.260856
chr22_49053316_49057390	0.633417	0.681077	0.638587	-0.0476601	-0.0424901	-0.00517	0.0535	0.052	0.157178
chr22_49061922_49064481	0.514062	0.581706	0.548252	-0.0676433	-0.0334536	-0.0341897	0.019	0.14	0.0288845
chr22_49069962_49070675	0.556558	0.621102	0.577992	-0.0645438	-0.0431101	-0.0214337	0.0556	0.123	0.0743766
chr22_49077112_49081990	0.624058	0.654855	0.62257	-0.030797	-0.0322846	0.0014876	0.285	0.228	0.412855
chr22_49085747_49086604	0.598269	0.658119	0.639477	-0.05985	-0.0186415	-0.0412085	0.0228	0.393	0.0496135
chr22_49088517_49093772	0.722176	0.772252	0.748793	-0.0500758	-0.023459	-0.0266168	0.0672	0.349	0.0677165
chr22_49098527_49099417	0.679513	0.739912	0.707502	-0.0603996	-0.0324102	-0.0279894	0.0101	0.0982	0.0256175
chr22_49100283_49102819	0.601606	0.695371	0.652568	-0.0937647	-0.0428029	-0.0509618	0.000217	0.058	0.00266196
chr22_49104450_49105579	0.667172	0.752213	0.715967	-0.085041	-0.036246	-0.048795	0.00211	0.0975	0.0111078
chr22_49159449_49161507	0.710004	0.79021	0.738168	-0.080206	-0.0520421	-0.0281639	0.000924	0.0221	0.0567187
chr22_49162341_49162642	0.673636	0.74061	0.707942	-0.0669736	-0.0326682	-0.0343054	0.01813	0.186	0.0243062
chr22q_block	0.657782	0.700319	0.678301	-0.0425376	-0.0220184	-0.0205192	0.00308	0.0483	0.049236
