# Supplementary material for: Placental methylome reveals a 22q13.33 brain regulatory gene locus associated with autism
Source: Genome Biol. 2022 Feb 16;23:46. doi: 10.1186/s13059-022-02613-1 (PMC8848662; doi:10.1186/s13059-022-02613-1)
Supplement: Supplementary file 10 — Additional file 10: Table S9. 22q13.33 comethylated block adjusted for nominal covariates (birth weight, nRBC). [file 13059_2022_2613_MOESM10_ESM.xlsx]

## Sheet: Sheet1
Discovery Group (adjusted for birth weight and nRBC)
22q block DMR	P-value
chr22_49044669_49045736	0.0042
chr22_49053316_49057390	0.0001
chr22_49061922_49064481	0.0011
chr22_49069962_49070675	0.0099
chr22_49077112_49081990	0.0018
chr22_49085747_49086604	0.0046
chr22_49088517_49093772	0.0004
chr22_49098527_49099417	0.0024
chr22_49100283_49102819	0.0007
chr22_49104450_49105579	0.0003
chr22_49159449_49161507	0.0006
chr22_49162341_49162642	0.0015
chr22q_block	0.0028
External Replication Group (adjusted for birth weight and nRBC)
22q block DMR	P-value
chr22_49044669_49045736	0.6233
chr22_49053316_49057390	0.0554
chr22_49061922_49064481	0.6658
chr22_49069962_49070675	0.0126
chr22_49077112_49081990	0.2457
chr22_49085747_49086604	0.5991
chr22_49088517_49093772	0.1076
chr22_49098527_49099417	0.5921
chr22_49100283_49102819	0.1722
chr22_49104450_49105579	0.3188
chr22_49159449_49161507	0.1623
chr22_49162341_49162642	0.6867
chr22q_block	0.0098
Specificity Replication Group (adjusted for birth weight and nRBC)
22q block DMR	P-value (ASD vs TD)	P-value (Non-TD vs TD)	P-value (ASD vs Non-TD)
chr22_49044669_49045736	0.3128	0.227	0.6926
chr22_49053316_49057390	0.0658	0.0506	0.3112
chr22_49061922_49064481	0.0192	0.14	0.3103
chr22_49069962_49070675	0.0422	0.1418	0.0721
chr22_49077112_49081990	0.2328	0.21	0.4117
chr22_49085747_49086604	0.0245	0.3497	0.0231
chr22_49088517_49093772	0.0615	0.365	0.0559
chr22_49098527_49099417	0.013	0.0914	0.0371
chr22_49100283_49102819	0.0003	0.0529	0.0108
chr22_49104450_49105579	0.0027	0.1386	0.1346
chr22_49159449_49161507	0.0006	0.0222	0.4874
chr22_49162341_49162642	0.0205	0.2254	0.0371
chr22q_block	0.0041	0.0494	0.0496
