# Supplementary material for: Placental methylome reveals a 22q13.33 brain regulatory gene locus associated with autism
Source: Genome Biol. 2022 Feb 16;23:46. doi: 10.1186/s13059-022-02613-1 (PMC8848662; doi:10.1186/s13059-022-02613-1)
Supplement: Supplementary file 11 — Additional file 11: Table S10. Blat results of NHIP in vertebrates. [file 13059_2022_2613_MOESM11_ESM.xlsx]

## Sheet: Sheet1
Species	Query start	Query end	Length	Score	E-val	%ID	Species
Human (Homo sapiens)	1	8609	8609	17016	0	100	Primates
Gorilla (Gorilla gorilla gorilla)	1	8609	8672	13460	0	97.16	Primates
Bonobo (Pan paniscus)	1	8609	8669	12011	0	97.87	Primates
Chimpanzee (Pan troglodytes)	1	8609	8677	11964	0	97.78	Primates
Orangutan (Pongo abelii)	1	8609	8638	7979	0	94.55	Primates
Gibbon (Nomascus leucogenys)	40	8609	7663	7232	0	94.39	Primates
Crab-eating macaque (Macaca fascicularis)	46	8609	8570	6327	0	90.15	Primates
Gelada (Theropithecus gelada)	46	8609	8609	6327	0	89.98	Primates
Olive baboon (Papio anubis)	46	8609	8563	6275	0	90.02	Primates
Pig-tailed macaque (Macaca nemestrina)	46	8609	8609	6260	0	89.98	Primates
Macaque (Macaca mulatta)	46	8077	8567	6204	0	89.79	Primates
Drill (Mandrillus leucophaeus)	46	8077	7979	6147	0	89.74	Primates
Black snub-nosed monkey (Rhinopithecus bieti)	40	7499	9243	6078	0	89.36	Primates
Angola colobus (Colobus angolensis palliatus)	40	8601	8631	6060	0	89.33	Primates
Sooty mangabey (Cercocebus atys)	46	8609	8580	6032	0	89.3	Primates
Golden snub-nosed monkey (Rhinopithecus roxellana)	40	8609	9014	6024	0	89.23	Primates
Vervet-AGM (Chlorocebus sabaeus)	40	8609	8601	5340	0	90.66	Primates
Ugandan red Colobus (Piliocolobus tephrosceles)	980	8609	7628	5178	0	90.19	Primates
Ma's night monkey (Aotus nancymaae)	977	7176	7351	2170	0	84.83	Primates
Bolivian squirrel monkey (Saimiri boliviensis boliviensis)	3697	7499	3576	1391	0	86.14	Primates
Capuchin (Cebus capucinus imitator)	46	7176	6416	1077	0	84.13	Primates
Marmoset (Callithrix jacchus)	980	1808	852	557	3e-155	83.45	Primates
Tarsier (Carlito syrichta)	1832	6760	1596	557	3e-155	83.9	Primates
American bison (Bison bison bison)	7250	7508	259	251	5e-63	87.26	Ungulates
Greater bamboo lemur (Prolemur simus)	7237	7476	241	229	1e-56	87.14	Primates
American black bear (Ursus americanus)	1894	2072	179	204	8e-49	89.39	Carnivores
Polar bear (Ursus maritimus)	1894	2072	179	204	7e-49	89.39	Carnivores
Alpaca (Vicugna pacos)	7252	7464	214	192	3e-45	86.45	Ungulates
Panda (Ailuropoda melanoleuca)	1894	2072	179	188	4e-44	88.27	Carnivores
Agassiz's desert tortoise (Gopherus agassizii)	7250	7491	243	186	2e-43	84.77	Birds and Reptiles
Coquerel's sifaka (Propithecus coquereli)	7247	7463	217	184	8e-43	85.71	Primates
Cat (Felis catus)	7252	7508	265	178	4e-41	84.53	Carnivores
Donkey (Equus asinus asinus)	1862	2058	197	166	1e-37	85.79	Ungulates
Horse (Equus caballus)	1862	2058	198	164	6e-37	85.86	Ungulates
Common canary (Serinus canaria)	7251	7414	164	164	3e-37	87.8	Birds and Reptiles
Goat (Capra hircus)	1906	2034	129	160	1e-35	90.7	Ungulates
Rat (Rattus norvegicus)	1899	2038	140	158	4e-35	89.29	Rats & Mice
Dolphin (Tursiops truncatus)	1859	2076	219	156	2e-34	84.47	Ungulates
Mouse Lemur (Microcebus murinus)	7247	7452	206	154	6e-34	84.47	Primates
Pig (Sus scrofa)	1921	2076	156	154	6e-34	87.82	Ungulates
Mouse PWK/PhJ (Mus musculus musculus)	1894	2038	145	152	2e-33	88.28	Rats & Mice
Ryukyu mouse (Mus caroli)	1894	2038	145	152	2e-33	88.28	Rats & Mice
Leopard (Panthera pardus)	1906	2062	157	152	2e-33	87.26	Carnivores
Elephant (Loxodonta africana)	4248	4553	307	146	2e-31	81.11	Other Placental
Platypus (Ornithorhynchus anatinus)	7351	7524	174	146	1e-31	85.63	Marsupials and Monotremes
Algerian mouse (Mus spretus)	1894	2038	145	144	6e-31	87.59	Rats & Mice
Shrew mouse (Mus pahari)	1894	2038	146	144	5e-31	87.67	Rats & Mice
Tiger (Panthera tigris altaica)	1906	2062	157	144	5e-31	86.62	Carnivores
Mouse (Mus musculus)	1899	2038	140	142	2e-30	87.86	Rats & Mice
Mouse 129S1/SvImJ (Mus musculus)	1899	2038	140	142	2e-30	87.86	Rats & Mice
Mouse A/J (Mus musculus)	1899	2038	140	142	2e-30	87.86	Rats & Mice
Mouse AKR/J (Mus musculus)	1899	2038	140	142	2e-30	87.86	Rats & Mice
Mouse BALB/cJ (Mus musculus)	1899	2038	140	142	2e-30	87.86	Rats & Mice
Mouse C3H/HeJ (Mus musculus)	1899	2038	140	142	2e-30	87.86	Rats & Mice
Mouse C57BL/6NJ (Mus musculus)	1899	2038	140	142	2e-30	87.86	Rats & Mice
Mouse CAST/EiJ (Mus musculus castaneus)	1899	2038	140	142	2e-30	87.86	Rats & Mice
Mouse CBA/J (Mus musculus)	1899	2038	140	142	3e-30	87.86	Rats & Mice
Mouse DBA/2J (Mus musculus)	1899	2038	140	142	2e-30	87.86	Rats & Mice
Mouse FVB/NJ (Mus musculus)	1899	2038	140	142	2e-30	87.86	Rats & Mice
Mouse LP/J (Mus musculus)	1899	2038	140	142	2e-30	87.86	Rats & Mice
Mouse NOD/ShiLtJ (Mus musculus)	1899	2038	140	142	3e-30	87.86	Rats & Mice
Mouse NZO/HlLtJ (Mus musculus)	1899	2038	140	142	2e-30	87.86	Rats & Mice
Mouse WSB/EiJ (Mus musculus domesticus)	1899	2038	140	142	2e-30	87.86	Rats & Mice
Sperm whale (Physeter catodon)	1899	2076	179	142	2e-30	85.47	Ungulates
Chacoan peccary (Catagonus wagneri)	1921	2036	116	140	9e-30	90.52	Ungulates
Steppe mouse (Mus spicilegus)	1894	2038	145	136	1e-28	86.9	Rats & Mice
Canada lynx (Lynx canadensis)	1910	2040	131	132	2e-27	87.79	Carnivores
Cow (Bos taurus)	1909	2035	127	132	2e-27	88.19	Ungulates
Domestic yak (Bos grunniens)	1909	2035	127	132	2e-27	88.19	Ungulates
Hybrid - Bos Taurus (Bos indicus x Bos taurus)	1909	2035	127	132	2e-27	88.19	Ungulates
Wild yak (Bos mutus)	1909	2035	127	132	2e-27	88.19	Ungulates
Siberian musk deer (Moschus moschiferus)	1906	2035	130	130	1e-26	87.69	Ungulates
Bushbaby (Otolemur garnettii)	7240	7443	286	128	3e-26	92.47	Primates
Ferret (Mustela putorius furo)	1896	2040	145	127	1e-25	86.21	Carnivores
Hybrid - Bos Indicus (Bos indicus x Bos taurus)	1909	2035	127	125	5e-25	87.4	Ungulates
Arabian camel (Camelus dromedarius)	1925	2028	104	119	3e-23	89.42	Ungulates
American mink (Neovison vison)	1899	2040	142	113	2e-21	85.21	Carnivores
Armadillo (Dasypus novemcinctus)	4360	4469	111	111	1e-20	88.29	Other Placental
Megabat (Pteropus vampyrus)	6327	6392	66	107	9e-20	95.45	Other Placental
Meerkat (Suricata suricatta)	1899	2045	147	101	6e-18	83.67	Carnivores
Rabbit (Oryctolagus cuniculus)	1903	2040	138	99.3	3e-17	84.06	Lagomorphs
Greater horseshoe bat (Rhinolophus ferrumequinum)	1911	1989	79	93.4	1e-15	89.87	Other Placental
Microbat (Myotis lucifugus)	7383	7452	70	83.5	1e-12	90	Other Placental
Sheep (Ovis aries)	6337	6388	52	79.6	2e-11	94.23	Ungulates
Dingo (Canis lupus dingo)	7386	7452	67	77.6	9e-11	89.55	Carnivores
Dog - Basenji (Canis lupus familiaris)	7386	7452	67	77.6	9e-11	89.55	Carnivores
Dog - Great Dane (Canis lupus familiaris)	7386	7452	67	77.6	9e-11	89.55	Carnivores
Dog (Canis lupus familiaris)	7386	7452	67	77.6	9e-11	89.55	Carnivores
Red fox (Vulpes vulpes)	7386	7452	67	77.6	9e-11	89.55	Carnivores
Pika (Ochotona princeps)	7386	7443	58	75.6	7e-10	91.38	Lagomorphs
Hedgehog (Erinaceus europaeus)	7383	7452	70	75.6	5e-10	88.57	Other Placental
Tree Shrew (Tupaia belangeri)	7396	7433	38	75.6	5e-10	100	Other Placental
Lesser hedgehog tenrec (Echinops telfairi)	7383	7443	61	73.6	2e-09	90.16	Other Placental
Shrew (Sorex araneus)	7383	7443	61	73.6	2e-09	90.16	Other Placental
Blue-crowned manakin (Lepidothrix coronata)	7401	7444	44	71.7	2e-09	95.45	Birds and Reptiles
Koala (Phascolarctos cinereus)	7383	7452	70	67.7	1e-07	87.14	Marsupials and Monotremes
Opossum (Monodelphis domestica)	7383	7452	70	67.7	1e-07	87.14	Marsupials and Monotremes
Tasmanian devil (Sarcophilus harrisii)	7383	7452	70	67.7	1e-07	87.14	Marsupials and Monotremes
Wallaby (Notamacropus eugenii)	7383	7452	70	67.7	1e-07	87.14	Marsupials and Monotremes
Hyrax (Procavia capensis)	7430	7477	48	55.9	0.0004	89.58	Other Placental
Common wombat (Vombatus ursinus)	7397	7428	32	55.9	0.0005	96.88	Marsupials and Monotremes
Abingdon island giant tortoise (Chelonoidis abingdonii)	4392	4463	72	55.9	0.0003	84.72	Birds and Reptiles
Australian saltwater crocodile (Crocodylus porosus)	4392	4463	72	55.9	0.0003	84.72	Birds and Reptiles
Budgerigar (Melopsittacus undulatus)	7383	7426	44	55.9	0.0001	90.91	Birds and Reptiles
Argentine black and white tegu (Salvator merianae)	7521	7551	31	53.9	0.001	96.77	Birds and Reptiles
Central bearded dragon (Pogona vitticeps)	7521	7551	31	53.9	0.001	96.77	Birds and Reptiles
Eastern brown snake (Pseudonaja textilis)	7521	7521	31	53.9	0.0008	96.77	Birds and Reptiles
Flycatcher (Ficedula albicollis)	7515	7541	27	53.9	0.0006	100	Birds and Reptiles
African ostrich (Struthio camelus australis)	6605	6630	26	51.9	0.002	100	Birds and Reptiles
Anole lizard (Anolis carolinensis)	7521	7546	26	51.9	0.004	100	Birds and Reptiles
Chinese softshell turtle (Pelodiscus sinensis)	7250	7320	72	51.9	0.004	84.72	Birds and Reptiles
Common wall lizard (Podarcis muralis)	7521	7546	26	51.9	0.003	100	Birds and Reptiles
Duck (Anas platyrhynchos platyrhynchos)	7253	7391	141	51.9	0.002	80.14	Birds and Reptiles
Sloth (Choloepus hoffmanni)	7521	7545	25	49.9	0.02	100	Other Placental
Burrowing owl (Athene cunicularia)	7521	7545	25	49.9	0.009	100	Birds and Reptiles
Dark-eyed junco (Junco hyemalis)	6391	6415	25	49.9	0.008	100	Birds and Reptiles
Eurasian sparrowhawk (Accipiter nisus)	4687	4711	25	49.9	0.01	100	Birds and Reptiles
Chicken (Gallus gallus)	7519	7542	24	48	0.034	100	Birds and Reptiles
Chilean tinamou (Nothoprocta perdicaria)	3260	3283	24	48	0.03	100	Birds and Reptiles
Emu (Dromaius novaehollandiae)	4428	4463	36	48	0.038	91.67	Birds and Reptiles
Bengalese finch (Lonchura striata domestica)	2421	2443	23	46	0.13	100	Birds and Reptiles
Blue tit (Cyanistes caeruleus)	7519	7541	23	46	0.15	100	Birds and Reptiles
Ciona savignyi	70	100	31	46	0.022	93.55	Other species
Drosophila melanogaster (Drosophila melanogaster)	7521	7543	23	46	0.018	100	Other species
Ciona intestinalis	7520	7541	22	44	0.056	100	Other species
Caenorhabditis elegans (Caenorhabditis elegans)	7521	7541	21	42	0.19	100	Other species
Saccharomyces cerevisiae (Saccharomyces cerevisiae)	5083	5103	21	42	0.023	100	Other species
