# Supplementary material for: Placental methylome reveals a 22q13.33 brain regulatory gene locus associated with autism
Source: Genome Biol. 2022 Feb 16;23:46. doi: 10.1186/s13059-022-02613-1 (PMC8848662; doi:10.1186/s13059-022-02613-1)
Supplement: Supplementary file 13 — Additional file 13: Table S12. NHIP peptide blat research results. [file 13059_2022_2613_MOESM13_ESM.csv]

Description	Scientific Name	Max Score	Total Score	Query Cover	E value	Per. ident	Acc. Len	Accession
truncated breast and ovarian cancer susceptibility protein 2 [Homo sapiens]	Homo sapiens	26.9	26.9	60%	3.9	66.67	249	AYD59793.1
truncated breast and ovarian cancer susceptibility protein 2 [Homo sapiens]	Homo sapiens	26.9	26.9	60%	3.9	66.67	322	AYD59803.1
DNA repair-associated BRCA2 [Homo sapiens]	Homo sapiens	26.9	26.9	60%	3.9	66.67	365	QCL11117.1
truncated breast and ovarian cancer susceptibility protein 2 [Homo sapiens]	Homo sapiens	26.9	26.9	60%	3.9	66.67	428	AYD59769.1
truncated breast and ovarian cancer susceptibility protein 2 [Homo sapiens]	Homo sapiens	26.9	26.9	60%	3.9	66.67	449	AYD59770.1
truncated breast and ovarian cancer susceptibility protein 2 [Homo sapiens]	Homo sapiens	26.9	26.9	60%	3.9	66.67	458	AYD59771.1
truncated breast and ovarian cancer susceptibility protein 2 [Homo sapiens]	Homo sapiens	26.9	26.9	60%	3.9	66.67	509	AYD59772.1
truncated breast and ovarian cancer susceptibility protein 2 [Homo sapiens]	Homo sapiens	26.9	26.9	60%	3.9	66.67	562	AYD59773.1
truncated breast and ovarian cancer susceptibility protein 2 [Homo sapiens]	Homo sapiens	26.9	26.9	60%	3.9	66.67	598	QGJ03648.1
truncated breast and ovarian cancer susceptibility protein 2 [Homo sapiens]	Homo sapiens	26.9	26.9	60%	3.9	66.67	611	AYD59774.1
truncated breast and ovarian cancer susceptibility protein 2 [Homo sapiens]	Homo sapiens	26.9	26.9	60%	3.9	66.67	612	AYD59775.1
truncated breast and ovarian cancer susceptibility protein 2 [Homo sapiens]	Homo sapiens	26.9	26.9	60%	3.9	66.67	618	AYD59776.1
truncated breast and ovarian cancer susceptibility protein 2 [Homo sapiens]	Homo sapiens	26.9	26.9	60%	3.9	66.67	728	QGJ03647.1
truncated breast and ovarian cancer susceptibility protein 2 [Homo sapiens]	Homo sapiens	26.9	26.9	60%	4	66.67	958	AYD59777.1
truncated breast and ovarian cancer susceptibility protein 2 [Homo sapiens]	Homo sapiens	26.9	26.9	60%	4	66.67	1088	AYD59778.1
truncated BRCA2 DNA repair-associated protein [Homo sapiens]	Homo sapiens	26.9	26.9	60%	4	66.67	1097	QIM56776.1
truncated breast and ovarian cancer susceptibility protein 2 [Homo sapiens]	Homo sapiens	26.9	26.9	60%	4	66.67	1253	AYD59779.1
truncated BRCA2 [Homo sapiens]	Homo sapiens	26.9	26.9	60%	4	66.67	1327	QNC49812.1
truncated breast and ovarian cancer susceptibility protein 2 [Homo sapiens]	Homo sapiens	26.9	26.9	60%	4	66.67	1333	AYD59780.1
truncated breast and ovarian cancer susceptibility protein 2 [Homo sapiens]	Homo sapiens	26.9	26.9	60%	4	66.67	1408	AYD59781.1
truncated breast and ovarian cancer susceptibility protein 2 [Homo sapiens]	Homo sapiens	26.9	26.9	60%	4	66.67	1479	AYD59782.1
DNA repair-associated BRCA2 [Homo sapiens]	Homo sapiens	26.9	26.9	60%	4	66.67	1508	QCL11116.1
truncated breast and ovarian cancer susceptibility protein 2 [Homo sapiens]	Homo sapiens	26.9	26.9	60%	4	66.67	1654	AYD59784.1
truncated breast and ovarian cancer susceptibility protein 2 [Homo sapiens]	Homo sapiens	26.9	26.9	60%	4	66.67	1881	QGJ03646.1
unnamed protein product [Homo sapiens]	Homo sapiens	26.9	26.9	60%	4	66.67	1886	BAG54725.1
chromodomain-helicase-DNA-binding protein 4 isoform 3 [Homo sapiens]	Homo sapiens	26.9	41.1	60%	4	66.67	1902	NP_001350535.1
chromodomain-helicase-DNA-binding protein 4 isoform 2 [Homo sapiens]	Homo sapiens	26.9	41.1	60%	4	66.67	1905	NP_001284482.1
truncated breast and ovarian cancer susceptibility protein 2 [Homo sapiens]	Homo sapiens	26.9	26.9	60%	4	66.67	1906	AYD59785.1
chromodomain helicase DNA binding protein 4, isoform CRA_c [Homo sapiens]	Homo sapiens	26.9	41.1	60%	4	66.67	1908	EAW88779.1
chromodomain helicase DNA binding protein 4, isoform CRA_a [Homo sapiens]	Homo sapiens	26.9	41.1	60%	4	66.67	1911	EAW88777.1
chromodomain helicase DNA binding protein 4, isoform CRA_b [Homo sapiens]	Homo sapiens	26.9	41.1	60%	4	66.67	1912	EAW88778.1
chromodomain-helicase-DNA-binding protein 4 isoform 1 [Homo sapiens]	Homo sapiens	26.9	41.1	60%	4	66.67	1912	NP_001264.2
Nucleosome-CHD4 complex structure (single CHD4 copy) [Homo sapiens]	Homo sapiens	26.9	41.1	60%	4	66.67	1927	6RYR_W
CHD4 protein [Homo sapiens]	Homo sapiens	26.9	41.1	60%	4	66.67	1937	AAH38596.1
truncated breast and ovarian cancer susceptibility protein 2 [Homo sapiens]	Homo sapiens	26.9	26.9	60%	4	66.67	1957	AYD59786.1
truncated breast and ovarian cancer susceptibility protein 2 [Homo sapiens]	Homo sapiens	26.9	26.9	60%	4	66.67	2000	AYD59787.1
truncated breast and ovarian cancer susceptibility protein 2 [Homo sapiens]	Homo sapiens	26.9	26.9	60%	4	66.67	2014	AYD59788.1
truncated DNA repair-associated BRCA2 [Homo sapiens]	Homo sapiens	26.9	26.9	60%	4	66.67	2047	QNO58539.1
truncated breast and ovarian cancer susceptibility protein 2 [Homo sapiens]	Homo sapiens	26.9	26.9	60%	4	66.67	2148	AYD59789.1
truncated breast and ovarian cancer susceptibility protein 2 [Homo sapiens]	Homo sapiens	26.9	26.9	60%	4	66.67	2218	AYD59791.1
DNA repair-associated BRCA2 [Homo sapiens]	Homo sapiens	26.9	26.9	60%	4	66.67	2317	QCL11115.1
DNA repair-associated BRCA2 [Homo sapiens]	Homo sapiens	26.9	26.9	60%	4	66.67	2338	QCL11118.1
truncated breast and ovarian cancer susceptibility protein 2 [Homo sapiens]	Homo sapiens	26.9	26.9	60%	4	66.67	2377	AYD59792.1
truncated breast and ovarian cancer susceptibility protein 2 [Homo sapiens]	Homo sapiens	26.9	26.9	60%	4	66.67	2466	QGJ03645.1
truncated breast and ovarian cancer susceptibility protein 2 [Homo sapiens]	Homo sapiens	26.9	26.9	60%	4	66.67	2575	AYD59794.1
truncated DNA repair-associated BRCA2 [Homo sapiens]	Homo sapiens	26.9	26.9	60%	4	66.67	2616	QNO58540.1
breast and ovarian cancer susceptibility protein 2 truncated variant [Homo sapiens]	Homo sapiens	26.9	26.9	60%	4	66.67	2649	ABI74674.1
breast cancer 2, early onset, isoform CRA_b [Homo sapiens]	Homo sapiens	26.9	26.9	60%	4	66.67	2661	EAX08500.1
truncated breast and ovarian cancer susceptibility protein 2 [Homo sapiens]	Homo sapiens	26.9	26.9	60%	4	66.67	2671	AYD59795.1
truncated BRCA2 DNA repair-associated protein [Homo sapiens]	Homo sapiens	26.9	26.9	60%	4	66.67	2748	QIM56777.1
truncated breast and ovarian cancer susceptibility protein 2 [Homo sapiens]	Homo sapiens	26.9	26.9	60%	4	66.67	2834	AYD59797.1
truncated breast and ovarian cancer susceptibility protein 2 [Homo sapiens]	Homo sapiens	26.9	26.9	60%	4	66.67	2861	AYD59799.1
truncated breast and ovarian cancer susceptibility protein 2 [Homo sapiens]	Homo sapiens	26.9	26.9	60%	4	66.67	2866	AYD59798.1
truncated breast and ovarian cancer susceptibility protein 2 [Homo sapiens]	Homo sapiens	26.9	26.9	60%	4	66.67	2955	AYD59800.1
truncated breast and ovarian cancer susceptibility protein 2 [Homo sapiens]	Homo sapiens	26.9	26.9	60%	4	66.67	2998	AYD59801.1
214K23.1 (breast cancer 2, early onset, protein) [Homo sapiens]	Homo sapiens	26.9	26.9	60%	4	66.67	3085	CAA98995.2
truncated breast and ovarian cancer susceptibility protein 2 [Homo sapiens]	Homo sapiens	26.9	26.9	60%	4	66.67	3148	AYD59802.1
brca2 [Homo sapiens]	Homo sapiens	26.9	26.9	60%	4	66.67	3418	CAA64484.1
RecName: Full=Breast cancer type 2 susceptibility protein; AltName: Full=Fanconi anemia group D1 protein [Homo sapiens]	Homo sapiens	26.9	26.9	60%	4	66.67	3418	P51587.3
truncated breast and ovarian cancer susceptibility protein 2 [Homo sapiens]	Homo sapiens	26.9	26.9	60%	4	66.67	3418	AYD59796.1
breast cancer type 2 susceptibility protein [Homo sapiens]	Homo sapiens	26.9	26.9	60%	4	66.67	3418	NP_000050.3
BRCA2 [Homo sapiens]	Homo sapiens	26.9	26.9	60%	4	66.67	3418	AAB07223.1
breast cancer 2, early onset, isoform CRA_a [Homo sapiens]	Homo sapiens	26.9	26.9	60%	4	66.67	3419	EAX08499.1
immunoglobulin heavy chain junction region [Homo sapiens]	Homo sapiens	24.8	24.8	40%	10	87.5	16	MOR95141.1
rhabdomyosarcoma antigen MU-RMS-40.14 [Homo sapiens]	Homo sapiens	24.4	38.2	90%	31	48	851	ABB55264.1
titin isoform X12 [Homo sapiens]	Homo sapiens	24.4	196	90%	31	48	23574	XP_024308868.1
titin, isoform CRA_b [Homo sapiens]	Homo sapiens	24.4	274	95%	31	48	26926	EAX11015.1
N2B-Titin Isoform [Homo sapiens]	Homo sapiens	24.4	274	95%	31	48	26926	CAD12455.1
titin isoform N2-B [Homo sapiens]	Homo sapiens	24.4	274	95%	31	48	26926	NP_003310.4
titin [Homo sapiens]	Homo sapiens	24.4	274	95%	31	48	26926	CAA62188.1
titin isoform X11 [Homo sapiens]	Homo sapiens	24.4	257	95%	31	48	26956	XP_024308867.1
titin isoform X10 [Homo sapiens]	Homo sapiens	24.4	274	95%	31	48	26973	XP_016860312.1
titin isoform novex-1 [Homo sapiens]	Homo sapiens	24.4	289	95%	31	48	27051	NP_597676.3
titin, isoform CRA_d [Homo sapiens]	Homo sapiens	24.4	289	95%	31	48	27051	EAX11018.1
titin, isoform CRA_e [Homo sapiens]	Homo sapiens	24.4	274	95%	31	48	27118	EAX11019.1
titin isoform novex-2 [Homo sapiens]	Homo sapiens	24.4	274	95%	31	48	27118	NP_597681.4
titin isoform X9 [Homo sapiens]	Homo sapiens	24.4	321	95%	31	48	33035	XP_024308866.1
titin isoform X8 [Homo sapiens]	Homo sapiens	24.4	321	95%	31	48	33062	XP_024308865.1
titin isoform X7 [Homo sapiens]	Homo sapiens	24.4	304	95%	31	48	33101	XP_016860311.1
titin [Homo sapiens]	Homo sapiens	24.4	337	95%	31	48	33423	ACN81321.1
titin isoform N2-A [Homo sapiens]	Homo sapiens	24.4	337	95%	31	48	33423	NP_596869.4
titin isoform X6 [Homo sapiens]	Homo sapiens	24.4	337	95%	31	48	33948	XP_024308864.1
titin isoform X5 [Homo sapiens]	Homo sapiens	24.4	337	95%	31	48	34087	XP_016860310.1
titin isoform X4 [Homo sapiens]	Homo sapiens	24.4	337	95%	31	48	34088	XP_016860309.1
titin isoform X3 [Homo sapiens]	Homo sapiens	24.4	337	95%	31	48	34137	XP_024308863.1
titin isoform X2 [Homo sapiens]	Homo sapiens	24.4	337	95%	31	48	34138	XP_024308862.1
Titin [Homo sapiens]	Homo sapiens	24.4	337	95%	31	48	34350	CAD12456.1
titin isoform N2BA [Homo sapiens]	Homo sapiens	24.4	337	95%	31	48	34350	NP_001243779.1
titin, isoform CRA_a [Homo sapiens]	Homo sapiens	24.4	337	95%	31	48	34942	EAX11013.1
titin isoform X1 [Homo sapiens]	Homo sapiens	24.4	337	95%	31	48	35622	XP_016860308.1
titin isoform IC [Homo sapiens]	Homo sapiens	24.4	351	95%	31	48	35991	NP_001254479.2
immunoglobulin heavy chain junction region [Homo sapiens]	Homo sapiens	23.5	23.5	45%	40	75	21	MCA83602.1
immunoglobulin heavy chain variable region [Homo sapiens]	Homo sapiens	24	24	80%	42	52.38	128	QAV55243.1
RecName: Full=Putative protein FAM157A [Homo sapiens]	Homo sapiens	24	24	35%	44	100	383	C9JC47.1
RecName: Full=Putative protein FAM157B [Homo sapiens]	Homo sapiens	24	24	35%	44	100	384	P0CG42.1
RecName: Full=Putative protein FAM157C [Homo sapiens]	Homo sapiens	24	24	35%	44	100	387	P0CG43.1
unknown [Homo sapiens]	Homo sapiens	24	40.3	70%	44	80	388	AAD13107.1
hCG1642312, isoform CRA_a [Homo sapiens]	Homo sapiens	24	24	55%	44	72.73	511	EAW48444.1
HERV-H LTR-associating protein 1 precursor [Homo sapiens]	Homo sapiens	24	40.3	70%	44	80	531	NP_001138567.1
HERV-H LTR-associating 1, isoform CRA_b [Homo sapiens]	Homo sapiens	24	24	50%	44	80	689	EAW92140.1
