# Supplementary material for: Placental methylome reveals a 22q13.33 brain regulatory gene locus associated with autism
Source: Genome Biol. 2022 Feb 16;23:46. doi: 10.1186/s13059-022-02613-1 (PMC8848662; doi:10.1186/s13059-022-02613-1)
Supplement: Supplementary file 14 — Additional file 14: Table S13. Insertion characteristics in the discovery group and primers. [file 13059_2022_2613_MOESM14_ESM.xlsx]

## Sheet: Sheet1
Sequence_ID	Sex	Diagnosis	Insertion	SV genotype	Race/Ethnicity		Race/Ethnicity catagory:
JLYZ0002	M	ASD	N	-/-	4		1 = White (European or Middle Eastern descent)
JLYZ0003	M	TD	Y	+/+	61		2 = Black/African-American
JLYZ0004	F	TD	N	-/-	1		3 = Native American
JLYZ0005	F	TD	N	-/+	1		4 = Asian
JLYZ0006	M	ASD	N	-/+	71		5 = Pacific Islander
JLYZ0007	M	TD	N	-/+	61		61 = Hispanic White (one parent Hispanic)
JLYZ0008	M	TD	N	-/+	1		62 = Hispanic White (both parents Hispanic)
JLYZ0010	F	ASD	Y	+/+	1		71 = Hispanic non-White (one parent Hispanic)
JLYZ0011	M	TD	N	-/+	72		72 = Hispanic non-White (both parents Hispanic)
JLYZ0012	M	TD	N	-/-	2
JLYZ0013	F	ASD	N	-/-	9
JLYZ0015	M	TD	N	-/+	4
JLYZ0018	F	TD	Y	+/+	9
JLYZ0019	M	ASD	N	-/+	61
JLYZ0020	M	ASD	Y	+/+	61
JLYZ0021	M	ASD	N	-/+	1
JLYZ0022	M	TD	N	-/-	1
JLYZ0023	M	ASD	Y	+/+	1
JLYZ0024	M	TD	N	-/-	71
JLYZ0026	F	TD	N	-/+	1
JLYZ0027	M	ASD	Y	+/+	62
JLYZ0028	F	ASD	Y	+/+	9
JLYZ0029	F	TD	N	-/+	62
JLYZ0030	F	ASD	N	-/-	62
JLYZ0031	F	TD	N	-/-	62
JLYZ0033	M	TD	Y	+/+	71
JLYZ0034	M	ASD	Y	+/+	71
JLYZ0035	M	ASD	N	-/+	61
JLYZ0036	M	TD	N	-/-	9
JLYZ0037	F	ASD	Y	+/+	9
JLYZ0038	M	TD	N	-/+	4
JLYZ0039	M	TD	N	-/-	4
JLYZ0040	M	ASD	N	-/+	4
JLYZ0041	M	ASD	N	-/+	62
JLYZ0043	M	TD	N	-/+	1
JLYZ0044	M	TD	N	-/-	61
JLYZ0045	F	ASD	Y	+/+	61
JLYZ0046	M	TD	N	-/+	62
JLYZ0047	M	ASD	N	-/+	61
JLYZ0048	M	ASD	Y	+/+	1
JLYZ0049	M	ASD	N	-/+	1
JLYZ0050	M	ASD	Y	+/+	4
JLYZ0051	M	TD	N	-/-	1
JLYZ0052	M	ASD	N	-/+	1
JLYZ0053	M	TD	N	-/+	62
JLYZ0054	F	TD	N	-/+	61
JLYZ0056	F	TD	N	-/-	4
JLYZ0057	F	ASD	Y	+/+	1
JLYZ0058	F	ASD	N	-/+	1
JLYZ0059	M	ASD	N	-/+	62
JLYZ0060	M	ASD	N	-/+	62
JLYZ0061	F	TD	Y	+/+	61
JLYZ0063	F	TD	Y	+/+	61
JLYZ0064	F	TD	N	-/+	1
JLYZ0065	F	TD	Y	+/+	61
JLYZ0067	M	ASD	N	-/+	9
JLYZ0069	M	TD	Y	+/+	1
JLYZ0070	F	TD	N	-/-	1
JLYZ0071	M	ASD	N	-/-	1
JLYZ0073	M	ASD	Y	+/+	4
JLYZ0074	M	ASD	N	-/+	1
JLYZ0075	M	ASD	N	-/+	1
JLYZ0076	M	TD	N	-/+	2
JLYZ0077	M	TD	N	-/-	9
JLYZ0078	M	ASD	Y	+/+	62
JLYZ0079	M	TD	Y	+/+	9
JLYZ0080	M	ASD	Y	+/+	62
JLYZ0081	M	ASD	N	-/-	1
JLYZ0082	M	TD	N	-/-	1
JLYZ0083	F	ASD	Y	+/+	71
JLYZ0084	F	ASD	Y	+/+	1
JLYZ0085	M	ASD	Y	+/+	61
JLYZ0086	F	ASD	Y	+/+	1
JLYZ0087	F	ASD	N	-/-	2
JLYZ0088	M	TD	Y	+/+	72
JLYZ0090	F	ASD	Y	+/+	1
JLYZ0091	M	TD	N	-/+	72
JLYZ0092	M	ASD	Y	-/+	1
SV_genotype	-/-	-/+	+/+
Sample	19	30	29
Race/Ethnicity	-/-	-/+	+/+	chi-square test (genotype vs Race/Ethnicity), p-value = 0.533
1	7	11	9
2	2	1	0
4	3	3	2
9	3	1	4
61	1	5	7
62	2	6	3
71	1	1	3
72	0	2	1
Race/Ethnicity	ASD	TD		chi-square test (diagnosis vs Race/Ethnicity), p-value = 0.640
1	16	11
2	1	2
4	4	4
9	4	4
61	6	7
62	7	4
71	3	2
72	0	3
In ASD:	Race/Ethnicity	-/-	-/+	+/+		chi-square test (genotype vs Race/Ethnicity), p-value = 0.726
	1	2	6	8
	2	1	0	0
	4	1	1	2
	9	1	1	2
	61	0	3	3
	62	1	3	3
	71	0	1	2
	72	0	0	0
In TD:	Race/Ethnicity	-/-	-/+	+/+		chi-square test (genotype vs Race/Ethnicity), p-value = 0.314
	1	5	5	1
	2	1	1	0
	4	2	2	0
	9	2	0	2
	61	1	2	4
	62	1	3	0
	71	1	0	1
	72	0	2	1
Linear Regression: lm (22q_block_methylation ~ Insertion + Race/Ethnicity), Insertion: p-value = 0.004, Race/Ethnicity: p-value = 0.608
Linear Regression: lm (22q_block_methylation ~ Diagnosis + Race/Ethnicity), Diagnosis: p-value = 0.006, Race/Ethnicity: p-value = 0.761
Forward Primer: AGAATTTTTGACACCCACTCTTT
Reverse Primer: CTGGGTGCAGTAGTGCATGT
Insertion location: chr22: 49029657 (hg38); chr22: 49425456 (hg19)
Insertion sequence: TAAGAAAACTCCTGCTCTCCCTCCTCTCCCTCTCCCTCCTCTCCCTCTCCCTCTCCCTCTCCCTCTCCCCACGGTCTCCCTCTCCCCACGGTCTCCCTCTCCCTCTCTTTCCACGGTCTCCCCCTGATGCTGAGCCGAAGCTGGACTGTACTGCTGCCATCTCGGCTCACTGCAACCTCCCTGCCTGATTCTCCTGCCTCAGCCTGCCGAGTGCCTGCGATTGCAGGCGCGTGCCGCCACGCCTGACTGGTTTTCGTATTTTTTTGGTGGAGACGGGGTTTCGCTGTGTTGGCCGGGCTGGTCTCCAGCTCCTAATCACGAGTGATCCGCCAGCCTTGGCCTCCCGAGGTGCCGGGATTGCAGACGGAGTCTCGTTCAC…
