# Supplementary material for: Placental methylome reveals a 22q13.33 brain regulatory gene locus associated with autism
Source: Genome Biol. 2022 Feb 16;23:46. doi: 10.1186/s13059-022-02613-1 (PMC8848662; doi:10.1186/s13059-022-02613-1)
Supplement: Supplementary file 16 — Additional file 16: Table S15. Subject characteristics of postmortem brain samples. [file 13059_2022_2613_MOESM16_ESM.xlsx]

## Sheet: Sheet1
Sample	Brain bank ID	Diagnosis	Sex	RNA-seq	Age (yrs)	Section	PMI	SV genotype	Race/Ethnicity
AUT_1174	1174	ASD	F	No	7	Cortex BA9	14	+/+	White/Unknown
AUT_1182	1182	ASD	F	Yes	9	Cortex BA9	24	+/-	Black/African
AUT_1638	1638	ASD	F	No	20	Cortex BA9	50	+/-	White/Unknown
AUT_3871	3871	ASD	M	No	5	Cortex BA9	16	+/-	Unknown/Hispanic
AUT_3924	3924	ASD	M	Yes	16	Cortex BA9	9	+/+	Unknown
AUT_4498	4498	ASD	M	No	56	Cortex BA9	19	+/-	Unknown
AUT_4671	4671	ASD	F	Yes	4	Cortex BA9	12	+/-	Black/African
AUT_4721	4721	ASD	M	Yes	8.83	Cortex BA9	16	+/-	Black/African
AUT_4849	4849	ASD	M	Yes	7	Cortex BA9	3	+/-	Black/African
AUT_4899	4899	ASD	M	Yes	14.35	Cortex BA9	9	+/+	White/Unknown
AUT_4925	4925	ASD	M	Yes	9	Cortex BA9	27	+/+	White/non-Hispanic
AUT_5173	5173	ASD	M	Yes	30	Cortex BA9	20	+/+	White/American Indian
AUT_5342	5342	ASD	F	No	11	Cortex BA9	13	+/+	White/non-Hispanic
AUT_5569	5569	ASD	M	Yes	5	Cortex BA19	26	+/-	Unknown
AUT_5666	5666	ASD	M	No	8	Cortex BA19	22	+/+	Unknown
AUT_6184	6184	ASD	F	No	18	Cortex BA19	7	+/+	White/non-Hispanic
AUT_6294	6294	ASD	M	Yes	16	Cortex BA19	14	+/+	Asian/non-Hispanic
AUT_6337	6337	ASD	M	Yes	20	Cortex BA19	25	-/-	White/Hispanic
AUT_6401	6401	ASD	M	No	39	Cortex BA19	14	+/-	White/non-Hispanic
AUT_6677	6677	ASD	M	No	30	Cortex BA19	16	+/-	White/non-Hispanic
AUT_7041	7041	ASD	M	Yes	19.75	Cortex BA19	28	-/-	Unknown
AUT_7090	7090	ASD	M	No	60	Cortex BA19	27	+/+	Unknown
AUT_7109	7109	ASD	M	No	51	Cortex BA19	22	+/+	Unknown
AUT_7436	7436	ASD	M	No	24.53	Cortex BA19	36	+/-	White/non-Hispanic
AUT_797	797	ASD	M	No	9.27	Cortex BA9	13	+/-	White/Unknown
AUT_B5000	5000	ASD	M	No	20	Cortex BA9	13	+/+	Unknown
AUT_B5144	5144	ASD	M	Yes	20	Cortex BA9	24	+/-	White/Unknown
CTRL_1027	1027	TD	M	Yes	22.45	Cortex BA19	9	+/-	White/Unknown
CTRL_1029	1029	TD	M	No	29	Cortex BA9	12	+/-	Unknown/Hispanic
CTRL_1055	1055	TD	M	No	0.26	Cortex BA9	12	+/-	White/Unknown
CTRL_1065	1065	TD	M	Yes	15.79	Cortex BA19	12	+/+	White/Unknown
CTRL_1104	1104	TD	M	Yes	35	Cortex BA9	12	+/-	White/Unknown
CTRL_1114	1114	TD	M	No	31.1	Cortex BA19	15	+/-	White/Unknown
CTRL_1135	1135	TD	M	Yes	42.3	Cortex BA19	18	+/-	White/Unknown
CTRL_125	125	TD	M	No	0.21	Cortex BA9	22	+/-	Black/African
CTRL_1297	1297	TD	M	Yes	15	Cortex BA9	16	+/-	Black/African
CTRL_1377	1377	TD	F	Yes	5	Cortex BA9	20	+/-	White/Unknown
CTRL_1449	1449	TD	F	No	4	Cortex BA9	NA	-/-	Asian/Unknown
CTRL_1649	1649	TD	M	No	20	Cortex BA19	22	+/-	Unknown/Hispanic
CTRL_1674	1674	TD	M	No	8.93	Cortex BA19	36	+/-	White/Unknown
CTRL_1831	1831	TD	M	No	44.2	Cortex BA19	17	+/-	White/Unknown
CTRL_1846	1846	TD	F	No	22.6	Cortex BA19	9	+/-	White/Unknown
CTRL_1909	1909	TD	M	No	40	Cortex BA19	20	+/-	White/Unknown
CTRL_21	21	TD	M	Yes	4	Cortex BA9	18	+/-	Unknown
CTRL_22	22	TD	M	No	0.31	Cortex BA9	23	+/+	Unknown
CTRL_229	229	TD	M	No	4.14	Cortex BA9	19	+/-	White/Unknown
CTRL_285	285	TD	M	No	31	Cortex BA9	NA	+/-	Black/African
CTRL_2880	2880	TD	M	No	37	Cortex BA19	22	+/-	Unknown/Hispanic
CTRL_35	35	TD	M	No	0.003	Cortex BA9	22	+/-	Black/African
CTRL_3835	3835	TD	F	No	9	Cortex BA9	7	+/-	Black/African
CTRL_5186	5186	TD	M	No	18.68	Cortex BA19	14	+/+	Black/African
CTRL_569	569	TD	M	No	0.364	Cortex BA9	NA	+/+	Unknown
CTRL_602	602	TD	M	Yes	27	Cortex BA9	15	+/-	White/Unknown
CTRL_738	738	TD	F	Yes	8	Cortex BA9	12	+/-	White/Unknown
CTRL_772	772	TD	M	No	36	Cortex BA9	13	+/-	Unknown
CTRL_812	812	TD	F	Yes	18	Cortex BA9	16	-/-	Black/African
CTRL_B4503	4503	TD	M	No	56	Cortex BA9	24	+/-	Unknown
Race	-/-	-/+	+/+
Asian	1	0	1
Black	1	9	1
White	1	19	7
Unknown	1	9	7
Ethnicity	-/-	-/+	+/+
American Indian	0	0	1
Hispanic	1	4	0
non-Hispanic	0	3	4
Unknown	3	30	11
