# Supplementary material for: Placental methylome reveals a 22q13.33 brain regulatory gene locus associated with autism
Source: Genome Biol. 2022 Feb 16;23:46. doi: 10.1186/s13059-022-02613-1 (PMC8848662; doi:10.1186/s13059-022-02613-1)
Supplement: Supplementary file 17 — Additional file 17: Table S16. Differential gene expression associated with NHIP in brain. [file 13059_2022_2613_MOESM17_ESM.csv]

ID	log2FoldChange	pvalue	padj	SYMBOL
105373085	0.033331406	7.06E-10	6.95E-06	LOC105373085
7184	-0.018838991	4.32E-08	0.000283358	HSP90B1
10725	-0.016594644	6.21E-08	0.000305476	NFAT5
5093	-0.015866738	7.79E-08	0.000306627	PCBP1
1822	-0.019680068	2.29E-07	0.000751504	ATN1
10606	-0.015486298	3.73E-07	0.001005241	PAICS
171017	-0.010171299	4.46E-07	0.001005241	ZNF384
140885	-0.017578934	5.03E-07	0.001005241	SIRPA
171177	0.033784695	5.58E-07	0.001005241	RHOV
100507534	0.048884783	5.66E-07	0.001005241	LINC02192
1191	-0.029979253	6.37E-07	0.001005241	CLU
27125	-0.012032243	6.93E-07	0.001005241	AFF4
5660	-0.017291642	7.15E-07	0.001005241	PSAP
23154	-0.02892311	1.00E-06	0.001228386	NCDN
101928272	0.061837578	1.05E-06	0.001228386	LOC101928272
10580	-0.018181477	1.06E-06	0.001228386	SORBS1
22795	0.016531611	1.18E-06	0.001284955	NID2
3798	-0.025925519	1.47E-06	0.001518605	KIF5A
2907	-0.018157201	1.64E-06	0.001616526	GRINA
7025	-0.018391642	1.86E-06	0.001736934	NR2F1
645332	0.03000168	1.97E-06	0.001736934	FAM86C2P
80031	-0.016002725	2.03E-06	0.001736934	SEMA6D
120939	0.035477828	2.40E-06	0.001951909	TMEM52B
55249	-0.010360854	2.48E-06	0.001951909	YY1AP1
811	-0.016733536	2.91E-06	0.002202453	CALR
80731	0.022401633	3.03E-06	0.002206242	THSD7B
7086	-0.017005543	3.03E-06	0.002206242	TKT
2902	-0.022432393	3.31E-06	0.002283572	GRIN1
100506985	0.028953644	3.44E-06	0.002283572	NCMAP-DT
4144	-0.013540278	3.60E-06	0.002283572	MAT2A
10914	-0.014369497	3.60E-06	0.002283572	PAPOLA
474170	-0.035459283	3.85E-06	0.002369567	LRRC37A2
148753	0.035731014	4.43E-06	0.002563436	FAM163A
23476	-0.014831257	4.43E-06	0.002563436	BRD4
2309	-0.015474388	4.75E-06	0.002628522	FOXO3
84830	0.025154569	4.81E-06	0.002628522	ADTRP
10794	-0.013309504	5.43E-06	0.002887441	ZNF460
2002	-0.023509564	5.79E-06	0.003000237	ELK1
80315	-0.016600873	6.08E-06	0.003067276	CPEB4
16	-0.016626941	6.50E-06	0.003195736	AARS1
821	-0.012007586	6.80E-06	0.003264039	CANX
10147	-0.014196968	7.10E-06	0.003324043	SUGP2
3181	-0.014437998	7.28E-06	0.003324043	HNRNPA2B1
6249	-0.01174059	7.43E-06	0.003324043	CLIP1
1950	0.028694613	8.05E-06	0.003445492	EGF
79882	-0.009142626	8.05E-06	0.003445492	ZC3H14
10814	-0.026403391	8.60E-06	0.003535439	CPLX2
473	-0.011843275	8.62E-06	0.003535439	RERE
10594	-0.015971675	9.13E-06	0.003605468	PRPF8
10291	-0.011893891	9.26E-06	0.003605468	SF3A1
101929544	0.035717983	9.34E-06	0.003605468	LINC02217
7337	-0.015624252	9.97E-06	0.003774235	UBE3A
25957	-0.018997625	1.05E-05	0.0038835	PNISR
222068	-0.01013262	1.18E-05	0.004257328	TMED4
91893	0.022101922	1.19E-05	0.004257328	FDXACB1
10963	-0.020095655	1.23E-05	0.004257328	STIP1
8861	-0.010525948	1.27E-05	0.004257328	LDB1
23435	-0.011361902	1.28E-05	0.004257328	TARDBP
7458	-0.014344732	1.29E-05	0.004257328	EIF4H
729375	0.027925169	1.33E-05	0.004257328	FAM86HP
22862	-0.011564385	1.34E-05	0.004257328	FNDC3A
26050	-0.018185974	1.34E-05	0.004257328	SLITRK5
6925	-0.010280264	1.42E-05	0.004436262	TCF4
1543	0.032901101	1.49E-05	0.004587383	CYP1A1
6651	-0.010160672	1.55E-05	0.004707357	SON
30819	-0.019743474	1.62E-05	0.004818742	KCNIP2
4841	-0.010404382	1.64E-05	0.004818742	NONO
1200	-0.022614548	1.76E-05	0.004873333	TPP1
83719	-0.015824308	1.77E-05	0.004873333	YPEL3
23304	-0.012470528	1.83E-05	0.004873333	UBR2
2033	-0.012712357	1.84E-05	0.004873333	EP300
23558	-0.016056838	1.84E-05	0.004873333	WBP2
102465432	0.097045834	1.85E-05	0.004873333	NA
23112	-0.012476518	1.85E-05	0.004873333	TNRC6B
91133	0.012583878	1.86E-05	0.004873333	L3MBTL4
339559	0.014826062	1.89E-05	0.004873333	ZFP69
10228	-0.009844879	1.91E-05	0.004873333	STX6
168391	0.032915288	1.95E-05	0.004929202	GALNTL5
9284	-0.022382172	2.02E-05	0.005040054	NPIPA1
57532	-0.010903614	2.19E-05	0.00533046	NUFIP2
7009	-0.014734343	2.19E-05	0.00533046	TMBIM6
8404	-0.018324647	2.34E-05	0.005625209	SPARCL1
84159	-0.01832917	2.41E-05	0.005722953	ARID5B
440926	-0.014057792	2.47E-05	0.005797514	H3P6
9584	-0.010482047	2.62E-05	0.00599997	RBM39
4297	-0.015246325	2.62E-05	0.00599997	KMT2A
9422	-0.009808295	2.66E-05	0.006013535	ZNF264
10658	-0.014239308	2.70E-05	0.006042094	CELF1
101929748	0.019839547	2.84E-05	0.006240615	LOC101929748
10194	-0.022755622	2.85E-05	0.006240615	TSHZ1
9825	-0.018138469	2.98E-05	0.006435004	SPATA2
6421	-0.013701502	3.03E-05	0.006483622	SFPQ
11273	-0.012875112	3.10E-05	0.006532153	ATXN2L
552	0.025730293	3.12E-05	0.006532153	AVPR1A
4035	-0.016612901	3.32E-05	0.00687626	LRP1
9887	-0.01298986	3.42E-05	0.006915025	SMG7
84726	-0.015690574	3.42E-05	0.006915025	PRRC2B
9955	0.027237762	3.44E-05	0.006915025	HS3ST3A1
1387	-0.013148288	3.55E-05	0.007047522	CREBBP
23524	-0.019380238	3.64E-05	0.007114542	SRRM2
9394	-0.016637293	3.65E-05	0.007114542	HS6ST1
23207	-0.014001016	3.71E-05	0.007130486	PLEKHM2
338557	0.029496227	3.73E-05	0.007130486	FFAR4
6892	-0.015906792	3.77E-05	0.0071397	TAPBP
11113	-0.02029877	3.88E-05	0.007199626	CIT
8880	-0.013340521	3.90E-05	0.007199626	FUBP1
140890	-0.012369709	3.91E-05	0.007199626	SREK1
1638	0.020020068	4.01E-05	0.007310039	DCT
7188	0.013624309	4.15E-05	0.007389262	TRAF5
7536	-0.013720215	4.16E-05	0.007389262	SF1
59284	-0.014201199	4.17E-05	0.007389262	CACNG7
27122	-0.020614725	4.21E-05	0.007394237	DKK3
8566	-0.013407008	4.25E-05	0.007407823	PDXK
85442	-0.014395669	4.54E-05	0.007840749	KNDC1
7916	-0.019884329	4.59E-05	0.00785034	PRRC2A
596	-0.012151257	4.65E-05	0.007881522	BCL2
3309	-0.020460524	4.85E-05	0.008164624	HSPA5
3313	-0.013744849	4.94E-05	0.008168988	HSPA9
9762	-0.015832368	4.94E-05	0.008168988	LZTS3
347733	-0.0219758	5.04E-05	0.008171448	TUBB2B
975	-0.015734655	5.10E-05	0.008171448	CD81
10155	-0.011993633	5.11E-05	0.008171448	TRIM28
55196	-0.015621124	5.14E-05	0.008171448	RESF1
6331	0.022392589	5.15E-05	0.008171448	SCN5A
6709	-0.015230847	5.19E-05	0.008171448	SPTAN1
55870	-0.010435498	5.25E-05	0.008201104	ASH1L
6497	-0.018249912	5.45E-05	0.008394721	SKI
51384	0.030215563	5.47E-05	0.008394721	WNT16
118	-0.009867527	5.50E-05	0.008394721	ADD1
2290	-0.018034211	5.65E-05	0.008504021	FOXG1
8570	-0.013086413	5.66E-05	0.008504021	KHSRP
26057	-0.009658597	5.91E-05	0.008762956	ANKRD17
379025	-0.015835948	5.92E-05	0.008762956	PSMA3-AS1
7165	-0.01305753	6.06E-05	0.008899475	TPD52L2
23345	-0.012414928	6.18E-05	0.008943009	SYNE1
10972	-0.01263726	6.18E-05	0.008943009	TMED10
64101	-0.020123559	6.38E-05	0.009099553	LRRC4
378938	-0.030562151	6.42E-05	0.009099553	MALAT1
1000	-0.012232248	6.46E-05	0.009099553	CDH2
401233	-0.023023328	6.47E-05	0.009099553	HTATSF1P2
5052	-0.015650258	6.53E-05	0.009107708	PRDX1
23036	-0.012268608	6.65E-05	0.009216168	ZNF292
123036	0.022033619	6.91E-05	0.00929177	TC2N
57576	0.018518155	6.91E-05	0.00929177	KIF17
10921	-0.011777353	6.91E-05	0.00929177	RNPS1
55599	-0.020346616	6.92E-05	0.00929177	RNPC3
815	-0.023443658	6.94E-05	0.00929177	CAMK2A
57178	-0.017224423	7.01E-05	0.009298772	ZMIZ1
23365	-0.011722997	7.04E-05	0.009298772	ARHGEF12
5930	-0.01191602	7.22E-05	0.009477242	RBBP6
5733	0.035427709	7.31E-05	0.009521726	PTGER3
9919	-0.011665447	7.35E-05	0.009521726	SEC16A
442421	0.02128713	7.41E-05	0.009524726	PTGER4P2-CDK2AP2P2
23451	-0.012192462	7.49E-05	0.009524726	SF3B1
4621	0.013963696	7.53E-05	0.009524726	MYH3
92335	-0.00990855	7.56E-05	0.009524726	STRADA
375	-0.016269802	7.63E-05	0.009524726	ARF1
51585	-0.013045789	7.65E-05	0.009524726	PCF11
10383	-0.021249228	7.70E-05	0.009524726	TUBB4B
1655	-0.011681941	7.89E-05	0.009673196	DDX5
84570	0.025147868	7.91E-05	0.009673196	COL25A1
3454	-0.008533394	8.01E-05	0.009676823	IFNAR1
9972	-0.010124906	8.02E-05	0.009676823	NUP153
23410	-0.012463007	8.19E-05	0.009768573	SIRT3
7102	-0.022337115	8.19E-05	0.009768573	TSPAN7
7514	-0.011026183	8.29E-05	0.009824037	XPO1
9751	-0.015857357	8.49E-05	0.010000274	SNPH
374470	0.022790303	8.59E-05	0.010006482	C12orf42
80314	-0.010553003	8.59E-05	0.010006482	EPC1
293	-0.016234244	8.71E-05	0.010081453	SLC25A6
51271	-0.012397406	8.89E-05	0.010100948	UBAP1
378805	-0.020121784	8.92E-05	0.010100948	LINC-PINT
166979	0.04427317	8.93E-05	0.010100948	CDC20B
105377866	-0.023808235	8.94E-05	0.010100948	NA
23017	-0.018684513	9.00E-05	0.010100948	FAIM2
27230	-0.015402167	9.03E-05	0.010100948	SERP1
5430	-0.012426677	9.22E-05	0.010255749	POLR2A
221037	-0.010510317	9.47E-05	0.010470384	JMJD1C
4482	-0.012924424	9.83E-05	0.010807296	MSRA
2172	0.02694121	9.92E-05	0.010817564	FABP6
8648	-0.010885756	9.97E-05	0.010817564	NCOA1
2778	-0.01620633	0.000100051	0.010817564	GNAS
10432	-0.017609482	0.000101859	0.010952956	RBM14
23248	-0.011170672	0.000102984	0.011013687	RPRD2
1452	-0.010432302	0.000103821	0.01104319	CSNK1A1
23020	-0.008513519	0.0001048	0.011087418	SNRNP200
7494	-0.01622236	0.000106425	0.011199066	XBP1
51326	-0.021406276	0.000108709	0.011378556	ARL17A
54904	-0.009321937	0.000112513	0.011704717	NSD3
55023	-0.011629624	0.000113757	0.011704717	PHIP
60676	0.016616718	0.000114179	0.011704717	PAPPA2
51335	-0.016229694	0.000114842	0.011704717	NGRN
25844	-0.008458457	0.000114948	0.011704717	YIPF3
23326	-0.013273059	0.00011568	0.011704717	USP22
3040	-0.057371307	0.000115988	0.011704717	HBA2
4751	0.034183092	0.000117114	0.011757965	NEK2
90634	-0.012843753	0.000118375	0.011824269	N4BP2L1
9993	-0.011346743	0.000120348	0.011960615	DGCR2
773	-0.014697691	0.000121306	0.011976036	CACNA1A
389677	-0.011772087	0.000122072	0.011976036	RBM12B
617	0.011705279	0.000122329	0.011976036	BCS1L
5578	-0.011725827	0.000123626	0.012043134	PRKCA
3964	-0.013693213	0.000124877	0.012105034	LGALS8
10904	-0.017575368	0.000126578	0.012168894	BLCAP
152002	0.013659296	0.000127412	0.012168894	XXYLT1
23063	-0.007508834	0.000127824	0.012168894	WAPL
3398	-0.018332593	0.000128614	0.012168894	ID2
2821	-0.016375502	0.000129192	0.012168894	GPI
1523	-0.013531533	0.000129246	0.012168894	CUX1
23413	-0.019807142	0.000132414	0.012407846	NCS1
23613	-0.014343182	0.000133221	0.012424289	ZMYND8
51386	-0.009918569	0.000137663	0.012759034	EIF3L
1399	-0.012244482	0.000138107	0.012759034	CRKL
1152	-0.018022945	0.000145718	0.01328053	CKB
83401	0.038977334	0.0001463	0.01328053	ELOVL3
440508	0.032186027	0.000146932	0.01328053	CLEC4GP1
23768	-0.01669888	0.000147004	0.01328053	FLRT2
56252	-0.011833113	0.000147127	0.01328053	YLPM1
1142	0.026939021	0.000152279	0.013682844	CHRNB3
10598	-0.017205888	0.000153064	0.013690885	AHSA1
55069	-0.011781316	0.000155407	0.013837574	TMEM248
51602	-0.013199756	0.000158249	0.014002696	NOP58
51341	-0.015294375	0.000158685	0.014002696	ZBTB7A
23126	-0.012949816	0.0001622	0.014245762	POGZ
84162	-0.010110052	0.000162887	0.014245762	KIAA1109
159371	0.022559445	0.000167579	0.014438625	SLC35G1
8123	-0.016813433	0.000168007	0.014438625	PWAR5
54890	-0.011738765	0.000168056	0.014438625	ALKBH5
54989	-0.013239384	0.00016914	0.014438625	ZNF770
100507651	0.032725382	0.000170613	0.014438625	LINC01606
64579	0.028609759	0.000170737	0.014438625	NDST4
1808	-0.01223643	0.000170918	0.014438625	DPYSL2
23	0.02989665	0.000170962	0.014438625	ABCF1
9230	-0.010988125	0.000174469	0.014671808	RAB11B
9611	-0.009494126	0.000176093	0.014745382	NCOR1
3192	-0.01182866	0.000180477	0.015032146	HNRNPU
6231	0.02128914	0.000181046	0.015032146	RPS26
9720	-0.026839865	0.000184028	0.01521557	CCDC144A
283385	0.021854295	0.000185687	0.015263883	MORN3
5298	-0.009195054	0.000186231	0.015263883	PI4KB
5297	-0.017448153	0.00018694	0.015263883	PI4KA
79065	-0.012969776	0.000190365	0.015479316	ATG9A
256815	0.022060021	0.000192082	0.015554693	C10orf67
8878	-0.015146345	0.00019446	0.015682706	SQSTM1
223075	0.023330959	0.000200053	0.015993412	ITPRID1
2023	-0.014308647	0.000200499	0.015993412	ENO1
493	-0.015876069	0.000200751	0.015993412	ATP2B4
81621	0.027362943	0.000205001	0.016266175	KAZALD1
9572	-0.025448257	0.000208136	0.016396413	NR1D1
163589	0.026215965	0.000208309	0.016396413	TDRD5
11063	0.026256946	0.000212101	0.01653759	SOX30
388558	-0.013374713	0.000213889	0.01653759	ZNF808
1487	-0.009058057	0.000213976	0.01653759	CTBP1
26051	-0.014946821	0.000214218	0.01653759	PPP1R16B
10793	-0.015629192	0.000214401	0.01653759	ZNF273
136895	0.017034352	0.000215145	0.01653759	C7orf31
401647	-0.014883475	0.000219294	0.016790931	GOLGA7B
728392	-0.018771952	0.000221243	0.016866898	LOC728392
56776	-0.010800467	0.000222492	0.016866898	FMN2
3043	-0.05402406	0.000222858	0.016866898	HBB
84502	-0.017854097	0.000224745	0.016944587	JPH4
1209	-0.010042699	0.000227638	0.017097192	CLPTM1
64062	-0.010652754	0.000229681	0.017147219	RBM26
5782	-0.010518244	0.000230047	0.017147219	PTPN12
55209	-0.011708149	0.000232756	0.017197915	SETD5
83744	-0.011092643	0.000233164	0.017197915	ZNF484
55749	-0.008294806	0.000233349	0.017197915	CCAR1
10444	-0.013052361	0.000237782	0.017450224	ZER1
10957	-0.013892894	0.000238546	0.017450224	PNRC1
2885	-0.011552037	0.00023978	0.017475486	GRB2
22853	-0.015971502	0.000241986	0.01747874	LMTK2
3653	-0.024641364	0.000242695	0.01747874	IPW
8660	-0.013436822	0.000242776	0.01747874	IRS2
105376204	0.024043678	0.000243652	0.01747874	LOC105376204
79834	-0.012146829	0.000244528	0.01747874	PEAK1
8971	-0.015338283	0.000245154	0.01747874	H1-10
26829	0.029800017	0.000253695	0.017892628	RNU5E-1
220992	0.021218619	0.000254289	0.017892628	ZNF485
22883	-0.018471391	0.000254524	0.017892628	CLSTN1
344787	0.029271164	0.000254596	0.017892628	ZNF860
5191	0.017295189	0.000259782	0.018192129	PEX7
4884	-0.023657134	0.000260925	0.018207366	NPTX1
9743	-0.017086749	0.000263662	0.018279463	ARHGAP32
8473	-0.013695905	0.000264312	0.018279463	OGT
682	-0.016627956	0.000264745	0.018279463	BSG
84516	-0.014405489	0.000271046	0.018649131	DCTN5
100033432	-0.02699679	0.000275884	0.018915814	SNORD116-21
57658	-0.01075671	0.000278078	0.019000098	CALCOCO1
60	-0.015712303	0.000279684	0.019023677	ACTB
3785	-0.017000526	0.000280357	0.019023677	KCNQ2
9295	-0.014176494	0.000285467	0.019263139	SRSF11
100287616	0.026752438	0.000285844	0.019263139	LOXL1-AS1
55000	-0.009991445	0.000288371	0.019367093	TUG1
9711	-0.011655594	0.000292894	0.019551991	RUBCN
50809	-0.007781199	0.000293111	0.019551991	HP1BP3
4705	-0.010670599	0.000294444	0.019574539	NDUFA10
100189230	0.04724908	0.000297754	0.019648978	TRG-GCC1-3
8675	-0.013043864	0.000297809	0.019648978	STX16
26038	-0.014465216	0.000299474	0.019648978	CHD5
55082	-0.015876558	0.000299887	0.019648978	ARGLU1
359948	-0.01217857	0.000301416	0.019648978	IRF2BP2
26037	-0.013406492	0.000302243	0.019648978	SIPA1L1
6780	-0.008457785	0.000302553	0.019648978	STAU1
10236	-0.007800189	0.000304035	0.019680274	HNRNPR
4686	-0.011478927	0.000307876	0.019751405	NCBP1
388722	0.029705549	0.000308043	0.019751405	C1orf53
966	-0.018391908	0.000308145	0.019751405	CD59
56647	-0.010168718	0.000310961	0.019827663	BCCIP
10686	0.028893479	0.00031135	0.019827663	CLDN16
18	-0.014064892	0.0003129	0.01986208	ABAT
80274	0.026556215	0.000315538	0.019934097	SCUBE1
9796	-0.020438177	0.000316738	0.019934097	PHYHIP
23705	-0.012724809	0.000317074	0.019934097	CADM1
392636	0.025721654	0.000320691	0.020057104	AGMO
100506649	0.034722932	0.000321069	0.020057104	PXN-AS1
517	-0.009397997	0.000323168	0.020074915	ATP5MC2
56929	-0.015308842	0.000323394	0.020074915	FEM1C
7317	-0.01052582	0.000325293	0.020129266	UBA1
7756	-0.011318161	0.00032668	0.020151749	ZNF207
5315	-0.012544565	0.000328849	0.020222151	PKM
254048	-0.01040922	0.00033239	0.020376219	UBN2
3790	0.018008279	0.000333967	0.020409348	KCNS3
2153	0.017396041	0.0003401	0.020690345	F5
23770	-0.013068217	0.000340668	0.020690345	FKBP8
5566	-0.012645637	0.000344929	0.02088468	PRKACA
8808	0.023923688	0.000353384	0.021296065	IL1RL2
50940	0.020936127	0.000353888	0.021296065	PDE11A
54891	-0.009840119	0.000355334	0.021317851	INO80D
84920	-0.011842945	0.000357562	0.021331162	ALG10
7464	0.01881369	0.000357724	0.021331162	CORO2A
867	-0.007393856	0.000362071	0.021398153	CBL
9125	-0.011523306	0.000362725	0.021398153	CNOT9
7327	-0.00850008	0.000363614	0.021398153	UBE2G2
23499	-0.014449591	0.000364095	0.021398153	MACF1
7332	-0.009630579	0.000364284	0.021398153	UBE2L3
11188	-0.012738233	0.000366821	0.021483048	NISCH
6430	-0.018673619	0.000368751	0.021531983	SRSF5
440823	-0.029039409	0.000370128	0.021548438	MIAT
7704	-0.020345355	0.000374685	0.021670141	ZBTB16
143162	0.024309087	0.000375476	0.021670141	FRMPD2
112755	-0.017501793	0.00037643	0.021670141	STX1B
80331	-0.013178037	0.00037678	0.021670141	DNAJC5
1938	-0.016526848	0.000377724	0.021670141	EEF2
317671	0.018659462	0.000378912	0.021675111	RFESD
57338	-0.014885076	0.000381102	0.021737159	JPH3
23352	-0.010052634	0.000382389	0.021747562	UBR4
196403	-0.012342763	0.000385333	0.021748418	DTX3
51497	-0.012929514	0.00038548	0.021748418	NELFCD
54477	-0.011849509	0.000385814	0.021748418	PLEKHA5
8396	-0.013950957	0.000387336	0.021748418	PIP4K2B
84498	-0.011768384	0.00038793	0.021748418	FAM120B
102	-0.008648358	0.000390934	0.021854533	ADAM10
7791	-0.018376463	0.00039453	0.0219931	ZYX
85021	-0.009871859	0.000396713	0.022052308	REPS1
1117	-0.083791239	0.00040228	0.022298797	CHI3L2
3916	-0.013027017	0.000406688	0.022479797	LAMP1
57479	-0.01256881	0.000409403	0.022513416	PRR12
23450	-0.009462552	0.000409584	0.022513416	SF3B3
54737	-0.011901179	0.000412163	0.022592017	MPHOSPH8
226	-0.01674509	0.000414231	0.022642335	ALDOA
3480	-0.014462753	0.000416806	0.022719958	IGF1R
4141	-0.011589448	0.000419192	0.022786884	MARS1
3643	-0.011269025	0.000424659	0.023020514	INSR
8237	-0.014838743	0.000431533	0.023306102	USP11
57863	-0.021599415	0.000433297	0.023306102	CADM3
7067	-0.01149409	0.000433481	0.023306102	THRA
10724	-0.011887169	0.000439505	0.023544004	OGA
5108	-0.009780855	0.000440298	0.023544004	PCM1
101927284	0.033056947	0.000441869	0.02356393	LOC101927284
23469	-0.010368999	0.000445073	0.023598157	PHF3
334	-0.012119363	0.000446042	0.023598157	APLP2
100507489	0.02561374	0.000448107	0.023598157	LINC01277
56172	-0.011291938	0.00044824	0.023598157	ANKH
9806	-0.01478542	0.000448506	0.023598157	SPOCK2
3006	-0.017022243	0.0004554	0.023820201	H1-2
8408	-0.012022525	0.000458128	0.023820201	ULK1
4089	-0.009159738	0.000458215	0.023820201	SMAD4
1509	-0.015782957	0.000458371	0.023820201	CTSD
23492	-0.012335171	0.000458779	0.023820201	CBX7
58495	0.023098006	0.00046305	0.023955318	OVOL2
488	-0.015993163	0.000463816	0.023955318	ATP2A2
9863	-0.008583311	0.000468828	0.024150803	MAGI2
2775	-0.015179501	0.000470186	0.024157405	GNAO1
3039	-0.054614236	0.000472484	0.024157405	HBA1
3364	-0.009950391	0.00047264	0.024157405	HUS1
204851	-0.010906999	0.000474031	0.024165741	HIPK1
4502	-0.034799866	0.000477336	0.024185413	MT2A
202051	0.023189356	0.000477932	0.024185413	SPATA24
23064	-0.006617051	0.000478548	0.024185413	SETX
255022	0.024421289	0.000480547	0.024185413	CALHM1
22844	0.014015324	0.000481671	0.024185413	FRMPD1
23174	-0.01177293	0.000481791	0.024185413	ZCCHC14
115677	0.021437765	0.000486627	0.024366036	NOSTRIN
9877	-0.009469365	0.000491448	0.024544954	ZC3H11A
64061	-0.01402923	0.000493226	0.024571418	TSPYL2
401010	0.030283891	0.00049661	0.024627575	NOC2LP2
10949	-0.01322877	0.000496857	0.024627575	HNRNPA0
5618	0.020340641	0.000503225	0.024880559	PRLR
23373	-0.014115971	0.000514144	0.025312349	CRTC1
1908	0.02503783	0.000514531	0.025312349	EDN3
374879	0.011706355	0.000523767	0.025702445	ZNF699
2804	-0.009520165	0.000529654	0.025791658	GOLGB1
80323	0.021859745	0.000529656	0.025791658	CCDC68
170960	-0.010317596	0.00052998	0.025791658	ZNF721
55904	-0.012189089	0.000530827	0.025791658	KMT2E
2052	-0.018680279	0.000534265	0.02585446	EPHX1
131450	0.027067044	0.000534748	0.02585446	CD200R1
6836	-0.007836911	0.000540041	0.026046409	SURF4
284058	-0.013081862	0.000542402	0.026096279	KANSL1
5335	-0.011949872	0.000546733	0.02624054	PLCG1
23049	-0.011080321	0.000550732	0.026368119	SMG1
9683	-0.006763782	0.000554431	0.02644369	N4BP1
79575	-0.014209492	0.000554998	0.02644369	ABHD8
27339	-0.017265036	0.00055795	0.026515536	PRPF19
1656	-0.010286036	0.000559201	0.026515536	DDX6
5094	-0.011109131	0.000562977	0.026554262	PCBP2
116151	-0.01139511	0.00056451	0.026554262	FAM210B
6502	-0.012741873	0.000565443	0.026554262	SKP2
80164	-0.016162222	0.000569137	0.026554262	PRR36
79180	-0.020214465	0.000570263	0.026554262	EFHD2
9764	-0.01618177	0.000571879	0.026554262	KIAA0513
103	-0.011192997	0.000572019	0.026554262	ADAR
55660	-0.006379215	0.000572165	0.026554262	PRPF40A
29965	-0.013808185	0.000573322	0.026554262	CDIP1
10075	-0.010621983	0.0005746	0.026554262	HUWE1
3607	-0.010725087	0.000575202	0.026554262	FOXK2
10140	-0.011654667	0.00058049	0.026554262	TOB1
65265	0.009310128	0.000581028	0.026554262	C8orf33
100506060	-0.026523759	0.000581147	0.026554262	SMG1P7
126731	-0.018202919	0.000582879	0.026554262	CCSAP
9337	-0.009876225	0.000583191	0.026554262	CNOT8
23627	0.03990745	0.000583607	0.026554262	PRND
3797	-0.017424388	0.000584307	0.026554262	KIF3C
8189	-0.009920026	0.000585744	0.026558208	SYMPK
10956	-0.014668048	0.000594763	0.026905147	OS9
133584	0.023550288	0.000597614	0.026972138	EGFLAM
30000	-0.011484407	0.000600606	0.027045147	TNPO2
583	-0.011956017	0.000603428	0.027110167	BBS2
54707	-0.009547383	0.00060663	0.02719196	GPN2
185	0.032882063	0.000608614	0.027218864	AGTR1
2734	-0.008265307	0.000614504	0.02740087	GLG1
58487	-0.010282169	0.000616315	0.02740087	CREBZF
79869	-0.008379358	0.000616861	0.02740087	CPSF7
23053	-0.015760341	0.000623175	0.027595524	ZSWIM8
55571	-0.008776666	0.00062483	0.027595524	CNOT11
57561	-0.022719105	0.00062617	0.027595524	ARRDC3
56919	-0.008523401	0.000626852	0.027595524	DHX33
8337	-0.030849145	0.0006309	0.027652292	H2AC18
2597	-0.013959003	0.000631056	0.027652292	GAPDH
54797	0.018328462	0.000632951	0.027652292	MED18
1774	0.016863962	0.000634287	0.027652292	DNASE1L1
253461	-0.011701775	0.000638335	0.027652292	ZBTB38
85358	-0.017366232	0.000638586	0.027652292	SHANK3
347732	0.025469933	0.000639755	0.027652292	CATSPER3
282996	0.014762129	0.00064056	0.027652292	RBM20
23518	-0.019074591	0.000640789	0.027652292	R3HDM1
116988	-0.013229478	0.000643463	0.027706914	AGAP3
27327	-0.012587371	0.000652245	0.028023745	TNRC6A
653483	0.026631358	0.000657766	0.028098594	AFDN-DT
25818	0.033047655	0.000658055	0.028098594	KLK5
10559	-0.016729065	0.000658843	0.028098594	SLC35A1
11174	0.018981493	0.000660372	0.028098594	ADAMTS6
5834	-0.009843508	0.000663129	0.028098594	PYGB
5954	-0.014992324	0.000663645	0.028098594	RCN1
101929141	-0.038904843	0.000663982	0.028098594	LOC101929141
55167	-0.008776507	0.000666996	0.028165556	MSL2
10260	-0.00743317	0.000683109	0.028784215	DENND4A
651	0.025393189	0.000685981	0.028810991	BMP3
79822	0.024555311	0.000686673	0.028810991	ARHGAP28
5740	0.017167151	0.000688157	0.028811829	PTGIS
400579	0.028476784	0.000693115	0.028957784	LINC02076
64210	-0.008415366	0.000694656	0.028960698	MMS19
9179	0.014279586	0.00070175	0.02917209	AP4M1
3005	-0.011349486	0.000702692	0.02917209	H1-0
5709	-0.010037378	0.000708608	0.029336383	PSMD3
84181	-0.009530469	0.000709631	0.029336383	CHD6
6096	-0.018064279	0.000715146	0.029502387	RORB
2719	0.034753025	0.000718024	0.029559159	GPC3
3300	-0.013721118	0.000720022	0.029579541	DNAJB2
150084	0.022199578	0.000722657	0.029625916	IGSF5
220988	-0.008798726	0.000725333	0.029667321	HNRNPA3
482	-0.024802105	0.000726682	0.029667321	ATP1B2
127602	0.016182435	0.000729977	0.029703607	DNAH14
57555	-0.01278187	0.00073059	0.029703607	NLGN2
2273	-0.011168807	0.000733813	0.029773156	FHL1
57459	-0.009169086	0.000736069	0.029803206	GATAD2B
5594	-0.015320924	0.000744544	0.030084475	MAPK1
56005	0.011910935	0.000750458	0.03021477	MYDGF
7917	-0.01008477	0.00075084	0.03021477	BAG6
23013	-0.013908749	0.000753895	0.030275791	SPEN
6734	-0.010470508	0.000760873	0.030493791	SRPRA
8720	-0.008384127	0.000764772	0.030587761	MBTPS1
4967	-0.008355111	0.000774412	0.03087824	OGDH
9811	-0.01288169	0.000775173	0.03087824	CTIF
341359	0.019298542	0.000779105	0.030923839	SYT10
23353	-0.008661744	0.000779461	0.030923839	SUN1
94030	-0.012127503	0.000784456	0.031059395	LRRC4B
1650	-0.012609864	0.000787002	0.031097626	DDOST
1471	-0.026245432	0.00080043	0.031564839	CST3
8289	-0.010337248	0.000803322	0.031603457	ARID1A
79149	0.019504116	0.000806015	0.031603457	ZSCAN5A
6867	-0.010930293	0.000806227	0.031603457	TACC1
8367	-0.013960982	0.000809407	0.031665027	H4C5
2036	-0.01194173	0.000813198	0.031750232	EPB41L1
55291	-0.007321993	0.000821762	0.032021058	PPP6R3
152926	-0.011101035	0.000825623	0.032107924	PPM1K
81603	-0.013345813	0.000828023	0.032128518	TRIM8
9777	-0.009605936	0.000832451	0.032128518	TM9SF4
161291	0.027785597	0.000832828	0.032128518	TMEM30B
29803	-0.0130797	0.000832834	0.032128518	REPIN1
79365	-0.014950902	0.000834316	0.032128518	BHLHE41
10746	-0.008575405	0.000839771	0.032275436	MAP3K2
200728	0.02009423	0.000847679	0.032418291	TMEM17
64132	-0.012900566	0.000848185	0.032418291	XYLT2
25909	-0.008633091	0.000848617	0.032418291	AHCTF1
284232	0.01650601	0.000850929	0.032418291	ANKRD20A9P
4238	-0.009806252	0.000851726	0.032418291	MFAP3
154141	0.021632943	0.000855277	0.032490607	MBOAT1
7994	-0.009722692	0.00086047	0.032624916	KAT6A
100033431	-0.034606678	0.000865811	0.032745003	SNORD116-20
8881	-0.008702441	0.000866965	0.032745003	CDC16
100505738	-0.014597515	0.000876005	0.032989937	MIR4458HG
1414	0.020605664	0.000876803	0.032989937	CRYBB1
23201	-0.010945206	0.000880361	0.033060577	FAM168A
55327	-0.01165599	0.000889424	0.033337307	LIN7C
5449	0.038087728	0.000891595	0.033355146	POU1F1
23131	-0.010331623	0.000898988	0.033515732	GPATCH8
103752585	-0.02159562	0.000899294	0.033515732	RORB-AS1
64789	0.016659406	0.000902186	0.033543162	EXO5
9721	0.019692726	0.000903439	0.033543162	GPRIN2
57492	-0.008476474	0.000908395	0.033649557	ARID1B
25897	-0.009110131	0.000909725	0.033649557	RNF19A
10250	-0.011225825	0.000914717	0.03377073	SRRM1
5348	-0.017799592	0.000918083	0.033831548	FXYD1
5814	-0.012984683	0.000923407	0.03385229	PURB
3852	0.032294404	0.000923495	0.03385229	KRT5
163115	-0.014584615	0.000924666	0.03385229	ZNF781
10149	0.016916684	0.000925528	0.03385229	ADGRG2
2206	0.03824242	0.000929021	0.033917038	MS4A2
23387	-0.010711313	0.000930932	0.033923836	SIK3
3159	-0.015672808	0.000939975	0.034190074	HMGA1
51755	-0.011395582	0.000950055	0.034492956	CDK12
23190	-0.00849721	0.000972054	0.035226666	UBXN4
93273	0.034395066	0.000977407	0.035234344	LEMD1
23731	-0.009706239	0.000978166	0.035234344	TMEM245
63978	0.043056022	0.00097889	0.035234344	PRDM14
83723	-0.014629008	0.000980032	0.035234344	TLCD3B
9659	-0.010091599	0.000981219	0.035234344	PDE4DIP
81618	-0.015634091	0.000985263	0.035315118	ITM2C
26053	-0.009691061	0.000990824	0.035449876	AUTS2
23394	-0.008261338	0.000995017	0.035535298	ADNP
4352	0.016905674	0.000999222	0.035589619	MPL
1389	-0.013237163	0.001001963	0.035589619	CREBL2
1116	-0.072138751	0.001005178	0.035589619	CHI3L1
6721	-0.013703563	0.001005218	0.035589619	SREBF2
55905	-0.012159851	0.001007342	0.035589619	RNF114
150864	-0.010912237	0.00100739	0.035589619	FAM117B
55251	-0.009203237	0.001010333	0.035629616	PCMTD2
7555	-0.009329557	0.001014039	0.035696339	CNBP
1060	-0.014246873	0.001016511	0.035719476	CENPC
2103	0.024863789	0.00102136	0.035825888	ESRRB
192683	-0.014508931	0.001027748	0.035876246	SCAMP5
9953	0.018073895	0.001028045	0.035876246	HS3ST3B1
7132	-0.027731167	0.001028265	0.035876246	TNFRSF1A
51463	-0.010100893	0.001031476	0.035924581	GPR89B
84333	-0.009183248	0.0010359	0.036006956	PCGF5
8516	0.015138346	0.001038148	0.036006956	ITGA8
54852	0.020145996	0.001039331	0.036006956	PAQR5
286411	-0.025981984	0.0010436	0.036091334	LINC00632
10978	0.019304397	0.00104826	0.036136279	CLP1
6648	-0.026891262	0.001048573	0.036136279	SOD2
9878	-0.008556215	0.001050542	0.036140847	TOX4
143686	-0.014441724	0.001055802	0.03619733	SESN3
8031	-0.009589928	0.001055863	0.03619733	NCOA4
4926	-0.01337875	0.001067028	0.036516485	NUMA1
93166	0.021145001	0.001070071	0.036557031	PRDM6
9491	-0.007756734	0.001073886	0.036623807	PSMF1
6314	-0.010616569	0.001078431	0.036693986	ATXN7
5501	-0.015845486	0.001079674	0.036693986	PPP1CC
87	-0.013342121	0.001085637	0.036822596	ACTN1
221061	-0.01145765	0.0010872	0.036822596	FAM171A1
26973	-0.018811686	0.001102971	0.037286232	CHORDC1
3054	-0.010310953	0.001110633	0.037286232	HCFC1
4849	-0.014317726	0.001111372	0.037286232	CNOT3
9884	-0.024497048	0.001112019	0.037286232	LRRC37A
9480	0.018651127	0.001112755	0.037286232	ONECUT2
694	-0.014684377	0.001114124	0.037286232	BTG1
10081	-0.009787764	0.001116839	0.037286232	PDCD7
162632	-0.024242523	0.00111695	0.037286232	USP32P1
23014	-0.011216378	0.001117943	0.037286232	FBXO21
50488	-0.012035106	0.001153531	0.03839553	MINK1
100505666	0.031083019	0.001155105	0.03839553	DCST1-AS1
132241	-0.017735004	0.00116019	0.038445779	RPL32P3
284485	0.024773043	0.001161729	0.038445779	RIIAD1
222008	-0.017980987	0.001162478	0.038445779	VSTM2A
6095	-0.01189999	0.001165384	0.038450434	RORA
4289	-0.008404703	0.001166928	0.038450434	MKLN1
100506305	0.03978631	0.001169933	0.038450434	LINC00958
1979	-0.012187456	0.001170434	0.038450434	EIF4EBP2
254225	-0.009066781	0.001186301	0.038906715	RNF169
5621	-0.015049256	0.00119281	0.039010605	PRNP
729082	-0.014542768	0.001194006	0.039010605	OIP5-AS1
6184	-0.010596941	0.001198119	0.039010605	RPN1
4782	-0.013618545	0.001199064	0.039010605	NFIC
22924	-0.018404741	0.001199381	0.039010605	MAPRE3
100033430	-0.029607225	0.001214036	0.039223062	SNORD116-18
117531	0.024093081	0.001214755	0.039223062	TMC1
205564	-0.011766669	0.001216964	0.039223062	SENP5
441549	0.025536332	0.001217213	0.039223062	CDNF
6491	0.013651444	0.001217694	0.039223062	STIL
2876	-0.016129888	0.001217872	0.039223062	GPX1
196441	-0.008850143	0.001222612	0.039311357	ZFC3H1
57118	-0.014925783	0.001240933	0.039833137	CAMK1D
9113	-0.007642587	0.001242888	0.039833137	LATS1
4900	-0.022388046	0.001253881	0.040083587	NRGN
100506394	0.019856138	0.001254776	0.040083587	GAS6-DT
8848	-0.01398866	0.00126418	0.040245477	TSC22D1
8621	-0.008881317	0.001267018	0.040245477	CDK13
54102	0.02804058	0.001267123	0.040245477	CLIC6
283849	0.01857839	0.001268025	0.040245477	EXOC3L1
112476	-0.014284365	0.00127512	0.040405481	PRRT2
23001	-0.007703982	0.001285912	0.040681964	WDFY3
102723354	0.024363032	0.001291166	0.040782621	LINC02298
55700	-0.01289073	0.001299894	0.040992481	MAP7D1
10482	-0.013777938	0.001308726	0.041204976	NXF1
100289495	0.020417455	0.001311866	0.041237844	LOC100289495
101926915	-0.028856719	0.001318792	0.041276913	LOC101926915
26999	-0.013727452	0.001319014	0.041276913	CYFIP2
29945	-0.01240606	0.001319401	0.041276913	ANAPC4
3241	-0.01707998	0.001322874	0.04131987	HPCAL1
4684	-0.014702217	0.001328983	0.041364277	NCAM1
1388	-0.012371446	0.00133196	0.041364277	ATF6B
5083	0.0473011	0.001333833	0.041364277	PAX9
23215	-0.009173939	0.001333905	0.041364277	PRRC2C
51078	-0.009011808	0.001334806	0.041364277	THAP4
57786	-0.010026742	0.001338499	0.041403803	RBAK
54542	-0.008783613	0.00134029	0.041403803	RC3H2
23786	-0.010928116	0.001357539	0.041870932	BCL2L13
754	-0.019560812	0.001363676	0.041880786	PTTG1IP
29970	-0.016311419	0.001367124	0.041880786	SCHIP1
23264	-0.012962925	0.00137001	0.041880786	ZC3H7B
10003	-0.020273629	0.001370657	0.041880786	NAALAD2
57332	0.026914991	0.001371639	0.041880786	CBX8
9969	-0.007614457	0.001372055	0.041880786	MED13
79647	-0.00919856	0.001372757	0.041880786	AKIRIN1
6581	0.020719441	0.001382084	0.042100083	SLC22A3
285051	0.025836179	0.001384696	0.042114434	STPG4
2872	-0.020070617	0.00139636	0.042403673	MKNK2
79814	0.018236006	0.00140259	0.042428012	AGMAT
10198	-0.012533765	0.001403151	0.042428012	MPHOSPH9
1952	-0.01339037	0.00140363	0.042428012	CELSR2
100129396	-0.037941938	0.001408582	0.042471503	FAM106C
140803	0.0162258	0.001411496	0.042471503	TRPM6
55108	-0.008360008	0.001411544	0.042471503	BSDC1
389136	0.022021856	0.001414064	0.042482375	VGLL3
100381270	-0.020810167	0.001416296	0.042484553	ZBED6
399979	-0.008361059	0.001422389	0.042602382	SNX19
9590	-0.015070859	0.00142685	0.042671059	AKAP12
3308	-0.011839711	0.001429525	0.04268617	HSPA4
285768	0.029780451	0.001432885	0.042721678	LINC01622
6386	-0.011654262	0.001440247	0.042876208	SDCBP
9794	-0.013845823	0.001443123	0.04289695	MAML1
4928	-0.008854415	0.0014554	0.043112113	NUP98
8028	-0.010490966	0.001456632	0.043112113	MLLT10
105371414	-0.013908309	0.001456934	0.043112113	LOC105371414
8927	-0.016545772	0.001465539	0.043181295	BSN
57659	-0.012898217	0.001465712	0.043181295	ZBTB4
3762	0.027515509	0.001465856	0.043181295	KCNJ5
4645	0.014906094	0.001471333	0.043277863	MYO5B
4659	-0.01017114	0.001474239	0.043298612	PPP1R12A
4306	-0.01237857	0.001476948	0.043310113	NR3C2
902	-0.008046684	0.001479032	0.043310113	CCNH
11161	-0.01575389	0.001484711	0.04333978	ERG28
7008	-0.014264971	0.001486284	0.04333978	TEF
140578	0.024922938	0.001486653	0.04333978	CHODL
101929191	-0.028300073	0.001492447	0.043444342	LINCR-0001
400499	0.026064967	0.00149559	0.043471507	LOC400499
1727	-0.012813976	0.001498357	0.043487712	CYB5R3
3187	-0.009085745	0.001501944	0.043488539	HNRNPH1
9329	-0.01125135	0.001502806	0.043488539	GTF3C4
22985	-0.011017133	0.001518592	0.043818491	ACIN1
53635	-0.007107927	0.001518661	0.043818491	PTOV1
2664	-0.013586697	0.001524943	0.04393534	GDI1
166614	-0.010408663	0.001528603	0.043943387	DCLK2
221409	0.023765266	0.001530619	0.043943387	SPATS1
22800	0.012357811	0.001533129	0.043943387	RRAS2
119587	0.02124666	0.001534155	0.043943387	CPXM2
23152	-0.012009122	0.001537931	0.043987495	CIC
78987	-0.012591658	0.001543528	0.044083513	CRELD1
80201	0.028890315	0.001546877	0.044115128	HKDC1
440894	-0.018828607	0.001558342	0.044253028	LINC01123
57529	0.021507786	0.001558435	0.044253028	RTL9
8036	-0.012176342	0.001558459	0.044253028	SHOC2
84919	-0.008708232	0.001561989	0.044289366	PPP1R15B
24149	-0.010357869	0.001572998	0.044377468	ZNF318
92840	0.015210607	0.001573059	0.044377468	REEP6
9922	-0.010345405	0.001574484	0.044377468	IQSEC1
24141	-0.024803039	0.001576313	0.044377468	LAMP5
23385	-0.009459657	0.001576556	0.044377468	NCSTN
2054	-0.011430943	0.001580269	0.044377468	STX2
11100	-0.010333142	0.00158214	0.044377468	HNRNPUL1
63977	0.010103508	0.001584056	0.044377468	PRDM15
10992	-0.00948159	0.001586185	0.044377468	SF3B2
83638	-0.010119425	0.001595166	0.044377468	C11orf68
4204	-0.010289493	0.001595178	0.044377468	MECP2
541578	0.009167397	0.00159599	0.044377468	CXorf40B
145226	0.028317	0.001596732	0.044377468	RDH12
51177	-0.011987926	0.001600359	0.044377468	PLEKHO1
37	-0.015717719	0.001603904	0.044377468	ACADVL
643406	0.022993295	0.001607124	0.044377468	LOC643406
64771	-0.012314633	0.001610182	0.044377468	ILRUN
3842	-0.009328231	0.001613068	0.044377468	TNPO1
51517	-0.016515706	0.001617412	0.044377468	NCKIPSD
4130	-0.014293447	0.001619505	0.044377468	MAP1A
6507	-0.023921022	0.00162081	0.044377468	SLC1A3
79027	-0.010854031	0.001622233	0.044377468	ZNF655
4889	0.022908945	0.001622657	0.044377468	NPY5R
527	-0.018432076	0.001623698	0.044377468	ATP6V0C
6427	-0.013576816	0.001624075	0.044377468	SRSF2
5869	-0.009578668	0.001624698	0.044377468	RAB5B
829	-0.013545108	0.001625986	0.044377468	CAPZA1
51100	-0.009962384	0.001629833	0.044420855	SH3GLB1
4924	-0.014272658	0.001633828	0.044468138	NUCB1
1025	-0.011121305	0.001637185	0.044497972	CDK9
149041	-0.010254311	0.001653159	0.044782129	RC3H1
5977	-0.008426799	0.001656027	0.044782129	DPF2
114987	0.010984565	0.001658658	0.044782129	WDR31
11067	-0.047274771	0.001660799	0.044782129	DEPP1
4836	-0.010966916	0.001661675	0.044782129	NMT1
23101	-0.013591497	0.001665782	0.044782129	MCF2L2
91687	0.014395634	0.001666792	0.044782129	CENPL
7518	0.015184687	0.00166806	0.044782129	XRCC4
23008	-0.009972812	0.001668122	0.044782129	KLHDC10
7182	-0.008715657	0.001678336	0.044987528	NR2C2
9945	-0.015520593	0.001680345	0.044987528	GFPT2
57595	-0.014591121	0.001686353	0.04503544	PDZD4
51201	-0.009456818	0.001686712	0.04503544	ZDHHC2
102723788	0.025666477	0.001708037	0.045393586	NA
81876	-0.013592654	0.001709459	0.045393586	RAB1B
91	-0.01199193	0.001709966	0.045393586	ACVR1B
51523	-0.015162356	0.001711926	0.045393586	CXXC5
3716	-0.009339623	0.001714179	0.045393586	JAK1
26071	-0.011101424	0.001715054	0.045393586	RTL8A
146330	-0.018244708	0.001718848	0.045393586	FBXL16
4843	0.019443556	0.001719094	0.045393586	NOS2
54545	-0.009332478	0.001720887	0.045393586	MTMR12
2534	-0.011417893	0.00172743	0.045505178	FYN
3851	0.037173711	0.001729758	0.045505588	KRT4
101928979	0.025596015	0.001734222	0.045562114	LINC01719
23089	-0.014087587	0.00173803	0.045601273	PEG10
10618	-0.010736131	0.001745512	0.045736588	TGOLN2
23576	-0.015453783	0.001757316	0.045767233	DDAH1
79932	-0.007604351	0.001759977	0.045767233	KIAA0319L
8899	-0.008352613	0.001762083	0.045767233	PRPF4B
51747	-0.015962643	0.001764468	0.045767233	LUC7L3
56894	-0.009236858	0.001766501	0.045767233	AGPAT3
8665	-0.008682529	0.00176723	0.045767233	EIF3F
83482	-0.020710527	0.001768572	0.045767233	SCRT1
728758	0.019591533	0.001768812	0.045767233	PIN4P1
8131	-0.010591799	0.001769777	0.045767233	NPRL3
80790	-0.012758617	0.001769939	0.045767233	CMIP
2803	-0.010246553	0.001778422	0.045926232	GOLGA4
908	-0.010584222	0.001781375	0.045942189	CCT6A
55187	-0.007468929	0.001793816	0.046200699	VPS13D
122616	0.013868971	0.001800107	0.046200699	CLBA1
92949	0.015104219	0.001800541	0.046200699	ADAMTSL1
56986	-0.012568874	0.001801819	0.046200699	DTWD1
9853	-0.011353778	0.001803137	0.046200699	RUSC2
101927730	-0.031031741	0.001807914	0.046262856	LOC101927730
4188	0.027156791	0.001813679	0.04635009	MDFI
4217	-0.008363719	0.00181657	0.046363767	MAP3K5
9701	-0.006406169	0.001826496	0.046556731	PPP6R2
25836	-0.006839295	0.001831218	0.0466167	NIPBL
55643	-0.011628986	0.001834321	0.046635358	BTBD2
619565	-0.031637479	0.001841373	0.046712603	SNORA52
153	-0.021619495	0.001842107	0.046712603	ADRB1
375337	0.029632127	0.001846876	0.046773256	TOPAZ1
9688	-0.01152439	0.001860755	0.047064185	NUP93
253868	0.025852089	0.00186836	0.047195872	MIR1-1HG-AS1
131578	0.040978178	0.001875923	0.047297073	LRRC15
1080	0.022560185	0.001878744	0.047297073	CFTR
200726	0.031921569	0.001879577	0.047297073	FAM237A
84935	0.035344873	0.001886704	0.047415797	MEDAG
80012	-0.008167331	0.001889428	0.047423683	PHC3
2834	0.016816935	0.001897814	0.047566617	PRLHR
138474	0.020991863	0.00190304	0.047566617	TAF1L
8663	-0.012318496	0.00190481	0.047566617	EIF3C
7189	-0.008335379	0.001910373	0.047566617	TRAF6
729438	-0.012295027	0.001911085	0.047566617	CASTOR2
10637	0.019980956	0.001911483	0.047566617	LEFTY1
57730	-0.018866203	0.001912524	0.047566617	ANKRD36B
7768	0.012968011	0.001916067	0.047566617	ZNF225
9077	0.017154445	0.001916878	0.047566617	DIRAS3
10443	-0.009114019	0.001921805	0.047627223	N4BP2L2
100130155	-0.019964595	0.00192611	0.047627223	MIR124-2HG
55578	-0.010365745	0.001926581	0.047627223	SUPT20H
9692	-0.009608678	0.00193085	0.047672846	PRORP
79465	0.029676836	0.001939148	0.047801168	ULBP3
84232	-0.011121524	0.001940905	0.047801168	MAF1
105371405	-0.020690091	0.001946809	0.047886631	NA
441452	0.02646882	0.001952862	0.047957404	SPATA31C1
9360	-0.00905613	0.00195456	0.047957404	PPIG
10687	-0.017935924	0.001966595	0.048192599	PNMA2
79188	-0.010910806	0.001971754	0.048258927	TMEM43
1995	-0.012079709	0.001978489	0.048309315	ELAVL3
440730	0.013978485	0.001978723	0.048309315	TRIM67
80218	-0.007950454	0.001982358	0.048338101	NAA50
2555	-0.014372959	0.001985535	0.048355644	GABRA2
65056	-0.007127119	0.001990868	0.048425588	GPBP1
1608	-0.013345406	0.001994578	0.048431704	DGKG
284798	0.025128482	0.001997181	0.048431704	LOC284798
11096	0.018192692	0.001998503	0.048431704	ADAMTS5
100996724	-0.013685153	0.002001117	0.048435407	LOC100996724
3927	-0.011904454	0.002003692	0.048438154	LASP1
114088	-0.012943746	0.002023786	0.048798656	TRIM9
9915	-0.012029892	0.002024614	0.048798656	ARNT2
51479	-0.009058676	0.002026044	0.048798656	ANKFY1
23271	-0.012282732	0.002034778	0.048810544	CAMSAP2
64756	-0.012789157	0.002035372	0.048810544	ATPAF1
22859	-0.012941987	0.002035877	0.048810544	ADGRL1
9741	-0.013173345	0.002037696	0.048810544	LAPTM4A
7030	-0.009863842	0.00203894	0.048810544	TFE3
56262	-0.016217222	0.00204598	0.048919559	LRRC8A
10006	-0.009778984	0.002050916	0.048978065	ABI1
4074	-0.01182574	0.002061588	0.049173239	M6PR
91875	-0.010529774	0.002072926	0.049210367	TTC5
57552	-0.0201614	0.002074326	0.049210367	NCEH1
9807	-0.009706352	0.002074763	0.049210367	IP6K1
1855	-0.013641828	0.002074851	0.049210367	DVL1
54438	-0.015258106	0.002077227	0.049210367	GFOD1
10427	-0.009094556	0.002078149	0.049210367	SEC24B
2560	-0.01205037	0.002085264	0.049225214	GABRB1
113251	-0.008141357	0.002085862	0.049225214	LARP4
11123	0.013044189	0.002086281	0.049225214	RCAN3
8912	0.018763373	0.002095203	0.04935203	CACNA1H
64864	-0.01004582	0.002096671	0.04935203	RFX7
646324	0.028895939	0.002101228	0.049400194	LINC00607
4601	-0.010335119	0.002113008	0.049491716	MXI1
79872	-0.01127427	0.002114143	0.049491716	CBLL1
93624	-0.010402197	0.00211852	0.049491716	TADA2B
84254	-0.014386335	0.002120066	0.049491716	CAMKK1
2035	-0.014586339	0.002120949	0.049491716	EPB41
55665	-0.010443946	0.002122231	0.049491716	URGCP
284406	-0.009372624	0.002125522	0.049491716	ZFP82
1106	-0.009623476	0.002126252	0.049491716	CHD2
8727	-0.012625269	0.002127756	0.049491716	CTNNAL1
9898	-0.00896717	0.002146799	0.049819514	UBAP2L
10209	-0.009845183	0.002146913	0.049819514	EIF1
100129034	-0.016461602	0.002150556	0.04984527	LOC100129034
4915	-0.014479859	0.002155602	0.049903458	NTRK2
51322	-0.011729881	0.002161305	0.049976697	WAC
54778	-0.009320829	0.002169762	0.05011335	RNF111
8742	-0.00961521	0.00217455	0.05014882	TNFSF12
687	-0.014477268	0.002176395	0.05014882	KLF9
22848	-0.012888575	0.002189427	0.050390122	AAK1
100131496	-0.026804845	0.002198703	0.050487875	LOC100131496
90557	0.015082297	0.002200537	0.050487875	CCDC74A
645700	0.022582379	0.002201765	0.050487875	ZNF890P
1814	0.024327169	0.002203938	0.050487875	DRD3
4191	-0.013919572	0.002208583	0.050512034	MDH2
284076	0.019541187	0.002210126	0.050512034	TTLL6
23162	-0.010141372	0.002220547	0.050691321	MAPK8IP3
3191	-0.006153211	0.002229094	0.050827474	HNRNPL
29123	-0.010568091	0.00223598	0.050925476	ANKRD11
550643	0.010374251	0.002241175	0.050984782	NBDY
51366	-0.007946338	0.002248777	0.05105284	UBR5
10529	-0.010138303	0.002255554	0.05105284	NEBL
57187	-0.007698847	0.002255726	0.05105284	THOC2
5980	-0.010585131	0.002256527	0.05105284	REV3L
6935	-0.010443121	0.002257975	0.05105284	ZEB1
619383	-0.022910514	0.002259733	0.05105284	SCARNA9
7565	-0.013153809	0.002268436	0.051190692	ZNF17
400566	0.012648099	0.002280379	0.051401258	C17orf97
23284	-0.009040778	0.002293216	0.05163148	ADGRL3
113157	0.020479065	0.002313931	0.052005078	RPLP0P2
55486	0.011118598	0.002315095	0.052005078	PARL
255082	0.014740333	0.002317766	0.052005695	CASC2
78990	0.018259751	0.00232097	0.05201827	OTUB2
23642	-0.015322164	0.002324486	0.052037801	SNHG1
105378559	-0.025155059	0.002334477	0.052202079	NA
83637	-0.009344413	0.0023381	0.052223763	ZMIZ2
402415	0.019048393	0.002347465	0.052373499	XKRX
23466	-0.012489465	0.002365967	0.052726494	CBX6
1776	0.044783527	0.002374153	0.052812669	DNASE1L3
55201	-0.012865282	0.002377432	0.052812669	MAP1S
107	-0.013180506	0.002377885	0.052812669	ADCY1
100335030	-0.021531514	0.002394707	0.053126314	LOC100335030
114783	-0.012406995	0.002399836	0.053149324	LMTK3
23367	-0.009374093	0.002404351	0.053149324	LARP1
9913	-0.011661074	0.002406336	0.053149324	SUPT7L
4784	-0.012442212	0.002406548	0.053149324	NFIX
9759	-0.01257041	0.002420817	0.053404521	HDAC4
9567	-0.00787023	0.002424803	0.053406487	GTPBP1
57062	-0.012399702	0.002426334	0.053406487	DDX24
57130	-0.01090991	0.002432501	0.053407055	ATP13A1
9819	-0.008456137	0.00243293	0.053407055	TSC22D2
10521	-0.010308315	0.002435418	0.053407055	DDX17
10217	-0.010192108	0.002437216	0.053407055	CTDSPL
25792	-0.009100756	0.002452168	0.053626451	CIZ1
102724814	-0.030970302	0.002454833	0.053626451	LOC102724814
1778	-0.01160419	0.002457756	0.053626451	DYNC1H1
124637	-0.012621085	0.002458129	0.053626451	CYB5D1
54764	-0.007309508	0.00247087	0.053844721	ZRANB1
4076	-0.009109285	0.002474899	0.053872862	CAPRIN1
56654	-0.010136932	0.002480394	0.053932803	NPDC1
23468	-0.009323928	0.0024876	0.054029787	CBX5
9552	0.010577464	0.002492932	0.054085896	SPAG7
3049	0.02485864	0.002499568	0.054170148	HBQ1
5098	-0.021039567	0.002545042	0.055061846	PCDHGC3
4298	-0.012559163	0.00254631	0.055061846	MLLT1
23031	-0.013414808	0.002551097	0.055072395	MAST3
646074	0.022111886	0.002552395	0.055072395	POM121L10P
57649	-0.009522017	0.00256028	0.055161975	PHF12
7329	-0.008238308	0.002563927	0.055161975	UBE2I
4248	-0.012251813	0.002564956	0.055161975	MGAT3
4493	-0.022506792	0.00257875	0.055398087	MT1E
150726	-0.011126954	0.002617555	0.056149662	FBXO41
145624	-0.029831684	0.002622123	0.056149662	PWAR1
58508	-0.010766132	0.002625502	0.056149662	KMT2C
100130331	0.03150008	0.002628837	0.056149662	LOC100130331
4140	-0.008050995	0.002631846	0.056149662	MARK3
54677	0.013680501	0.002632701	0.056149662	CROT
10915	-0.009048553	0.002641688	0.056149662	TCERG1
161829	0.026754986	0.002645746	0.056149662	EXD1
9612	-0.012041952	0.002645766	0.056149662	NCOR2
4086	-0.013461733	0.00264888	0.056149662	SMAD1
100132159	0.024972978	0.002651825	0.056149662	CALML3-AS1
55219	-0.007874046	0.002653737	0.056149662	MACO1
157697	0.010536248	0.002654855	0.056149662	ERICH1
80212	-0.012041977	0.002655202	0.056149662	CCDC92
100506686	0.012263772	0.002656537	0.056149662	IQCH-AS1
54517	0.009424579	0.002665949	0.056288146	PUS7
9324	-0.012388124	0.002675424	0.056314379	HMGN3
158399	-0.015373556	0.002676174	0.056314379	ZNF483
713	-0.052228441	0.002676774	0.056314379	C1QB
121275	0.024100954	0.002678639	0.056314379	OR10AD1
4209	-0.01312069	0.002687807	0.056446812	MEF2D
9632	-0.007605387	0.002691804	0.056449325	SEC24C
894	-0.012908348	0.002698751	0.056449325	CCND2
4756	-0.010978132	0.002698835	0.056449325	NEO1
11057	-0.01015337	0.002699401	0.056449325	ABHD2
6453	-0.00777368	0.00270526	0.056511794	ITSN1
10847	-0.010962224	0.002711464	0.056581321	SRCAP
6310	-0.010904511	0.002714417	0.056582934	ATXN1
55964	-0.014363143	0.0027383	0.057006778	SEPTIN3
6150	0.012385415	0.002740543	0.057006778	MRPL23
441239	-0.024004957	0.002744099	0.057020475	LOC441239
116379	0.042326486	0.00275133	0.057092585	IL22RA2
79412	0.01779178	0.002753372	0.057092585	KREMEN2
9848	-0.008452874	0.002764322	0.057259293	MFAP3L
64083	-0.007378152	0.00277984	0.057481759	GOLPH3
1646	0.020505626	0.002781375	0.057481759	AKR1C2
23263	-0.009588342	0.002785884	0.057481759	MCF2L
7107	-0.013786042	0.002786747	0.057481759	GPR137B
10099	-0.008920503	0.002795415	0.05760018	TSPAN3
9320	-0.008000969	0.002801404	0.057634763	TRIP12
440515	-0.009425624	0.002802951	0.057634763	ZNF506
8851	-0.016276551	0.002809512	0.05769972	CDK5R1
56899	-0.009113118	0.002816595	0.05769972	ANKS1B
9240	-0.01415208	0.002819646	0.05769972	PNMA1
440944	-0.013764369	0.002820623	0.05769972	THUMPD3-AS1
11052	-0.010004266	0.002823507	0.05769972	CPSF6
4780	-0.011870982	0.002823703	0.05769972	NFE2L2
23244	-0.006976656	0.002829301	0.05775413	PDS5A
246213	0.021537678	0.002836882	0.057848871	SLC17A8
148203	0.010535447	0.002844517	0.057919203	ZNF738
26272	0.011326819	0.002846218	0.057919203	FBXO4
57524	-0.012827857	0.002849585	0.057923177	CASKIN1
9145	-0.012950526	0.0028523	0.057923177	SYNGR1
23787	-0.0136689	0.002865241	0.058098107	MTCH1
92249	-0.011547838	0.002868355	0.058098107	LINC01278
5535	0.018341063	0.002871209	0.058098107	PPP3R2
8022	0.041038493	0.002872724	0.058098107	LHX3
7453	-0.025536212	0.00287847	0.058154553	WARS1
9857	-0.009274868	0.002889976	0.058327124	CEP350
390980	-0.008614394	0.002898107	0.058354046	ZNF805
58513	-0.008542053	0.002908583	0.058354046	EPS15L1
55684	-0.013342394	0.002912443	0.058354046	RABL6
29927	-0.011794936	0.002912468	0.058354046	SEC61A1
10768	-0.014482534	0.002912692	0.058354046	AHCYL1
155435	-0.011754891	0.002913885	0.058354046	RBM33
55384	-0.027020484	0.002916784	0.058354046	MEG3
10659	-0.014639782	0.002918648	0.058354046	CELF2
441191	-0.00917724	0.00291885	0.058354046	RNF216P1
6812	-0.017485643	0.002923663	0.058354046	STXBP1
27076	0.035509779	0.00292393	0.058354046	LYPD3
6670	-0.007719135	0.002933367	0.058483078	SP3
55769	-0.012782653	0.002939127	0.058497818	ZNF83
7014	-0.008798911	0.00294068	0.058497818	TERF2
158234	-0.009868847	0.002943025	0.058497818	TRMT10B
4868	0.023618537	0.002949348	0.058522878	NPHS1
23197	-0.007305699	0.002953098	0.058522878	FAF2
100033415	-0.025588178	0.002960237	0.058522878	SNORD116-3
2049	0.016304494	0.002963893	0.058522878	EPHB3
51144	-0.013464447	0.00296633	0.058522878	HSD17B12
11076	-0.015107946	0.002967471	0.058522878	TPPP
3624	-0.042150116	0.002968448	0.058522878	INHBA
10908	-0.00852439	0.002972961	0.058522878	PNPLA6
27020	-0.020209857	0.002973346	0.058522878	NPTN
60506	0.031643054	0.002975052	0.058522878	NYX
51557	0.0244684	0.002977	0.058522878	LGSN
5251	0.015955903	0.002982695	0.058539327	PHEX
267	-0.006764338	0.002985723	0.058539327	AMFR
100874010	-0.028990127	0.002987336	0.058539327	NLGN1-AS1
5034	-0.011174117	0.002991752	0.058539327	P4HB
23067	-0.010516327	0.002992711	0.058539327	SETD1B
50999	-0.012398625	0.002999584	0.058615502	TMED5
140467	-0.011436673	0.003003082	0.058625637	ZNF358
440078	-0.012451463	0.003008514	0.058673476	FAM66C
389384	0.026724308	0.003015568	0.058752812	BNIP5
149603	-0.01007351	0.003030038	0.058959321	RNF187
101927087	0.036274973	0.003033994	0.058959321	LINC02516
6876	-0.025994076	0.003035156	0.058959321	TAGLN
152006	-0.00945701	0.003046727	0.059125735	RNF38
56100	-0.015847773	0.003052837	0.05918593	PCDHGB6
11079	-0.006952397	0.003064299	0.059349672	RER1
283248	0.017714258	0.003077437	0.059545532	RCOR2
11346	-0.013220208	0.003081636	0.059568214	SYNPO
7342	-0.008914205	0.003093362	0.059736188	UBP1
26220	-0.013222876	0.003096865	0.059745198	DGCR5
26018	-0.018579904	0.00310427	0.059754367	LRIG1
283450	-0.0103446	0.003105856	0.059754367	HECTD4
60493	-0.011233683	0.00310645	0.059754367	FASTKD5
5983	0.017137317	0.003120634	0.059968589	RFC3
401613	0.030930359	0.00313923	0.060196115	SERTM2
6311	-0.006123669	0.003140192	0.060196115	ATXN2
286451	-0.007647283	0.003141651	0.060196115	YIPF6
10714	0.010010911	0.003157061	0.060432538	POLD3
55696	-0.011282512	0.003164951	0.060524687	RBM22
28964	-0.012786274	0.003173695	0.060632978	GIT1
347902	0.020005759	0.003178328	0.060662603	AMIGO2
641	0.015024669	0.003183796	0.060708082	BLM
100188953	0.018706832	0.003187944	0.06072832	LINC00092
71	-0.013450034	0.003197418	0.060849871	ACTG1
116986	-0.016814036	0.003201498	0.060849871	AGAP2
685	0.017568546	0.00320487	0.060849871	BTC
27332	-0.009325355	0.003206694	0.060849871	ZNF638
6397	-0.013073624	0.003210195	0.060857632	SEC14L1
23269	-0.008050893	0.00322564	0.061091567	MGA
23200	-0.008069026	0.003229873	0.061112929	ATP11B
10079	-0.012727598	0.003235144	0.061126776	ATP9A
79073	-0.011552346	0.003236818	0.061126776	TMEM109
23429	-0.01235308	0.00324639	0.061139177	RYBP
5530	-0.018578103	0.003247771	0.061139177	PPP3CA
119504	-0.011001423	0.003249628	0.061139177	ANAPC16
29924	-0.011978873	0.003250315	0.061139177	EPN1
4299	-0.012754317	0.003253009	0.061139177	AFF1
9761	-0.007703216	0.003259091	0.061191763	MLEC
10499	-0.007948459	0.003262191	0.061191763	NCOA2
6786	-0.010045857	0.003265136	0.061191763	STIM1
7093	0.013995712	0.003273986	0.061279758	TLL2
653820	0.016793791	0.00327606	0.061279758	FAM72B
51433	-0.008868728	0.00329053	0.061473929	ANAPC5
54480	-0.013070966	0.00329982	0.061473929	CHPF2
10960	-0.009590144	0.003300881	0.061473929	LMAN2
9600	-0.010227566	0.003301228	0.061473929	PITPNM1
85300	-0.014011346	0.00330206	0.061473929	ATCAY
642366	0.029948614	0.003305348	0.061476974	LOC642366
8295	-0.009863711	0.00331678	0.061631344	TRRAP
124923	-0.021937456	0.003327204	0.061755434	RSKR
6601	-0.011019597	0.003329735	0.061755434	SMARCC2
55220	0.015241352	0.003340489	0.061896559	KLHDC8A
9555	-0.007590288	0.003345942	0.061939271	MACROH2A1
768	0.026037018	0.003368021	0.062289391	CA9
57143	0.01092071	0.003378753	0.062429212	ADCK1
143379	0.021948753	0.003390196	0.062561708	C10orf82
190	0.034713891	0.003393665	0.062561708	NR0B1
57211	0.018507303	0.003395462	0.062561708	ADGRG6
400456	0.019740795	0.003404118	0.062633968	LINC01197
84033	0.010883539	0.003416145	0.062633968	OBSCN
23514	-0.007097009	0.003416487	0.062633968	SPIDR
311	-0.013174798	0.003418883	0.062633968	ANXA11
401337	0.031457404	0.003421491	0.062633968	LINC01446
1849	-0.01386875	0.003422879	0.062633968	DUSP7
10726	-0.01295832	0.00342297	0.062633968	NUDC
219578	0.014651111	0.003424848	0.062633968	ZNF804B
58517	-0.007017313	0.003430447	0.062646391	RBM25
440712	0.027679448	0.003431894	0.062646391	RHEX
116987	-0.011724918	0.003437953	0.062698825	AGAP1
23022	-0.012603196	0.003444696	0.062763635	PALLD
433	0.02589199	0.003455648	0.062897293	ASGR2
101930085	0.008607106	0.003458424	0.062897293	LOC101930085
1236	0.032261668	0.003466824	0.06294504	CCR7
387723	0.017814602	0.003467447	0.06294504	C10orf143
10263	-0.011118021	0.00348112	0.06313501	CDK2AP2
624	0.029710302	0.003489843	0.063178178	BDKRB2
220202	0.024233944	0.003489922	0.063178178	ATOH7
2962	-0.009615472	0.00350424	0.063299492	GTF2F1
55689	-0.007390686	0.003509449	0.063299492	YEATS2
164832	-0.016689281	0.00351164	0.063299492	LONRF2
4205	-0.010705927	0.003512303	0.063299492	MEF2A
10844	-0.00966933	0.003514322	0.063299492	TUBGCP2
5920	-0.042884523	0.003515924	0.063299492	PLAAT4
55654	-0.009976194	0.003531521	0.063497478	TMEM127
23384	-0.00905743	0.003538136	0.063497478	SPECC1L
101926975	0.021959931	0.003540174	0.063497478	LINC01844
1837	-0.015298623	0.003542271	0.063497478	DTNA
2935	-0.006611064	0.003543372	0.063497478	GSPT1
94160	0.020553156	0.003546282	0.063497478	ABCC12
3297	-0.009175513	0.003571529	0.063853054	HSF1
8777	-0.009814101	0.00357263	0.063853054	MPDZ
1363	-0.015945357	0.003586047	0.064034694	CPE
10150	-0.012743053	0.003591997	0.064082798	MBNL2
84513	-0.011568572	0.003602845	0.064148651	PLPP5
126017	0.019229467	0.003604282	0.064148651	ZNF813
102659353	-0.013469697	0.003609018	0.064148651	THRIL
403341	-0.011076487	0.003612957	0.064148651	ZBTB34
7549	0.012039665	0.003615706	0.064148651	ZNF2
2767	-0.01322014	0.003618083	0.064148651	GNA11
114787	-0.014716367	0.003618508	0.064148651	GPRIN1
84128	-0.007755703	0.003627479	0.064249809	WDR75
29952	-0.011188226	0.003651369	0.064474477	DPP7
253980	-0.01320203	0.003661064	0.064474477	KCTD13
808	-0.018736789	0.003665449	0.064474477	CALM3
163351	0.024426164	0.003666123	0.064474477	GBP6
283481	-0.02453503	0.003666561	0.064474477	FGF14-AS2
63027	-0.010762766	0.003667812	0.064474477	SLC22A23
3958	-0.025305572	0.003668819	0.064474477	LGALS3
905	-0.009279106	0.003669089	0.064474477	CCNT2
54540	-0.010405976	0.00367027	0.064474477	FAM193B
6185	-0.011599274	0.003672986	0.064474477	RPN2
21	-0.008963893	0.003682795	0.064474477	ABCA3
4149	-0.007809373	0.003684809	0.064474477	MAX
9909	-0.009150046	0.003686831	0.064474477	DENND4B
2802	-0.0095895	0.003689211	0.064474477	GOLGA3
10608	-0.012334804	0.003689311	0.064474477	MXD4
135138	0.009583235	0.003698313	0.064574448	PACRG
79083	0.025243265	0.003711532	0.064747816	MLPH
64324	-0.006521281	0.003734467	0.065056582	NSD1
64858	0.010431915	0.003736031	0.065056582	DCLRE1B
8890	-0.007875362	0.003744633	0.065056582	EIF2B4
1288	0.023259669	0.003745674	0.065056582	COL4A6
57466	-0.006483917	0.003748875	0.065056582	SCAF4
221477	-0.006026875	0.003749068	0.065056582	C6orf89
5878	-0.009505704	0.003767576	0.06531047	RAB5C
54870	-0.007567411	0.003770337	0.06531047	QRICH1
101593348	0.021864863	0.003777815	0.065346639	LOC101593348
220296	-0.017326056	0.003781737	0.065346639	HEPACAM
2118	0.021187166	0.003782388	0.065346639	ETV4
10367	-0.008847347	0.003802374	0.065609026	MICU1
3150	-0.015362107	0.003804243	0.065609026	HMGN1
22992	-0.009416271	0.003822347	0.06586352	KDM2A
51286	-0.014359279	0.003834033	0.06593428	CEND1
3658	-0.007905944	0.00383569	0.06593428	IREB2
4012	-0.008758527	0.003838982	0.06593428	LNPEP
54583	-0.006810194	0.003842749	0.06593428	EGLN1
11320	-0.009049595	0.003843207	0.06593428	MGAT4A
27102	-0.008075273	0.00386153	0.066185257	EIF2AK1
79786	-0.008285811	0.003869757	0.066185257	KLHL36
84224	0.01427957	0.003871989	0.066185257	NBPF3
100132815	-0.012756873	0.003872812	0.066185257	IPO5P1
55690	-0.009561457	0.003875611	0.066185257	PACS1
56099	-0.016446481	0.003880892	0.066185257	PCDHGB7
728882	0.018132982	0.00388138	0.066185257	FAM182B
8534	-0.011991938	0.003891227	0.066233778	CHST1
83417	0.029821685	0.003893195	0.066233778	FCRL4
23650	0.02856121	0.003898737	0.066233778	TRIM29
10262	-0.008269498	0.003901097	0.066233778	SF3B4
11244	-0.009371647	0.003903199	0.066233778	ZHX1
83746	-0.007475967	0.003905074	0.066233778	L3MBTL2
3267	-0.009259211	0.003908388	0.066233778	AGFG1
6528	0.027510173	0.003911152	0.066233778	SLC5A5
105378803	0.026015305	0.003918823	0.06630263	LRRC53
57190	-0.018435415	0.003921957	0.06630263	SELENON
100874173	0.029393706	0.003925779	0.066310291	LINC00443
10936	-0.012656061	0.003933227	0.066332514	GPR75
10801	-0.011888909	0.003933837	0.066332514	SEPTIN9
9276	-0.006169461	0.003938863	0.066360392	COPB2
677763	-0.01957579	0.003944742	0.066380277	SCARNA21
23649	0.012262599	0.00394679	0.066380277	POLA2
7150	-0.006287553	0.003956082	0.066416778	TOP1
200081	-0.010431775	0.003956145	0.066416778	TXLNA
57223	-0.006975691	0.003961403	0.066416778	PPP4R3B
403323	0.036703654	0.0039641	0.066416778	LERFS
10492	-0.007306011	0.00397056	0.066416778	SYNCRIP
26768	-0.015292199	0.00397168	0.066416778	SNORA73B
645974	-0.016955923	0.003972586	0.066416778	PABPC1L2B
5589	-0.013252906	0.003979471	0.066441569	PRKCSH
140730	-0.012554979	0.003987631	0.066441569	RIMS4
6888	-0.012804902	0.00399058	0.066441569	TALDO1
353189	0.018957308	0.003995242	0.066441569	SLCO4C1
29	-0.011326176	0.003997112	0.066441569	ABR
51308	-0.008866488	0.003998969	0.066441569	REEP2
84458	-0.008568711	0.004002929	0.066441569	LCOR
3572	-0.010690936	0.00400747	0.066441569	IL6ST
57720	-0.005925425	0.004008886	0.066441569	GPR107
8854	0.019354529	0.004011178	0.066441569	ALDH1A2
55671	-0.006528107	0.004012586	0.066441569	PPP4R3A
247	0.028445322	0.004014586	0.066441569	ALOX15B
6625	-0.016388306	0.00402377	0.06651806	SNRNP70
9802	-0.010443036	0.00402929	0.06651806	DAZAP2
7415	-0.009013652	0.004034144	0.06651806	VCP
84791	0.018341391	0.004038218	0.06651806	LINC00467
388165	-0.014377294	0.004038234	0.06651806	UBE2Q2P1
3017	-0.015761825	0.004041538	0.06651806	H2BC5
163	-0.01273415	0.00404287	0.06651806	AP2B1
2194	-0.009757828	0.004049667	0.066574232	FASN
388780	0.029863624	0.004056574	0.066632113	LOC388780
2787	-0.019428619	0.004067449	0.066755008	GNG5
56204	-0.007025001	0.004075111	0.066781017	FAM214A
81631	-0.013608041	0.004075821	0.066781017	MAP1LC3B
339983	-0.014283253	0.004082259	0.066830851	NAT8L
399827	0.021835944	0.004087966	0.066868657	LINC01164
6327	-0.014364884	0.004103447	0.067066135	SCN2B
22872	-0.007623405	0.004110098	0.067119097	SEC31A
3326	-0.013491217	0.004114144	0.067129455	HSP90AB1
9966	0.021256194	0.004125974	0.067262528	TNFSF15
3423	-0.018108781	0.004129136	0.067262528	IDS
8360	-0.01449806	0.004136247	0.06728659	H4C4
130497	0.03090426	0.004137452	0.06728659	OSR1
145483	-0.008852989	0.004157948	0.067564073	FAM161B
26579	0.040910561	0.004171922	0.067735212	MYEOV
1105	-0.007249992	0.004185227	0.067854299	CHD1
389206	0.017120711	0.004188918	0.067854299	BEND4
203197	-0.013055192	0.004189601	0.067854299	TMEM268
80339	0.018771428	0.004200561	0.067938529	PNPLA3
3490	-0.023652668	0.004201707	0.067938529	IGFBP7
6526	-0.012942099	0.004208958	0.067999891	SLC5A3
537	-0.012282447	0.004214464	0.068032989	ATP6AP1
4853	-0.016015797	0.004222439	0.06809	NOTCH2
1453	-0.009250915	0.004224916	0.06809	CSNK1D
134553	-0.012217254	0.00423341	0.068171072	C5orf24
54805	-0.008756601	0.004255742	0.068386327	CNNM2
56203	0.024295028	0.004256003	0.068386327	LMOD3
7391	-0.012667094	0.004259256	0.068386327	USF1
1119	-0.013228581	0.004260679	0.068386327	CHKA
22937	-0.008020489	0.004268764	0.068420787	SCAP
100190940	0.02693421	0.00426978	0.068420787	LINC02418
254428	-0.011792736	0.004283004	0.068436074	SLC41A1
26986	-0.010272822	0.004288536	0.068436074	PABPC1
9737	-0.013149355	0.004292141	0.068436074	GPRASP1
27334	0.033159371	0.004294194	0.068436074	P2RY10
57496	-0.014606125	0.004299333	0.068436074	MRTFB
25805	0.015204286	0.004301486	0.068436074	BAMBI
219621	0.018700135	0.004301537	0.068436074	CABCOCO1
260425	-0.009096975	0.004305432	0.068436074	MAGI3
4154	-0.009065249	0.004306329	0.068436074	MBNL1
81693	0.040212333	0.004310959	0.068436074	AMN
5342	-0.023131229	0.004312054	0.068436074	PLGLB2
1052	-0.030223677	0.004312467	0.068436074	CEBPD
90990	-0.009015296	0.00431784	0.06845527	KIFC2
81855	-0.00999346	0.004320677	0.06845527	SFXN3
146691	-0.008527317	0.004324113	0.06845527	TOM1L2
285973	0.014894089	0.004330458	0.068500608	ATG9B
64968	-0.012270443	0.004344212	0.068652366	MRPS6
8897	-0.007110875	0.00434703	0.068652366	MTMR3
166	-0.014327505	0.004370946	0.068974721	TLE5
64428	-0.008560083	0.004376593	0.069008497	CIAO3
7701	-0.007776606	0.004388987	0.069148505	ZNF142
359822	-0.025440435	0.004409728	0.069419709	KCNIP4-IT1
100506679	0.015012695	0.004420918	0.069540229	LOC100506679
196374	0.027461619	0.004442266	0.069820221	KRT78
51014	-0.011626226	0.004449291	0.06982623	TMED7
1859	-0.007637098	0.004450995	0.06982623	DYRK1A
7020	0.025418035	0.004453294	0.06982623	TFAP2A
90806	-0.007964195	0.004464723	0.069913959	ANGEL2
8837	-0.015829083	0.004466141	0.069913959	CFLAR
9663	-0.006635096	0.004469548	0.069913959	LPIN2
23295	-0.008747244	0.004484035	0.070005281	MGRN1
7175	-0.004996985	0.00448512	0.070005281	TPR
1665	-0.006151183	0.004486059	0.070005281	DHX15
116983	-0.012594632	0.004499328	0.070156717	ACAP3
6280	-0.06244162	0.004515146	0.070297587	S100A9
1759	-0.017480228	0.00452206	0.070297587	DNM1
126248	0.015003861	0.004522095	0.070297587	WDR88
51175	-0.01608575	0.004522652	0.070297587	TUBE1
283130	0.013050932	0.00452671	0.070305134	SLC25A45
5602	-0.014458759	0.004542629	0.070496734	MAPK10
92565	0.015277514	0.004562138	0.0707437	FANK1
56674	-0.010521426	0.004567606	0.070772721	TMEM9B
120224	0.021002028	0.004580637	0.070918778	TMEM45B
116039	0.032735209	0.004589304	0.070985352	OSR2
441116	0.023858211	0.004599333	0.070985352	LINC01951
5547	-0.00986155	0.004604252	0.070985352	PRCP
11082	0.045688373	0.004604736	0.070985352	ESM1
7016	-0.010007551	0.004604982	0.070985352	TESK1
333932	-0.064546714	0.004606581	0.070985352	H3C15
9378	-0.013668737	0.004620652	0.07114647	NRXN1
57468	-0.014873981	0.0046334	0.071161148	SLC12A5
8420	-0.015374287	0.004637348	0.071161148	SNHG3
50863	-0.008768798	0.004639446	0.071161148	NTM
441818	0.020005829	0.004641082	0.071161148	WBP11P1
4157	-0.028404897	0.004643321	0.071161148	MC1R
100216545	-0.018338684	0.004644896	0.071161148	KMT2E-AS1
54681	-0.0086818	0.004646919	0.071161148	P4HTM
100616408	-0.028358167	0.004650735	0.071164207	MIR5047
25829	-0.010360426	0.004663491	0.071262024	TMEM184B
50617	0.017647143	0.004664371	0.071262024	ATP6V0A4
3105	-0.036372098	0.004669768	0.071289129	HLA-A
5662	-0.009893854	0.004673794	0.071295291	PSD
27145	0.01420461	0.004678331	0.071309212	FILIP1
83752	-0.005561983	0.004685343	0.071360821	LONP2
126299	-0.008370351	0.004697106	0.07148465	ZNF428
5303	0.013959525	0.004709338	0.071615413	PIN4
8428	-0.009049909	0.00471414	0.071622847	STK24
23095	-0.010468475	0.00471882	0.071622847	KIF1B
84220	-0.010581293	0.004720746	0.071622847	RGPD5
176	0.016548665	0.004740111	0.071847703	ACAN
646243	0.025405481	0.004742869	0.071847703	CXADRP2
116328	0.017985176	0.004747793	0.071866976	C8orf34
9221	-0.008802853	0.004762776	0.071955133	NOLC1
55729	-0.008689153	0.004765515	0.071955133	ATF7IP
10277	-0.006734301	0.004767097	0.071955133	UBE4B
57474	-0.007241919	0.004768993	0.071955133	ZNF490
547	-0.011883334	0.0047719	0.071955133	KIF1A
6620	-0.016146474	0.004780976	0.0720192	SNCB
3091	-0.013035831	0.004783469	0.0720192	HIF1A
22841	-0.011957217	0.004797515	0.072166476	RAB11FIP2
889	-0.008416393	0.004804745	0.072166476	KRIT1
26229	-0.008517112	0.004810993	0.072166476	B3GAT3
65264	-0.007983453	0.004811653	0.072166476	UBE2Z
57680	-0.006013171	0.004812596	0.072166476	CHD8
5099	-0.014268379	0.00481777	0.072166476	PCDH7
196528	-0.007190966	0.004820501	0.072166476	ARID2
109	-0.009574842	0.004822589	0.072166476	ADCY3
219988	-0.008938006	0.004834245	0.072285926	PATL1
102724159	0.012442538	0.004840392	0.072322886	LOC102724159
23169	-0.00833571	0.004849236	0.0723618	SLC35D1
27184	0.027041164	0.004850351	0.0723618	DISC2
54906	-0.007089006	0.004855214	0.072379473	TASOR2
10216	0.05057937	0.004860877	0.072409039	PRG4
3291	-0.022037562	0.004866741	0.072441547	HSD11B2
3737	-0.015860539	0.004873958	0.072466882	KCNA2
10399	-0.009349611	0.004875808	0.072466882	RACK1
3248	0.026405691	0.00488865	0.072564242	HPGD
9736	-0.004615825	0.004889734	0.072564242	USP34
147166	0.011682886	0.004898375	0.072637693	TRIM16L
9782	-0.01122714	0.004912245	0.072788521	MATR3
79993	-0.015465792	0.004918682	0.072829068	ELOVL7
677	-0.019925049	0.004932706	0.072981797	ZFP36L1
64837	-0.013737984	0.004945855	0.073061011	KLC2
9200	0.013242238	0.004952237	0.073061011	HACD1
23362	-0.012393824	0.004952432	0.073061011	PSD3
29071	-0.0108909	0.004953213	0.073061011	C1GALT1C1
23164	-0.011861884	0.004956624	0.073061011	MPRIP
8224	-0.015886668	0.004961298	0.073075166	SYN3
26469	-0.011355157	0.004967126	0.073106286	PTPN18
116064	-0.007210846	0.004975389	0.073173171	LRRC58
113451	0.008667968	0.004981209	0.073204055	AZIN2
401509	0.016013523	0.004985183	0.07320779	ZNF658B
200844	0.012759545	0.004994779	0.073294011	C3orf67
26115	-0.011662997	0.005006597	0.073376923	TANC2
10525	-0.009146775	0.005007887	0.073376923	HYOU1
22874	-0.01043158	0.005011937	0.073381619	PLEKHA6
4152	-0.007266231	0.005034145	0.073650582	MBD1
441376	0.022895892	0.005041014	0.073650582	AARD
8532	0.019832296	0.005047699	0.073650582	CPZ
23381	-0.008972529	0.005049296	0.073650582	SMG5
57798	-0.011471359	0.005050941	0.073650582	GATAD1
23399	-0.007374829	0.005052764	0.073650582	CTDNEP1
5310	-0.014032084	0.005059795	0.073666949	PKD1
8840	0.021882466	0.005064259	0.073666949	CCN4
56900	-0.007872742	0.005068299	0.073666949	TMEM167B
143570	-0.014593669	0.005068861	0.073666949	XRRA1
3061	0.028968883	0.005080961	0.07378031	HCRTR1
283316	0.016921056	0.00508416	0.07378031	CD163L1
81669	-0.012730684	0.0051082	0.074074548	CCNL2
150381	-0.025366324	0.005114752	0.074114944	PRR34-AS1
23266	-0.011915126	0.005121828	0.074162864	ADGRL2
1404	0.021182681	0.005128506	0.074204957	HAPLN1
1192	-0.036967219	0.005133178	0.074217981	CLIC1
8906	-0.023583677	0.005140293	0.074230627	AP1G2
2178	0.0194708	0.005141597	0.074230627	FANCE
130074	-0.011929518	0.005150865	0.074309908	FAM168B
376412	0.038253278	0.005175882	0.07461612	RNF126P1
64753	-0.012109896	0.005186226	0.07469181	CCDC136
4294	-0.009772093	0.005188724	0.07469181	MAP3K10
57448	-0.005184903	0.005200038	0.074776458	BIRC6
6853	-0.016842901	0.005202204	0.074776458	SYN1
7328	-0.006969144	0.005213836	0.074846906	UBE2H
1982	-0.00846569	0.005215612	0.074846906	EIF4G2
219539	-0.011773416	0.00521999	0.074846906	YPEL4
338799	-0.01888601	0.005225074	0.074846906	LINC01089
10083	0.020555577	0.005226123	0.074846906	USH1C
818	-0.010054513	0.005235564	0.074927584	CAMK2G
5064	-0.014777829	0.005254181	0.075139376	PALM
3184	-0.00909254	0.005262299	0.075200812	HNRNPD
84215	0.015129116	0.005274926	0.075326549	ZNF541
79605	-0.010560583	0.005287215	0.075373677	PGBD5
85320	0.019370951	0.005289536	0.075373677	ABCC11
400658	0.023703259	0.005289717	0.075373677	C18orf65
1605	-0.008188815	0.005308601	0.075588025	DAG1
6717	-0.013663796	0.005354244	0.076182806	SRI
10468	0.027258421	0.005369724	0.076298682	FST
2891	-0.016548958	0.005370143	0.076298682	GRIA2
83872	0.020046586	0.005382304	0.076380295	HMCN1
9921	-0.007297149	0.005386417	0.076380295	RNF10
23251	0.016047795	0.005388929	0.076380295	MINAR1
2078	0.012707833	0.005392304	0.076380295	ERG
55790	-0.006793213	0.005396292	0.076380295	CSGALNACT1
158381	0.023659076	0.00540069	0.076380295	ATP8B5P
101929238	0.021904488	0.005403058	0.076380295	C3orf67-AS1
653567	0.02129104	0.005412674	0.0764613	TMEM236
23054	-0.008589581	0.005420011	0.076510028	NCOA6
9852	-0.01123003	0.00543074	0.076595135	EPM2AIP1
6834	0.013093579	0.005441478	0.076595135	SURF1
101929335	0.027544354	0.005443068	0.076595135	ADAMTS9-AS1
115353	0.012954603	0.005448553	0.076595135	LRRC42
3084	0.014886209	0.005448718	0.076595135	NRG1
9319	0.019593598	0.005449395	0.076595135	TRIP13
677829	-0.018953075	0.005456566	0.076641188	SNORA49
100288346	-0.017665131	0.00546619	0.076721609	NCAM1-AS1
399473	0.01301896	0.005472365	0.076753523	SPRED3
801	-0.015103941	0.005477609	0.076765041	CALM1
57498	-0.009006579	0.005480988	0.076765041	KIDINS220
10628	-0.020478807	0.005512033	0.077144937	TXNIP
8030	-0.011251567	0.005524758	0.077250076	CCDC6
55095	-0.009009581	0.005527396	0.077250076	SAMD4B
51807	-0.016735322	0.005551944	0.077538081	TUBA8
7109	-0.006703185	0.005568544	0.077661035	TRAPPC10
10590	0.026242236	0.005572007	0.077661035	SCGN
25758	-0.015285381	0.005572588	0.077661035	KIAA1549L
643623	0.030289336	0.005615741	0.078149461	LINC02523
221937	-0.01067886	0.005619101	0.078149461	FOXK1
23641	-0.016113437	0.005622655	0.078149461	LDOC1
5164	-0.007460641	0.005629572	0.078149461	PDK2
26271	0.015152175	0.005633692	0.078149461	FBXO5
169966	0.038357094	0.005634289	0.078149461	TENT5D
23270	-0.013955202	0.005635435	0.078149461	TSPYL4
79627	-0.008037955	0.005655005	0.078365621	OGFRL1
79970	-0.014418343	0.005671985	0.07854561	ZNF767P
116028	0.022078147	0.00568482	0.078667996	RMI2
84152	-0.014528506	0.005697241	0.078769186	PPP1R1B
388633	0.035338692	0.005701246	0.078769186	LDLRAD1
100506248	-0.021993128	0.00570832	0.078769186	PTMAP9
606495	0.011098179	0.005713874	0.078769186	CYB5RL
5002	0.021872594	0.005715251	0.078769186	SLC22A18
23528	-0.0094737	0.00571615	0.078769186	ZNF281
100293516	-0.015181416	0.005720312	0.078771384	ZNF587B
100505573	-0.011650213	0.005739585	0.078938415	INAFM2
51021	-0.009415462	0.005740465	0.078938415	MRPS16
9191	-0.007871402	0.005788317	0.07951779	DEDD
11260	-0.005191835	0.00579068	0.07951779	XPOT
4880	0.019415176	0.005814867	0.079771017	NPPC
4835	-0.010318388	0.005817228	0.079771017	NQO2
102723099	0.019850483	0.005843414	0.080023797	GHET1
85365	-0.009859609	0.005843795	0.080023797	ALG2
23463	-0.009230415	0.00585637	0.080062368	ICMT
284459	-0.009331151	0.005859547	0.080062368	ZNF875
25961	-0.016516411	0.005865759	0.080062368	NUDT13
55657	-0.015982025	0.005867104	0.080062368	ZNF692
70	0.013568675	0.00587837	0.080062368	ACTC1
5053	0.02350425	0.005881535	0.080062368	PAH
113263	-0.011785585	0.005885663	0.080062368	GLCCI1
51629	-0.00981715	0.005888332	0.080062368	SLC25A39
728798	0.021258363	0.005889969	0.080062368	FRMPD2B
4122	-0.011187288	0.00589121	0.080062368	MAN2A2
5167	0.017018678	0.005891366	0.080062368	ENPP1
1874	-0.008613838	0.005900187	0.080102115	E2F4
118987	-0.008743091	0.005906462	0.080102115	PDZD8
125476	0.009861563	0.005909692	0.080102115	INO80C
23023	-0.005823654	0.005916787	0.080102115	TMCC1
6515	-0.01938435	0.005917782	0.080102115	SLC2A3
100873857	-0.024518914	0.00592175	0.080102115	SNORD115-46
391051	0.025247392	0.005922786	0.080102115	UOX
1212	-0.011438963	0.00593897	0.080162325	CLTB
7323	-0.010445676	0.00594258	0.080162325	UBE2D3
1510	0.030665497	0.00594295	0.080162325	CTSE
6939	0.027697343	0.005943532	0.080162325	TCF15
7752	0.010326479	0.00595638	0.080280577	ZNF200
94104	-0.010314624	0.005982899	0.080497636	PAXBP1
4501	-0.035066358	0.005983448	0.080497636	MT1X
100507002	0.015235737	0.005985385	0.080497636	LOC100507002
6426	-0.006393535	0.005992496	0.080497636	SRSF1
9686	-0.00985403	0.005992938	0.080497636	VGLL4
5794	0.016368776	0.006011824	0.080639761	PTPRH
22990	-0.006871597	0.006013016	0.080639761	PCNX1
57690	-0.009981913	0.006015813	0.080639761	TNRC6C
2288	-0.015046451	0.006026722	0.080706326	FKBP4
54806	-0.011350419	0.006029679	0.080706326	AHI1
101927907	-0.025700632	0.006033083	0.080706326	LRRTM4-AS1
7204	-0.008925931	0.006050612	0.080881961	TRIO
3685	-0.012702625	0.006058392	0.080881961	ITGAV
23037	-0.011716608	0.006062363	0.080881961	PDZD2
10142	-0.007838702	0.006065274	0.080881961	AKAP9
26515	-0.010053749	0.006066764	0.080881961	TIMM10B
138046	-0.01272352	0.00607217	0.080899228	RALYL
11168	-0.009380084	0.006079008	0.08092669	PSIP1
140893	0.038644816	0.006082456	0.08092669	RBBP8NL
5077	0.018116002	0.006088692	0.080954913	PAX3
171423	-0.008562049	0.006095397	0.080989351	PDIA3P1
144097	-0.011142306	0.006114209	0.081145807	SPINDOC
102724970	0.021428615	0.006116752	0.081145807	NA
402635	0.030093659	0.006119544	0.081145807	GRIFIN
84873	0.058050325	0.006126876	0.081183468	ADGRG7
1271	-0.015194015	0.006130635	0.081183468	CNTFR
574407	0.021107558	0.006139607	0.081247608	OBSCN-AS1
348254	-0.021680133	0.006148668	0.081312832	CCDC144CP
55850	0.008656531	0.00615623	0.081358154	USE1
2260	-0.010760424	0.006183641	0.081633165	FGFR1
56954	0.012867574	0.006185336	0.081633165	NIT2
9693	-0.009532096	0.0061931	0.081680851	RAPGEF2
9568	-0.01512568	0.006201842	0.081707129	GABBR2
147179	-0.007915373	0.006203397	0.081707129	WIPF2
55161	-0.011532901	0.006213903	0.081790758	TMEM33
100132708	0.032013831	0.006221086	0.081830567	CYP4F30P
23646	-0.013764584	0.006236049	0.081953871	PLD3
7173	0.021482268	0.006244013	0.081953871	TPO
142891	-0.00742609	0.006246629	0.081953871	SAMD8
653319	-0.008671918	0.006252006	0.081953871	KIAA0895L
105378804	0.021225354	0.00625688	0.081953871	NA
23204	-0.012845851	0.006261114	0.081953871	ARL6IP1
9529	-0.009259039	0.006261193	0.081953871	BAG5
6259	-0.008557595	0.006265719	0.081953871	RYK
64130	0.01174914	0.006267943	0.081953871	LIN7B
57179	-0.008878127	0.00627842	0.082036347	KIAA1191
64708	-0.007392938	0.006296441	0.082214082	COPS7B
8370	-0.020314928	0.006300378	0.082214082	H4C14
55015	-0.011109886	0.006309043	0.082272596	PRPF39
55629	-0.009293159	0.006330036	0.082491691	PNRC2
81624	0.021327405	0.006349374	0.082644461	DIAPH3
51195	-0.010807906	0.006352285	0.082644461	RAPGEFL1
2938	0.036286055	0.006354359	0.082644461	GSTA1
6626	-0.008616477	0.006372673	0.082811875	SNRPA
57697	0.011296065	0.006375647	0.082811875	FANCM
113130	0.017449235	0.006387082	0.082905677	CDCA5
8128	0.026342915	0.006402329	0.083012351	ST8SIA2
83643	-0.014277137	0.006408299	0.083012351	CCDC3
140901	-0.011432345	0.006412405	0.083012351	STK35
5097	-0.010173907	0.006416056	0.083012351	PCDH1
8857	-0.058448794	0.006416393	0.083012351	FCGBP
10313	-0.016156457	0.006427071	0.08309586	RTN3
100101267	-0.007664934	0.006454364	0.083306379	POM121C
105370815	0.03276007	0.006454384	0.083306379	NA
7006	0.019969968	0.006459062	0.083306379	TEC
64397	-0.00795761	0.006460983	0.083306379	ZNF106
81688	-0.008999712	0.006464521	0.083306379	C6orf62
5650	0.028688446	0.006499432	0.083665811	KLK7
2295	0.017071622	0.006500916	0.083665811	FOXF2
55031	-0.007326478	0.006514008	0.083779506	USP47
2773	-0.008561113	0.006544931	0.084122237	GNAI3
283050	0.014509527	0.006553563	0.084178204	ZMIZ1-AS1
79096	-0.00911915	0.006561933	0.084230736	C11orf49
22836	-0.013825022	0.00657994	0.084406814	RHOBTB3
8603	-0.007500697	0.006611085	0.084723163	FAM193A
6595	-0.007907452	0.006613212	0.084723163	SMARCA2
26519	0.012401954	0.006630241	0.084886068	TIMM10
9931	-0.007195526	0.00665281	0.085041577	HELZ
6653	-0.00887952	0.006656935	0.085041577	SORL1
84572	-0.007355854	0.006662888	0.085041577	GNPTG
8506	-0.012895343	0.006669464	0.085041577	CNTNAP1
4946	-0.011226285	0.00666991	0.085041577	OAZ1
10877	0.029442336	0.006670698	0.085041577	CFHR4
10878	0.028475828	0.006672639	0.085041577	CFHR3
84687	-0.012478161	0.006677644	0.085050281	PPP1R9B
1728	-0.018592075	0.00669909	0.085125217	NQO1
283106	-0.011456614	0.006699476	0.085125217	CSNK2A3
321	-0.009090561	0.006700439	0.085125217	APBA2
4241	0.012439689	0.006704727	0.085125217	MELTF
11169	0.011000567	0.006708961	0.085125217	WDHD1
114899	0.017317238	0.006709483	0.085125217	C1QTNF3
84000	0.028219981	0.006720647	0.08521191	TMPRSS13
51123	-0.011198697	0.006748384	0.08545122	ZNF706
54386	-0.011871391	0.006758391	0.08545122	TERF2IP
441072	0.022922595	0.006760876	0.08545122	FLJ31104
2130	-0.006195835	0.006764506	0.08545122	EWSR1
100189399	-0.051879704	0.006765075	0.08545122	TRK-CTT2-2
6732	-0.010273696	0.006765869	0.08545122	SRPK1
137735	0.025692936	0.006769918	0.08545122	ABRA
23229	-0.013118501	0.006780747	0.085533039	ARHGEF9
23411	-0.007705292	0.006795558	0.085591227	SIRT1
1519	0.015963401	0.006802559	0.085591227	CTSO
6520	-0.011250322	0.006812264	0.085591227	SLC3A2
27151	0.018056793	0.006812588	0.085591227	CPAMD8
1746	0.021140462	0.006815183	0.085591227	DLX2
8085	-0.009822861	0.006818457	0.085591227	KMT2D
54972	-0.012098805	0.006820767	0.085591227	TMEM132A
157627	-0.027881278	0.00682678	0.085591227	LINC00599
84083	0.010710236	0.006834492	0.085591227	ZRANB3
101928136	-0.02296073	0.006835649	0.085591227	LINC01484
2071	-0.007380867	0.00683752	0.085591227	ERCC3
222865	-0.016145594	0.006840675	0.085591227	TMEM130
619518	-0.021790058	0.006841905	0.085591227	SSBP3-AS1
81894	-0.010371176	0.006853951	0.085661451	SLC25A28
101929523	0.017300554	0.006856873	0.085661451	LOC101929523
26234	-0.00699859	0.006863118	0.085661451	FBXL5
101928590	-0.019052134	0.006864931	0.085661451	LOC101928590
57136	-0.009322308	0.006872175	0.085697506	APMAP
101928887	0.023654025	0.006877702	0.085712109	LINC02671
130026	-0.010650821	0.006888258	0.085789335	ICA1L
9783	-0.014944338	0.006897755	0.085853276	RIMS3
6272	-0.011739761	0.00690653	0.085897971	SORT1
57497	-0.011824925	0.006910077	0.085897971	LRFN2
22873	-0.009879901	0.006924754	0.086026085	DZIP1
285878	-0.014384568	0.006968817	0.086487906	VSTM2A-OT1
5125	0.010314817	0.00697072	0.086487906	PCSK5
84911	-0.010750739	0.006979213	0.086538722	ZNF382
284273	-0.009269002	0.007003568	0.086736225	ZADH2
10670	-0.012227049	0.007003957	0.086736225	RRAGA
60313	-0.007042155	0.007020207	0.086882786	GPBP1L1
8945	-0.010600721	0.007032171	0.08697615	BTRC
1857	-0.005621545	0.007049662	0.087053012	DVL3
731220	0.016958571	0.007053521	0.087053012	RFX8
164633	0.017415933	0.007058569	0.087053012	CABP7
439	-0.009742527	0.007067116	0.087053012	GET3
23234	-0.010219332	0.007067551	0.087053012	DNAJC9
1660	-0.007663146	0.007071823	0.087053012	DHX9
652276	-0.008202659	0.007073173	0.087053012	LOC652276
79269	-0.006872192	0.007077972	0.087053012	DCAF10
283459	-0.009830023	0.0070782	0.087053012	GATC
79056	0.017897186	0.007093311	0.087179704	PRRG4
400831	0.023306632	0.007104341	0.087179704	C20orf202
9031	-0.008760943	0.007106747	0.087179704	BAZ1B
7077	-0.011276807	0.007111842	0.087179704	TIMP2
85453	-0.011624537	0.007118076	0.087179704	TSPYL5
6777	-0.005282774	0.007120674	0.087179704	STAT5B
121278	0.024997981	0.007138491	0.087179704	TPH2
84133	-0.013948925	0.007139751	0.087179704	ZNRF3
374354	-0.00702237	0.007143489	0.087179704	NHLRC2
84467	0.020207722	0.007149069	0.087179704	FBN3
5903	-0.008971772	0.00715343	0.087179704	RANBP2
5295	-0.010950328	0.007159707	0.087179704	PIK3R1
162494	-0.018771423	0.007162419	0.087179704	RHBDL3
55269	-0.007565144	0.007164057	0.087179704	PSPC1
84271	-0.006498185	0.007169632	0.087179704	POLDIP3
65250	-0.005871278	0.00716992	0.087179704	CPLANE1
8366	-0.0168919	0.00717123	0.087179704	H4C2
900	-0.008571507	0.007181211	0.087179704	CCNG1
6257	-0.014871208	0.007183766	0.087179704	RXRB
79589	0.020208208	0.007195693	0.087179704	RNF128
646730	0.034056566	0.007207349	0.087179704	LINC02618
84276	-0.010160691	0.007213534	0.087179704	NICN1
90423	0.013974188	0.007216045	0.087179704	ATP6V1E2
23040	-0.013315539	0.007219638	0.087179704	MYT1L
27044	-0.00693497	0.007221261	0.087179704	SND1
100507387	-0.016754067	0.007222353	0.087179704	LOC100507387
6557	0.020453545	0.007223566	0.087179704	SLC12A1
23379	-0.008680874	0.007223768	0.087179704	ICE1
2145	-0.006690776	0.007224964	0.087179704	EZH1
8722	-0.01057808	0.007226874	0.087179704	CTSF
79366	0.010976039	0.007229397	0.087179704	HMGN5
140459	-0.009227663	0.007230271	0.087179704	ASB6
5296	-0.011089819	0.007251721	0.087384797	PIK3R2
23253	-0.007777221	0.00725987	0.087429455	ANKRD12
113220	0.019175219	0.00729698	0.087822616	KIF12
23118	-0.006979456	0.007307618	0.087896882	TAB2
100130361	0.039799379	0.00731414	0.087921594	CXorf49
9057	-0.007910234	0.007324092	0.087987475	SLC7A6
23196	-0.006301802	0.007331034	0.08801714	FAM120A
651430	0.017509358	0.007357204	0.088277474	FLJ38576
2782	-0.012339206	0.007367387	0.088345792	GNB1
201163	-0.012042986	0.007397131	0.088648438	FLCN
344387	0.019089609	0.007438867	0.089094353	CDKL4
3190	-0.009108274	0.00744561	0.089120875	HNRNPK
9781	-0.010893978	0.007456035	0.089130532	RNF144A
3735	-0.008459396	0.007457533	0.089130532	KARS1
347273	0.012302414	0.007460005	0.089130532	CAVIN4
8358	-0.055301923	0.007480656	0.089323025	H3C2
23347	-0.007131491	0.007489395	0.089373142	SMCHD1
79068	-0.007293557	0.007508851	0.089551016	FTO
100996792	0.039932791	0.00752444	0.089682579	LOC100996792
219793	0.035906936	0.007530132	0.089696092	TBATA
727800	-0.011827919	0.007549164	0.089704157	RNF208
146439	0.02243922	0.007549868	0.089704157	BICDL2
83445	0.02417483	0.007551006	0.089704157	GSG1
100132356	-0.013656529	0.007551084	0.089704157	LOC100132356
27199	0.02277616	0.007557868	0.089704157	OXGR1
284385	0.010983904	0.007558161	0.089704157	ZNF561-AS1
4311	0.015497452	0.007571706	0.089807273	MME
65983	-0.014110554	0.007577174	0.089807273	GRAMD2B
3910	0.010512805	0.007580541	0.089807273	LAMA4
642597	0.019466564	0.007587163	0.089827814	AKAIN1
146540	-0.01107884	0.007591404	0.089827814	ZNF785
55205	-0.009350041	0.007600708	0.08988385	ZNF532
286046	-0.009962602	0.007610207	0.089942131	XKR6
7697	-0.00867321	0.007620054	0.090004454	ZNF138
347746	-0.01173958	0.007630927	0.09007881	PWARSN
5934	-0.007060957	0.007647323	0.090207434	RBL2
5549	-0.014149875	0.007650991	0.090207434	PRELP
1112	-0.006581926	0.007660435	0.09026469	FOXN3
100505967	0.029403061	0.007687205	0.090525927	LINC00645
5900	-0.013745806	0.007693697	0.090530265	RALGDS
55802	-0.008376142	0.007704087	0.090530265	DCP1A
8175	-0.011915711	0.007708156	0.090530265	SF3A2
65009	-0.013234026	0.007708243	0.090530265	NDRG4
5595	-0.01001783	0.0077133	0.090530265	MAPK3
200150	0.012416979	0.007715177	0.090530265	PLD5
11023	0.014396316	0.007741498	0.090729382	VAX1
339896	0.026241934	0.007744627	0.090729382	GADL1
5253	-0.009240467	0.007745978	0.090729382	PHF2
101927668	0.030089575	0.007755107	0.090771192	LOC101927668
283310	0.016879392	0.007758774	0.090771192	OTOGL
26122	-0.009078066	0.007771327	0.09086404	EPC2
401494	-0.012379169	0.007786721	0.090989963	HACD4
6594	-0.007271677	0.007803591	0.091100248	SMARCA1
8087	-0.007443415	0.007805418	0.091100248	FXR1
54788	-0.009026512	0.007810076	0.091100581	DNAJB12
79054	0.023520523	0.007819792	0.091110336	TRPM8
824	-0.011583988	0.007820173	0.091110336	CAPN2
81609	-0.008085561	0.007839618	0.091282847	SNX27
64122	-0.008160423	0.007848266	0.091316523	FN3K
256380	0.01995434	0.007851792	0.091316523	SCML4
128866	-0.011152581	0.007860287	0.091353568	CHMP4B
275	-0.016528948	0.007864262	0.091353568	AMT
10718	-0.009482719	0.007903533	0.09172584	NRG3
54148	-0.008592865	0.007905632	0.09172584	MRPL39
2765	0.045056593	0.007922301	0.091865074	GML
83852	-0.007188936	0.007929052	0.091889209	SETDB2
340578	0.016613773	0.007936704	0.091923759	DCAF12L2
23028	-0.006061478	0.007946013	0.09193417	KDM1A
94032	-0.015030883	0.007946947	0.09193417	CAMK2N2
148930	0.01658962	0.007951763	0.091935833	KNCN
54822	-0.008031739	0.007971172	0.092106123	TRPM7
257407	-0.012265304	0.008024455	0.09266739	C2orf72
23313	-0.013850482	0.008044927	0.092849305	KIAA0930
51249	-0.011038836	0.008085531	0.093263233	TMEM69
8363	-0.020378634	0.008097738	0.09334932	H4C11
7108	0.010609457	0.008103264	0.093358335	TM7SF2
118460	-0.0099428	0.008115407	0.09340417	EXOSC6
9131	0.011343639	0.008116736	0.09340417	AIFM1
5226	-0.007124542	0.008124927	0.093443782	PGD
728084	0.021989129	0.008138423	0.093544328	LINC02458
440077	0.030280372	0.00815529	0.093683476	ZNF705A
6634	-0.009773279	0.008167955	0.09374171	SNRPD3
51280	-0.009401417	0.008171784	0.09374171	GOLM1
57795	-0.012361668	0.008174651	0.09374171	BRINP2
7773	0.014982095	0.008190851	0.093825793	ZNF230
1621	0.014221002	0.008191519	0.093825793	DBH
8874	-0.009418353	0.0082041	0.093871716	ARHGEF7
2203	0.02452809	0.008205069	0.093871716	FBP1
285346	-0.016982592	0.008248229	0.094310662	ZNF852
6657	-0.015706924	0.008260217	0.094347352	SOX2
535	-0.011397788	0.008261027	0.094347352	ATP6V0A1
9798	-0.008485346	0.008266406	0.094354018	IST1
377	-0.011038004	0.008271629	0.094358912	ARF3
1769	0.021514213	0.008277365	0.094369637	DNAH8
3696	-0.010266274	0.008288667	0.094423239	ITGB8
7750	-0.006185302	0.008291664	0.094423239	ZMYM2
8658	-0.008100239	0.008297074	0.094430203	TNKS
26818	-0.021438956	0.008302045	0.094432163	SNORD33
4045	-0.009550565	0.008334035	0.094675206	LSAMP
57582	-0.013459963	0.008334938	0.094675206	KCNT1
55876	-0.020383918	0.008337846	0.094675206	GSDMB
51061	-0.00678752	0.008370229	0.094971902	TXNDC11
646658	0.018328532	0.008373628	0.094971902	SYNDIG1L
161394	0.018093154	0.008395028	0.095146022	SAMD15
1891	-0.005938453	0.008403269	0.095146022	ECH1
320	-0.010446575	0.008403485	0.095146022	APBA1
9815	-0.009049018	0.008416938	0.095243538	GIT2
22839	-0.011806739	0.008435805	0.095402163	DLGAP4
22850	-0.007755164	0.008449091	0.09549319	ADNP2
101059938	-0.01490111	0.008453559	0.09549319	NPIPA7
316	0.016738419	0.008467165	0.095540701	AOX1
10180	-0.011458122	0.008467475	0.095540701	RBM6
375743	-0.010555734	0.00847569	0.095578581	PTAR1
5339	-0.014816106	0.008490483	0.095690569	PLEC
101929005	-0.020172793	0.008500529	0.095727234	NA
9129	-0.010717546	0.008503466	0.095727234	PRPF3
10409	-0.016820479	0.008522852	0.095822724	BASP1
401258	0.026651661	0.008525773	0.095822724	RAB44
137362	0.025767255	0.00853217	0.095822724	GOT1L1
283673	0.020388835	0.008535767	0.095822724	EWSAT1
145837	0.015916336	0.008536296	0.095822724	DRAIC
79876	-0.01007482	0.008544045	0.095834468	UBA5
55623	-0.0078619	0.008547083	0.095834468	THUMPD1
7447	-0.021090621	0.008554644	0.095864627	VSNL1
9368	-0.018117905	0.008564342	0.095918681	SLC9A3R1
7483	0.020478418	0.008578439	0.095989359	WNT9A
10188	-0.011679879	0.008580409	0.095989359	TNK2
91442	0.02174307	0.008593175	0.096077561	FAAP24
23309	-0.008495584	0.008598988	0.096087952	SIN3B
2026	-0.015685506	0.008663365	0.096729712	ENO2
54832	-0.008639955	0.008666411	0.096729712	VPS13C
1312	-0.010919178	0.008671166	0.096729712	COMT
7431	-0.03387909	0.008690362	0.096775619	VIM
2628	-0.012888424	0.008690584	0.096775619	GATM
11148	0.022620843	0.008695145	0.096775619	HHLA2
3752	-0.012411821	0.008712033	0.096775619	KCND3
54606	-0.00822226	0.008714989	0.096775619	DDX56
102546226	-0.018699631	0.008720548	0.096775619	LINC02060
51317	-0.007725088	0.008722134	0.096775619	PHF21A
8565	-0.010347387	0.008727294	0.096775619	YARS1
5079	0.023015137	0.008730671	0.096775619	PAX5
9901	-0.00919169	0.008732346	0.096775619	SRGAP3
2157	0.012922102	0.008735276	0.096775619	F8
101929234	0.020193461	0.008738612	0.096775619	LOC101929234
165829	0.019884652	0.008739668	0.096775619	GPR156
9520	-0.007790997	0.008750409	0.096775619	NPEPPS
2005	-0.00734482	0.008756437	0.096775619	ELK4
4792	-0.02042159	0.00875776	0.096775619	NFKBIA
387755	0.024420925	0.008758887	0.096775619	INSC
10114	-0.007428364	0.008767678	0.096818384	HIPK3
105371430	0.02124274	0.008777447	0.096871906	LOC105371430
284835	0.024797903	0.008794663	0.096952759	LINC00323
1385	-0.005141265	0.008803238	0.096952759	CREB1
9379	-0.011619032	0.00880742	0.096952759	NRXN2
554313	-0.023172416	0.008807439	0.096952759	H4C15
23389	-0.007919606	0.008809408	0.096952759	MED13L
347252	0.01766972	0.008822043	0.097037545	IGFBPL1
1642	-0.007409684	0.008838112	0.097159983	DDB1
8303	-0.015435199	0.008847965	0.097213994	SNN
149465	0.017740696	0.008881108	0.09735565	CFAP57
26207	-0.009979687	0.008882399	0.09735565	PITPNC1
64067	-0.012954985	0.008884933	0.09735565	NPAS3
51379	-0.012230568	0.008886364	0.09735565	CRLF3
7296	-0.00944864	0.008887883	0.09735565	TXNRD1
4088	-0.011889547	0.008890543	0.09735565	SMAD3
25989	-0.009907562	0.008906966	0.097481249	ULK3
79679	0.026454768	0.00893444	0.097727579	VTCN1
164312	0.016528176	0.008944694	0.097761843	LRRN4
55819	-0.01196557	0.008951208	0.097761843	RNF130
283768	0.03072671	0.008955212	0.097761843	GOLGA8G
90338	-0.008591493	0.008957445	0.097761843	ZNF160
285386	0.022648693	0.008965361	0.097794001	TPRG1
50801	0.013394576	0.008983883	0.097907965	KCNK4
65123	-0.007846301	0.008986825	0.097907965	INTS3
23505	-0.006367895	0.008991622	0.097907965	TMEM131
3707	-0.017926999	0.008995711	0.097907965	ITPKB
79939	-0.007550319	0.009000755	0.097908705	SLC35E1
8405	-0.006825003	0.009026987	0.098139811	SPOP
4494	-0.018586365	0.009067412	0.098524867	MT1F
832	-0.007621178	0.009080855	0.098563297	CAPZB
101928150	0.02350107	0.009081947	0.098563297	LINC02648
113178	-0.009771953	0.009099455	0.098563297	SCAMP4
6389	-0.009186052	0.009101167	0.098563297	SDHA
10106	-0.013186719	0.009102153	0.098563297	CTDSP2
23475	0.01345027	0.00911689	0.098563297	QPRT
51537	0.012032231	0.009118755	0.098563297	MTFP1
64693	0.017869669	0.00912005	0.098563297	CTAGE1
79441	-0.009996027	0.009120475	0.098563297	HAUS3
2512	-0.016334048	0.009122511	0.098563297	FTL
341116	0.02878082	0.009129893	0.098563297	MS4A10
9962	-0.007436123	0.009131055	0.098563297	SLC23A2
728262	-0.021568419	0.009136436	0.09856732	FAM157A
4602	0.021192235	0.009151311	0.098654165	MYB
128674	0.021263129	0.009154513	0.098654165	PROKR2
131831	0.016212708	0.009167192	0.098736729	ERICH6
133482	0.040502392	0.009174162	0.098757747	SLCO6A1
10186	-0.009014344	0.009182687	0.098795466	LHFPL6
51552	-0.009727427	0.009191215	0.098818167	RAB14
130940	0.011608435	0.00919484	0.098818167	CCDC148
710	-0.021897665	0.009200838	0.098822036	SERPING1
285636	-0.007594036	0.009205244	0.098822036	C5orf51
1266	-0.01655519	0.009225507	0.098985566	CNN3
55621	-0.009623975	0.009240872	0.099096389	TRMT1
53844	-0.015448024	0.009266136	0.099216493	COPG2IT1
4625	0.017955323	0.009266256	0.099216493	MYH7
55107	0.01328552	0.009267198	0.099216493	ANO1
7259	-0.014339665	0.009272506	0.099219344	TSPYL1
23405	-0.008804656	0.009283585	0.099283904	DICER1
7827	0.040852479	0.009294955	0.099351512	NPHS2
10478	0.010591408	0.009317692	0.099540467	SLC25A17
101927802	0.021307392	0.009375822	0.100107119	LINC00368
399665	-0.010199327	0.009389283	0.100196476	FAM102A
63923	0.023622056	0.009400336	0.100225554	TNN
610	-0.012378497	0.009402194	0.100225554	HCN2
79718	-0.009368686	0.009426301	0.100428123	TBL1XR1
816	-0.011365509	0.009434927	0.100454135	CAMK2B
50944	-0.013837441	0.009438952	0.100454135	SHANK1
100289230	-0.018171774	0.009487509	0.100916327	LOC100289230
80854	-0.010151329	0.009556493	0.101595171	SETD7
113201	-0.009263291	0.009572179	0.10169839	CASC4
1499	-0.006810814	0.009576538	0.10169839	CTNNB1
7428	-0.00929175	0.009597206	0.101826763	VHL
11143	-0.007820275	0.009598976	0.101826763	KAT7
1742	-0.01386204	0.009614282	0.101934185	DLG4
22808	-0.009690812	0.009646201	0.10221752	MRAS
11176	-0.008767685	0.009678965	0.102432494	BAZ2A
100128714	0.02102372	0.009680527	0.102432494	LINC02346
2300	0.023577769	0.009682104	0.102432494	FOXL1
6400	-0.008003718	0.009716348	0.102713262	SEL1L
4037	-0.014400184	0.00972342	0.102713262	LRP3
187	-0.033824896	0.009724302	0.102713262	APLNR
9786	-0.006587041	0.009745259	0.102831763	KIAA0586
5214	-0.012504109	0.009748462	0.102831763	PFKP
5705	-0.008511865	0.009751198	0.102831763	PSMC5
5786	-0.010145469	0.009759194	0.102860965	PTPRA
1917	-0.013491901	0.009768518	0.102876769	EEF1A2
23007	0.016400109	0.00977115	0.102876769	PLCH1
9698	-0.006924854	0.009781225	0.102927775	PUM1
8822	-0.021616672	0.00978669	0.102930245	FGF17
10137	-0.006662856	0.009797148	0.102952603	RBM12
1954	-0.009090565	0.00979928	0.102952603	MEGF8
57407	0.009856637	0.009808502	0.102994504	NMRAL1
9522	-0.015346346	0.00984508	0.103269569	SCAMP1
56666	-0.011101389	0.009845193	0.103269569	PANX2
80205	-0.006861322	0.009872736	0.103503307	CHD9
93611	-0.009694322	0.009890109	0.103629888	FBXO44
10766	-0.013853566	0.00989899	0.103629888	TOB2
84622	-0.010711565	0.009902339	0.103629888	ZNF594
283638	-0.010625006	0.009905876	0.103629888	CEP170B
7779	-0.009644742	0.009939029	0.103921469	SLC30A1
10472	-0.013967542	0.009968222	0.104171358	ZBTB18
282808	-0.021355792	0.009987637	0.10431885	RAB40AL
54407	-0.011018694	0.010009539	0.104492157	SLC38A2
161497	-0.013137076	0.010029515	0.104645172	STRC
155060	-0.015425674	0.010037028	0.104668064	LOC155060
64795	-0.00932954	0.010056925	0.104820008	RMND5A
23369	-0.007218043	0.010083142	0.105001523	PUM2
100287639	0.030635183	0.010085013	0.105001523	MTHFD2P1
2634	-0.041082009	0.010104551	0.105079686	GBP2
5311	-0.008433989	0.010108422	0.105079686	PKD2
399959	-0.00950998	0.01010854	0.105079686	MIR100HG
2950	-0.010592766	0.010143659	0.105389083	GSTP1
4771	-0.00786313	0.010167371	0.10552676	NF2
2201	0.016570345	0.010171697	0.10552676	FBN2
23332	-0.006578623	0.010172998	0.10552676	CLASP1
116534	0.032929702	0.010187288	0.105619312	MRGPRE
51310	-0.010987392	0.01020423	0.105722663	SLC22A17
7739	0.013229792	0.010208002	0.105722663	ZNF185
8925	-0.007900507	0.010218992	0.105731143	HERC1
3549	0.034120174	0.010226971	0.105731143	IHH
25778	-0.008258098	0.010232583	0.105731143	DSTYK
22982	-0.007319403	0.010240455	0.105731143	DIP2C
202181	-0.010665245	0.010245241	0.105731143	LOC202181
728689	-0.010734742	0.010250438	0.105731143	EIF3CL
1654	-0.008083815	0.010252789	0.105731143	DDX3X
7532	-0.016141015	0.01025618	0.105731143	YWHAG
1807	0.014952354	0.01026742	0.105731143	DPYS
6696	-0.055697958	0.010268385	0.105731143	SPP1
105376341	0.01655602	0.010272254	0.105731143	LOC105376341
3611	-0.008388877	0.010273297	0.105731143	ILK
133746	-0.007264211	0.010284758	0.105791426	JMY
55239	-0.007159015	0.01029883	0.105791426	OGFOD1
101926903	-0.02316038	0.010302595	0.105791426	LSAMP-AS1
221692	-0.012427619	0.010317437	0.105791426	PHACTR1
91977	0.015200947	0.010318377	0.105791426	MYOZ3
55608	-0.011286041	0.010318906	0.105791426	ANKRD10
728229	0.023018046	0.010329338	0.105791426	TMEM191B
904	-0.006349925	0.010331107	0.105791426	CCNT1
23125	-0.008849755	0.010333489	0.105791426	CAMTA2
6727	-0.008512608	0.010334936	0.105791426	SRP14
7314	-0.00830016	0.010340773	0.105791426	UBB
84059	-0.015517146	0.010343668	0.105791426	ADGRV1
9633	0.02180759	0.010362094	0.10584807	TESMIN
10439	-0.017316972	0.010365894	0.10584807	OLFM1
79618	-0.007997535	0.01037344	0.10584807	HMBOX1
100506747	0.030170144	0.010376688	0.10584807	MGAT4FP
120425	0.028047645	0.010376976	0.10584807	JAML
729468	0.023999618	0.010381481	0.10584807	PGM5P4
27183	-0.006810419	0.010391915	0.105899588	VPS4A
4897	-0.010877867	0.010405348	0.105978071	NRCAM
127396	0.013127553	0.010410388	0.105978071	ZNF684
7905	-0.014504656	0.010433215	0.106146863	REEP5
23473	-0.006997548	0.010437757	0.106146863	CAPN7
10251	0.009496396	0.010443332	0.106148699	SPRY3
4781	-0.010598275	0.010451875	0.10618069	NFIB
124976	-0.010281361	0.01046244	0.106233174	SPNS2
51669	-0.011070485	0.010472615	0.10628165	SARAF
5179	0.024873297	0.010485932	0.106361941	PENK
284047	-0.019028587	0.010508595	0.106520034	CCDC144B
400322	-0.020892338	0.010514291	0.106520034	HERC2P2
9988	-0.011512234	0.010518752	0.106520034	DMTF1
4974	-0.014033866	0.010524822	0.106520034	OMG
10922	-0.007241698	0.010528584	0.106520034	FASTK
81875	-0.009920299	0.010560239	0.106657404	ISG20L2
23019	-0.006022458	0.010561441	0.106657404	CNOT1
56181	-0.00697198	0.010562611	0.106657404	MTFR1L
8372	0.013023372	0.010563842	0.106657404	HYAL3
139231	-0.009393668	0.01057857	0.106702919	FAM199X
64220	0.021069059	0.010580117	0.106702919	STRA6
29993	-0.011885687	0.010584617	0.106702919	PACSIN1
80326	0.02254445	0.010594992	0.10675282	WNT10A
29101	-0.008409729	0.010609728	0.106846587	SSU72
3068	-0.010460966	0.01061683	0.106863413	HDGF
23191	-0.020338986	0.0106259	0.106875266	CYFIP1
389170	0.018270239	0.01062887	0.106875266	LEKR1
79639	0.010681591	0.010637289	0.106905294	TMEM53
401463	0.019810475	0.01066686	0.107147769	LOC401463
53826	-0.013159316	0.010689068	0.107316062	FXYD6
3720	-0.009254606	0.010714808	0.107519632	JARID2
3998	-0.00887506	0.010733092	0.107597498	LMAN1
6523	0.023704472	0.010733504	0.107597498	SLC5A1
26512	-0.005451638	0.010762426	0.107832493	INTS6
6885	-0.007201795	0.010781206	0.10796569	MAP3K7
22980	-0.006959108	0.01080041	0.108077005	TCF25
25831	-0.006876025	0.010803307	0.108077005	HECTD1
5270	-0.014368941	0.010822561	0.10821461	SERPINE2
55275	-0.008336928	0.010843958	0.10837349	VPS53
5049	-0.007595012	0.010852371	0.108402514	PAFAH1B2
5479	-0.009713273	0.010888392	0.108697326	PPIB
4983	-0.008057116	0.010892933	0.108697326	OPHN1
79137	-0.008992552	0.010933218	0.109006575	RETREG2
58489	-0.009696973	0.010940369	0.109006575	ABHD17C
8879	-0.007136809	0.010940542	0.109006575	SGPL1
1128	-0.015220651	0.010950225	0.109047842	CHRM1
22890	-0.008270186	0.010960292	0.109073184	ZBTB1
26005	-0.005852814	0.010963856	0.109073184	C2CD3
283731	0.018485705	0.010981876	0.109142298	LOC283731
8435	0.032336686	0.010981896	0.109142298	SOAT2
10961	-0.00643696	0.010993171	0.109199206	ERP29
10660	0.04375474	0.0110059	0.109247617	LBX1
27136	0.021966304	0.011009149	0.109247617	MORC1
60677	-0.010929676	0.011049279	0.109549144	CELF6
79809	-0.007672244	0.011050668	0.109549144	TTC21B
646627	0.018680623	0.011059332	0.109579829	LYPD8
100130587	0.017284017	0.01107484	0.109678263	LOC100130587
5092	-0.009845153	0.011090257	0.109740974	PCBD1
27283	0.022310353	0.011092326	0.109740974	TINAG
4249	-0.00715388	0.011121105	0.109970403	MGAT5
493754	-0.007370634	0.011127958	0.109982901	GS1-124K5.11
57606	-0.007359981	0.011138757	0.110001446	SLAIN2
4610	0.01691746	0.011141014	0.110001446	MYCL
7135	0.029013588	0.011152981	0.110064369	TNNI1
619455	0.021429656	0.011183347	0.110270121	SPANXA2-OT1
102191832	-0.028079677	0.011185037	0.110270121	FBXW7-AS1
55798	-0.007408654	0.01120274	0.110372973	METTL2B
100874081	-0.028790209	0.011206688	0.110372973	FGF14-AS1
4208	-0.017071141	0.011213428	0.110384113	MEF2C
[truncated: 25,749 more rows]
