# Supplementary material for: Placental methylome reveals a 22q13.33 brain regulatory gene locus associated with autism
Source: Genome Biol. 2022 Feb 16;23:46. doi: 10.1186/s13059-022-02613-1 (PMC8848662; doi:10.1186/s13059-022-02613-1)
Supplement: Supplementary file 18 — Additional file 18: Table S17. Differential gene expression associated with NHIP in brain, after adjustment for covariates. [file 13059_2022_2613_MOESM18_ESM.csv]

ID	log2FoldChange	pvalue	padj	SYMBOL
105373085	0.034392086	7.41E-09	0.000153828	LOC105373085
7086	-0.016685212	2.37E-08	0.000246332	TKT
1822	-0.020627917	2.58E-07	0.001387043	ATN1
80731	0.024227843	2.67E-07	0.001387043	THSD7B
7184	-0.019043231	5.44E-07	0.001612471	HSP90B1
80031	-0.016840637	5.27E-07	0.001612471	SEMA6D
10725	-0.016764665	4.34E-07	0.001612471	NFAT5
148753	0.036125582	2.51E-06	0.003580737	FAM163A
645332	0.033275129	2.81E-06	0.003580737	FAM86C2P
171017	-0.010441064	2.68E-06	0.003580737	ZNF384
120939	0.038061966	2.45E-06	0.003580737	TMEM52B
171177	0.036166881	1.77E-06	0.003580737	RHOV
247	0.041838491	2.93E-06	0.003580737	ALOX15B
5093	-0.016116229	1.93E-06	0.003580737	PCBP1
10606	-0.015238405	1.75E-06	0.003580737	PAICS
347733	-0.021195885	1.62E-06	0.003580737	TUBB2B
84830	0.027636705	2.28E-06	0.003580737	ADTRP
3762	0.038100623	3.88E-06	0.003660679	KCNJ5
3798	-0.027228438	3.60E-06	0.003660679	KIF5A
100507534	0.050047771	3.49E-06	0.003660679	LINC02192
140885	-0.017960353	3.61E-06	0.003660679	SIRPA
1191	-0.027973919	3.72E-06	0.003660679	CLU
101928272	0.066070667	4.26E-06	0.003841425	LOC101928272
10580	-0.017672936	4.93E-06	0.004090938	SORBS1
2290	-0.020284145	5.13E-06	0.004090938	FOXG1
4306	-0.011852576	4.74E-06	0.004090938	NR3C2
2907	-0.019087152	5.44E-06	0.004182918	GRINA
23154	-0.028791811	6.26E-06	0.004559844	NCDN
30819	-0.02006544	6.37E-06	0.004559844	KCNIP2
10914	-0.015043315	9.59E-06	0.006420249	PAPOLA
27125	-0.012118581	9.50E-06	0.006420249	AFF4
7025	-0.018894978	1.01E-05	0.006543534	NR2F1
473	-0.012128943	1.33E-05	0.007296443	RERE
100506985	0.030419659	1.40E-05	0.007296443	NCMAP-DT
204851	-0.012026703	1.46E-05	0.007296443	HIPK1
55249	-0.010322595	1.38E-05	0.007296443	YY1AP1
22795	0.015472106	1.51E-05	0.007296443	NID2
811	-0.01640281	1.17E-05	0.007296443	CALR
23476	-0.015041055	1.38E-05	0.007296443	BRD4
4144	-0.01423557	1.32E-05	0.007296443	MAT2A
1950	0.031107656	1.46E-05	0.007296443	EGF
2309	-0.014182123	1.49E-05	0.007296443	FOXO3
2902	-0.022548094	1.24E-05	0.007296443	GRIN1
80315	-0.016609645	1.67E-05	0.007873453	CPEB4
6497	-0.019356287	2.14E-05	0.008760898	SKI
6421	-0.015031776	2.06E-05	0.008760898	SFPQ
7009	-0.014116765	2.21E-05	0.008760898	TMBIM6
84502	-0.020751306	2.32E-05	0.008760898	JPH4
1543	0.034442414	2.08E-05	0.008760898	CYP1A1
1387	-0.013603835	1.92E-05	0.008760898	CREBBP
9422	-0.010386627	2.31E-05	0.008760898	ZNF264
10291	-0.012780484	2.07E-05	0.008760898	SF3A1
729375	0.029373332	2.26E-05	0.008760898	FAM86HP
10814	-0.027526017	2.30E-05	0.008760898	CPLX2
821	-0.011976375	2.28E-05	0.008760898	CANX
22862	-0.011903129	2.44E-05	0.009028056	FNDC3A
83719	-0.015855264	2.50E-05	0.009118177	YPEL3
8570	-0.013777388	2.71E-05	0.009689084	KHSRP
7067	-0.013116979	2.84E-05	0.009972892	THRA
10658	-0.014462281	2.99E-05	0.010330073	CELF1
26050	-0.018868269	3.40E-05	0.011541206	SLITRK5
23112	-0.012774346	3.48E-05	0.011541206	TNRC6B
84726	-0.016238497	3.50E-05	0.011541206	PRRC2B
5660	-0.015778712	3.70E-05	0.011635378	PSAP
3927	-0.013686786	3.70E-05	0.011635378	LASP1
4841	-0.01069065	3.69E-05	0.011635378	NONO
3241	-0.020745571	3.86E-05	0.011961626	HPCAL1
7464	0.019568786	3.94E-05	0.012018453	CORO2A
10594	-0.015868288	4.04E-05	0.012139789	PRPF8
23705	-0.013184809	4.15E-05	0.012294964	CADM1
5733	0.036319997	4.46E-05	0.012838303	PTGER3
91133	0.012941576	4.49E-05	0.012838303	L3MBTL4
815	-0.025992225	4.64E-05	0.012838303	CAMK2A
3181	-0.014613049	4.58E-05	0.012838303	HNRNPA2B1
6709	-0.016309268	4.63E-05	0.012838303	SPTAN1
975	-0.015554431	4.95E-05	0.013448179	CD81
16	-0.016530369	4.99E-05	0.013448179	AARS1
80274	0.02616958	5.18E-05	0.013767393	SCUBE1
25957	-0.018751826	5.24E-05	0.013767393	PNISR
10794	-0.013551456	5.41E-05	0.014022575	ZNF460
10904	-0.019431923	5.68E-05	0.014551235	BLCAP
10147	-0.013957695	5.80E-05	0.014669805	SUGP2
8566	-0.013780247	6.10E-05	0.015261429	PDXK
10963	-0.019832547	6.18E-05	0.015270454	STIP1
57178	-0.016512472	6.58E-05	0.015588794	ZMIZ1
23365	-0.01244821	6.73E-05	0.015588794	ARHGEF12
11113	-0.018860233	6.75E-05	0.015588794	CIT
6925	-0.010489752	6.53E-05	0.015588794	TCF4
1938	-0.018793035	6.84E-05	0.015588794	EEF2
101929748	0.019518255	6.49E-05	0.015588794	LOC101929748
3309	-0.020276415	6.77E-05	0.015588794	HSPA5
163589	0.029500156	7.41E-05	0.015632438	TDRD5
10228	-0.010308582	7.85E-05	0.015632438	STX6
80314	-0.011414205	7.81E-05	0.015632438	EPC1
84159	-0.016620854	7.58E-05	0.015632438	ARID5B
283248	0.020869379	7.78E-05	0.015632438	RCOR2
79882	-0.009309079	7.31E-05	0.015632438	ZC3H14
9284	-0.023594721	7.67E-05	0.015632438	NPIPA1
9955	0.027313095	7.98E-05	0.015632438	HS3ST3A1
57532	-0.010731562	7.13E-05	0.015632438	NUFIP2
1000	-0.013182546	7.55E-05	0.015632438	CDH2
4868	0.029018115	7.14E-05	0.015632438	NPHS1
9825	-0.017080413	7.94E-05	0.015632438	SPATA2
7458	-0.014599309	7.38E-05	0.015632438	EIF4H
378805	-0.019293463	7.71E-05	0.015632438	LINC-PINT
105376204	0.027211916	7.46E-05	0.015632438	LOC105376204
379025	-0.016794671	8.13E-05	0.015764227	PSMA3-AS1
8880	-0.014428075	8.32E-05	0.015825193	FUBP1
7536	-0.014640554	8.46E-05	0.015825193	SF1
23413	-0.022063422	8.31E-05	0.015825193	NCS1
10383	-0.023400161	8.39E-05	0.015825193	TUBB4B
1638	0.020546285	8.62E-05	0.015966514	DCT
440508	0.035606222	9.10E-05	0.016238703	CLEC4GP1
401010	0.03273895	9.05E-05	0.016238703	NOC2LP2
440926	-0.013254818	8.85E-05	0.016238703	H3P6
285386	0.034172914	8.94E-05	0.016238703	TPRG1
2002	-0.021219491	9.15E-05	0.016238703	ELK1
9887	-0.01321636	9.24E-05	0.016248459	SMG7
338557	0.029023735	9.50E-05	0.016371678	FFAR4
23174	-0.01275597	9.42E-05	0.016371678	ZCCHC14
10194	-0.020344234	9.55E-05	0.016371678	TSHZ1
146330	-0.022168741	9.76E-05	0.016601718	FBXL16
293	-0.017482325	0.00010052	0.0169609	SLC25A6
8861	-0.010414317	0.000103485	0.017031288	LDB1
867	-0.008181383	0.000103032	0.017031288	CBL
3889	0.044310358	0.000102107	0.017031288	KRT83
51386	-0.01032722	0.00010422	0.017031288	EIF3L
6491	0.015354071	0.000111744	0.017052389	STIL
374470	0.024032521	0.000111015	0.017052389	C12orf42
2103	0.029946121	0.000109034	0.017052389	ESRRB
1143	0.036541456	0.00010745	0.017052389	CHRNB4
80164	-0.018437082	0.000110565	0.017052389	PRR36
23020	-0.008837043	0.000110142	0.017052389	SNRNP200
2033	-0.012990439	0.000107302	0.017052389	EP300
26057	-0.010081609	0.000109676	0.017052389	ANKRD17
23304	-0.01247647	0.000106328	0.017052389	UBR2
2775	-0.017120156	0.000113599	0.017209032	GNAO1
168391	0.0322899	0.000119738	0.018007509	GALNTL5
27230	-0.016422851	0.000121924	0.018204353	SERP1
3653	-0.024372509	0.00012284	0.018210185	IPW
9751	-0.016077544	0.000124383	0.018308114	SNPH
9762	-0.015274783	0.000126226	0.018448532	LZTS3
55870	-0.010845177	0.000131351	0.019063337	ASH1L
23558	-0.016144758	0.00013407	0.019194394	WBP2
23345	-0.01258607	0.000134104	0.019194394	SYNE1
401233	-0.021176788	0.000138592	0.019700929	HTATSF1P2
4751	0.035414329	0.000148254	0.019998042	NEK2
221037	-0.01068629	0.000148391	0.019998042	JMJD1C
8123	-0.017059471	0.000142776	0.019998042	PWAR5
162461	0.039340317	0.00014681	0.019998042	TMEM92
284798	0.02624241	0.000143231	0.019998042	LOC284798
9584	-0.010616275	0.000147572	0.019998042	RBM39
2778	-0.017366164	0.000146893	0.019998042	GNAS
23353	-0.008999811	0.000144526	0.019998042	SUN1
85358	-0.020035908	0.000149645	0.020025925	SHANK3
133584	0.027009987	0.000150527	0.020025925	EGFLAM
11273	-0.012913292	0.000153552	0.02016974	ATXN2L
7514	-0.011392629	0.000152602	0.02016974	XPO1
51335	-0.017705199	0.000154962	0.020226864	NGRN
23435	-0.010902453	0.000166311	0.020408922	TARDBP
5052	-0.014724915	0.000171592	0.020408922	PRDX1
23248	-0.011522436	0.000167767	0.020408922	RPRD2
4297	-0.014607167	0.000166617	0.020408922	KMT2A
283385	0.021662084	0.000171589	0.020408922	MORN3
6249	-0.010883427	0.000159472	0.020408922	CLIP1
10921	-0.012091842	0.000172178	0.020408922	RNPS1
5930	-0.011646264	0.000171333	0.020408922	RBBP6
474170	-0.031079364	0.000173363	0.020408922	LRRC37A2
59284	-0.014023607	0.000170268	0.020408922	CACNG7
8808	0.024922986	0.000172358	0.020408922	IL1RL2
115677	0.024957367	0.000159736	0.020408922	NOSTRIN
9427	0.035077149	0.000175321	0.020408922	ECEL1
8404	-0.017519432	0.000169334	0.020408922	SPARCL1
101929544	0.033142563	0.000163539	0.020408922	LINC02217
3313	-0.014406174	0.000158936	0.020408922	HSPA9
25844	-0.008787932	0.000161547	0.020408922	YIPF3
1523	-0.013253002	0.000176024	0.020408922	CUX1
64101	-0.020245537	0.000175852	0.020408922	LRRC4
57595	-0.017503498	0.000168952	0.020408922	PDZD4
6651	-0.010227002	0.000179377	0.020618018	SON
222068	-0.010000532	0.000179814	0.020618018	TMED4
8289	-0.011319726	0.000190861	0.021059835	ARID1A
55599	-0.020402506	0.000193815	0.021059835	RNPC3
81621	0.029415636	0.000193552	0.021059835	KAZALD1
84000	0.039267046	0.000193016	0.021059835	TMPRSS13
517	-0.009579815	0.000187351	0.021059835	ATP5MC2
6430	-0.021002055	0.000187561	0.021059835	SRSF5
7337	-0.01437213	0.00018984	0.021059835	UBE3A
3785	-0.018254962	0.000188026	0.021059835	KCNQ2
23492	-0.011709968	0.000187673	0.021059835	CBX7
2534	-0.011324802	0.000189535	0.021059835	FYN
8648	-0.011445878	0.000204832	0.02214109	NCOA1
116986	-0.019960723	0.000207261	0.022172635	AGAP2
7102	-0.022501941	0.000206684	0.022172635	TSPAN7
8473	-0.01396023	0.000212896	0.022658688	OGT
10432	-0.016661147	0.000214179	0.022678937	RBM14
10972	-0.01210927	0.000217481	0.022795952	TMED10
23518	-0.021848566	0.000216991	0.022795952	R3HDM1
596	-0.012020103	0.00021936	0.02283943	BCL2
7020	0.034543694	0.000220097	0.02283943	TFAP2A
23326	-0.013680172	0.000222112	0.022933925	USP22
23017	-0.017317995	0.000225448	0.02316309	FAIM2
23410	-0.012484836	0.000227991	0.023294854	SIRT3
56252	-0.012451452	0.000228975	0.023294854	YLPM1
60676	0.015892516	0.000231254	0.023305975	PAPPA2
85442	-0.013578777	0.000233576	0.023305975	KNDC1
643406	0.028527329	0.000231414	0.023305975	LOC643406
8840	0.026926196	0.000233092	0.023305975	CCN4
1200	-0.02092197	0.00023602	0.023362893	TPP1
9394	-0.016410283	0.000236398	0.023362893	HS6ST1
50940	0.02109737	0.000238541	0.023462963	PDE11A
27122	-0.020578232	0.000243725	0.023859765	DKK3
653820	0.020737095	0.000252702	0.024057684	FAM72B
83401	0.039514506	0.000252272	0.024057684	ELOVL3
18	-0.015343905	0.000252176	0.024057684	ABAT
5430	-0.012080042	0.000252424	0.024057684	POLR2A
8396	-0.015448179	0.000248965	0.024057684	PIP4K2B
152002	0.014378629	0.000247749	0.024057684	XXYLT1
9972	-0.010580597	0.000256005	0.024260895	NUP153
6331	0.020808798	0.000263348	0.024843339	SCN5A
56647	-0.010684004	0.000266733	0.024935964	BCCIP
90634	-0.011733447	0.00026572	0.024935964	N4BP2L1
55000	-0.010790353	0.000268317	0.024971518	TUG1
54891	-0.009847039	0.000269615	0.024980273	INO80D
51271	-0.01256862	0.000270943	0.024991809	UBAP1
4035	-0.015433612	0.000272314	0.025007119	LRP1
9611	-0.009587741	0.000275887	0.02522357	NCOR1
375	-0.01672252	0.000277866	0.025293139	ARF1
23613	-0.013597344	0.000280983	0.025465181	ZMYND8
26271	0.018833436	0.000282511	0.025492314	FBXO5
84516	-0.015905494	0.000283809	0.025498542	DCTN5
143686	-0.016027158	0.000293203	0.025675655	SESN3
91893	0.02045672	0.000290057	0.025675655	FDXACB1
6231	0.022168669	0.000292126	0.025675655	RPS26
57338	-0.016474787	0.000289474	0.025675655	JPH3
9720	-0.026020761	0.000293186	0.025675655	CCDC144A
617	0.011721428	0.000289911	0.025675655	BCS1L
166979	0.046236457	0.000294499	0.025680849	CDC20B
55167	-0.009066157	0.000300237	0.026071663	MSL2
493	-0.016462723	0.000303596	0.026144493	ATP2B4
23524	-0.018842562	0.000303594	0.026144493	SRRM2
84687	-0.015426981	0.000305957	0.026228674	PPP1R9B
55643	-0.013547269	0.000307101	0.026228674	BTBD2
26038	-0.015296408	0.000313788	0.026431461	CHD5
339559	0.013466738	0.000314539	0.026431461	ZFP69
1655	-0.011979029	0.000315843	0.026431461	DDX5
10155	-0.011962861	0.00031474	0.026431461	TRIM28
140890	-0.012368458	0.000314618	0.026431461	SREK1
223075	0.023507847	0.000322336	0.026866547	ITPRID1
7188	0.013610156	0.000326184	0.026876375	TRAF5
26579	0.05711929	0.000325501	0.026876375	MYEOV
79149	0.021674628	0.000327634	0.026876375	ZSCAN5A
4188	0.030459737	0.000326431	0.026876375	MDFI
159371	0.024341735	0.000333162	0.027192139	SLC35G1
339896	0.032553579	0.000334104	0.027192139	GADL1
50944	-0.017449264	0.000335556	0.027203658	SHANK1
7916	-0.018139485	0.000338067	0.027300554	PRRC2A
773	-0.014369096	0.000342005	0.027511497	CACNA1A
23126	-0.013157399	0.000368501	0.027731292	POGZ
57863	-0.023139414	0.000365569	0.027731292	CADM3
3964	-0.013116309	0.000349321	0.027731292	LGALS8
3192	-0.012123835	0.000370125	0.027731292	HNRNPU
255022	0.027396156	0.000370115	0.027731292	CALHM1
552	0.023157073	0.000357374	0.027731292	AVPR1A
23768	-0.016354593	0.000358411	0.027731292	FLRT2
54989	-0.014088585	0.000361192	0.027731292	ZNF770
26051	-0.014845549	0.000356244	0.027731292	PPP1R16B
63977	0.010058907	0.000348214	0.027731292	PRDM15
9711	-0.012071923	0.000349794	0.027731292	RUBCN
118	-0.010038603	0.000357191	0.027731292	ADD1
114787	-0.016903906	0.000360763	0.027731292	GPRIN1
23	0.029680339	0.000361436	0.027731292	ABCF1
10957	-0.013915487	0.00036024	0.027731292	PNRC1
5191	0.017606053	0.00036421	0.027731292	PEX7
26053	-0.01030527	0.000367597	0.027731292	AUTS2
92949	0.016692718	0.000369023	0.027731292	ADAMTSL1
9919	-0.01116064	0.000368583	0.027731292	SEC16A
388558	-0.014132507	0.000374986	0.02779451	ZNF808
5740	0.01697177	0.000374696	0.02779451	PTGIS
5814	-0.014618358	0.000373557	0.02779451	PURB
5578	-0.011934582	0.000389453	0.028764066	PRKCA
8237	-0.016179837	0.00039187	0.028839957	USP11
54904	-0.009271694	0.000396759	0.029096624	NSD3
284013	0.032829559	0.000401553	0.029344479	VMO1
894	-0.015035822	0.000408087	0.029717341	CCND2
152926	-0.011783984	0.00040986	0.029742102	PPM1K
4482	-0.012902802	0.000412749	0.029790159	MSRA
2273	-0.012348549	0.000413393	0.029790159	FHL1
51384	0.028887871	0.000419695	0.030139606	WNT16
1152	-0.018428661	0.000424769	0.030398807	CKB
7165	-0.012095964	0.000429858	0.030657307	TPD52L2
682	-0.01713667	0.000437644	0.031060472	BSG
23451	-0.012333555	0.000438504	0.031060472	SF3B1
100189230	0.052565255	0.000447685	0.03160292	TRG-GCC1-3
23207	-0.012964164	0.000451039	0.031731772	PLEKHM2
9659	-0.010720448	0.000455669	0.031886701	PDE4DIP
359948	-0.012264023	0.000456314	0.031886701	IRF2BP2
55023	-0.011144866	0.000464219	0.032330205	PHIP
55196	-0.015051784	0.000466776	0.032399556	RESF1
2865	0.055679816	0.000474812	0.032847507	FFAR3
1209	-0.010475034	0.000478862	0.033017647	CLPTM1
92335	-0.009918761	0.000487618	0.033399439	STRADA
51602	-0.013817962	0.000486238	0.033399439	NOP58
10598	-0.016743161	0.000494215	0.033739927	AHSA1
22883	-0.018823482	0.000499482	0.033987734	CLSTN1
401647	-0.014737305	0.000505969	0.034316595	GOLGA7B
79834	-0.012630637	0.000509612	0.034451096	PEAK1
100506649	0.036729273	0.000512494	0.034533425	PXN-AS1
7093	0.015429987	0.000519718	0.034652539	TLL2
23201	-0.011805335	0.000529289	0.034652539	FAM168A
57658	-0.011004334	0.000525644	0.034652539	CALCOCO1
124637	-0.013532386	0.000528207	0.034652539	CYB5D1
91442	0.028911352	0.000516853	0.034652539	FAAP24
4241	0.014725029	0.000520667	0.034652539	MELTF
6581	0.023103617	0.000525815	0.034652539	SLC22A3
442421	0.020232856	0.000526442	0.034652539	PTGER4P2-CDK2AP2P2
7317	-0.011123628	0.000523854	0.034652539	UBA1
8516	0.014411162	0.000540017	0.034768743	ITGA8
378938	-0.028560803	0.000532962	0.034768743	MALAT1
51585	-0.012820859	0.000541115	0.034768743	PCF11
4900	-0.025559619	0.000538623	0.034768743	NRGN
728392	-0.019720767	0.000540165	0.034768743	LOC728392
3797	-0.019003558	0.000534936	0.034768743	KIF3C
9230	-0.011580869	0.000543676	0.034825491	RAB11B
26037	-0.014056168	0.000547061	0.034934487	SIPA1L1
55209	-0.011784267	0.000551847	0.03508513	SETD5
6892	-0.014256752	0.000552801	0.03508513	TAPBP
84570	0.024869333	0.000555015	0.035118254	COL25A1
344787	0.030401454	0.000558142	0.035208781	ZNF860
101927284	0.037570006	0.000563322	0.035231462	LOC101927284
84467	0.023974138	0.000564137	0.035231462	FBN3
23036	-0.011852464	0.000565292	0.035231462	ZNF292
1080	0.027201395	0.000563413	0.035231462	CFTR
23466	-0.014379704	0.000567538	0.035265515	CBX6
143162	0.023784767	0.000577702	0.035283958	FRMPD2
64220	0.027103581	0.000575569	0.035283958	STRA6
4037	-0.018636754	0.000571288	0.035283958	LRP3
6523	0.033229566	0.000575807	0.035283958	SLC5A1
100505738	-0.015017701	0.000574402	0.035283958	MIR4458HG
3423	-0.022575771	0.000578035	0.035283958	IDS
1908	0.024631289	0.000587277	0.035638454	EDN3
100507651	0.032489382	0.000586046	0.035638454	LINC01606
57576	0.018193276	0.000593755	0.035676257	KIF17
9743	-0.017484072	0.00059858	0.035676257	ARHGAP32
196403	-0.013175017	0.000596285	0.035676257	DTX3
24141	-0.027924179	0.000597941	0.035676257	LAMP5
253868	0.030716569	0.000592395	0.035676257	MIR1-1HG-AS1
9993	-0.011122605	0.000594174	0.035676257	DGCR2
5594	-0.016468998	0.000601652	0.035676257	MAPK1
8971	-0.016128236	0.000601168	0.035676257	H1-10
256815	0.02231998	0.000614149	0.036313551	C10orf67
29965	-0.014365469	0.000622082	0.036678122	CDIP1
1979	-0.013012427	0.000633671	0.036753596	EIF4EBP2
64062	-0.010718271	0.000628681	0.036753596	RBM26
2821	-0.016370496	0.00062981	0.036753596	GPI
7173	0.028964114	0.000630692	0.036753596	TPO
3398	-0.016788212	0.000633988	0.036753596	ID2
389677	-0.011089694	0.000631258	0.036753596	RBM12B
84162	-0.009997709	0.000644849	0.037072588	KIAA1109
55069	-0.012115228	0.000644225	0.037072588	TMEM248
403323	0.037913196	0.000643515	0.037072588	LERFS
4141	-0.012455472	0.000647921	0.037101553	MARS1
4686	-0.01234677	0.000648929	0.037101553	NCBP1
8675	-0.013263393	0.00065126	0.037132548	STX16
100190940	0.033158954	0.000662609	0.037267728	LINC02418
11161	-0.017648015	0.000657503	0.037267728	ERG28
140578	0.029549318	0.000662091	0.037267728	CHODL
63978	0.050405119	0.000662038	0.037267728	PRDM14
101929601	0.039853624	0.00065556	0.037267728	LOC101929601
54890	-0.011504967	0.000669586	0.037330649	ALKBH5
28964	-0.015087362	0.000668693	0.037330649	GIT1
23373	-0.013871345	0.000669645	0.037330649	CRTC1
254048	-0.010512956	0.000670923	0.037330649	UBN2
1774	0.018542265	0.000676844	0.037559385	DNASE1L1
2153	0.016843165	0.000679052	0.037581457	F5
83417	0.037723755	0.000698932	0.037676984	FCRL4
5003	0.052680327	0.000696736	0.037676984	SLC22A18AS
51341	-0.013995098	0.000690091	0.037676984	ZBTB7A
5297	-0.017695798	0.000689077	0.037676984	PI4KA
23043	-0.009647002	0.000694927	0.037676984	TNIK
84059	-0.017578365	0.000689568	0.037676984	ADGRV1
2938	0.046790752	0.000694877	0.037676984	GSTA1
10559	-0.018625578	0.000690353	0.037676984	SLC35A1
222008	-0.019775149	0.000697771	0.037676984	VSTM2A
10444	-0.01326607	0.000688746	0.037676984	ZER1
22839	-0.014070045	0.000712367	0.038104279	DLGAP4
3454	-0.007927908	0.000709874	0.038104279	IFNAR1
1142	0.026419028	0.000711419	0.038104279	CHRNB3
81603	-0.014651236	0.00071734	0.038271637	TRIM8
9125	-0.012645368	0.000725102	0.038577099	CNOT9
4983	-0.009365076	0.000726783	0.038577099	OPHN1
91687	0.016874352	0.000728911	0.038591396	CENPL
64579	0.024835365	0.000731014	0.038604235	NDST4
5079	0.028941643	0.000734416	0.038685452	PAX5
2023	-0.012955969	0.000738803	0.038753462	ENO1
375337	0.036220693	0.000741309	0.038753462	TOPAZ1
65265	0.008931564	0.000740862	0.038753462	C8orf33
23063	-0.007655728	0.000749677	0.039092476	WAPL
11188	-0.01312483	0.000751561	0.039092495	NISCH
8878	-0.014411395	0.000755386	0.039193221	SQSTM1
84920	-0.011835953	0.000759314	0.039298735	ALG10
51517	-0.014318782	0.000770313	0.039768828	NCKIPSD
126731	-0.019443824	0.000777262	0.039830357	CCSAP
8408	-0.011713831	0.000774941	0.039830357	ULK1
30000	-0.012173452	0.000777206	0.039830357	TNPO2
63923	0.027533831	0.000790195	0.039901981	TNN
81693	0.051155427	0.000788898	0.039901981	AMN
3549	0.046955855	0.000782928	0.039901981	IHH
5786	-0.011608301	0.000788227	0.039901981	PTPRA
11063	0.026599618	0.000787923	0.039901981	SOX30
105377866	-0.02051977	0.000782197	0.039901981	NA
284076	0.022396763	0.000797961	0.040162467	TTLL6
84498	-0.011925376	0.000799224	0.040162467	FAM120B
81618	-0.015199474	0.000803436	0.040276578	ITM2C
400499	0.028546521	0.000807424	0.040281899	LOC400499
80331	-0.013523563	0.000806518	0.040281899	DNAJC5
4086	-0.012842797	0.000809836	0.040305369	SMAD1
1646	0.02213548	0.000813195	0.040375699	AKR1C2
83723	-0.016314672	0.000820307	0.040631615	TLCD3B
50809	-0.008210071	0.000832248	0.041076449	HP1BP3
11174	0.020657262	0.000833246	0.041076449	ADAMTS6
1414	0.022227788	0.000838185	0.041127039	CRYBB1
116988	-0.013877518	0.000838235	0.041127039	AGAP3
9721	0.021074134	0.000844338	0.041231519	GPRIN2
4621	0.012944297	0.000842867	0.041231519	MYH3
1650	-0.012096834	0.000848668	0.041345648	DDOST
116039	0.043327501	0.000853537	0.041485505	OSR2
57492	-0.008228603	0.000859833	0.041637461	ARID1B
6595	-0.009120721	0.000860676	0.041637461	SMARCA2
56100	-0.017352649	0.000866539	0.041823624	PCDHGB6
9329	-0.012777864	0.000869235	0.041856369	GTF3C4
79065	-0.012793844	0.000874569	0.041969197	ATG9A
1399	-0.011321289	0.000877377	0.041969197	CRKL
23089	-0.015227764	0.000877644	0.041969197	PEG10
5064	-0.017615802	0.000888902	0.042409821	PALM
1452	-0.010166353	0.0008914	0.042431459	CSNK1A1
9806	-0.014751477	0.000894921	0.042501576	SPOCK2
56776	-0.010988099	0.00090206	0.042645434	FMN2
56986	-0.014287627	0.000901665	0.042645434	DTWD1
283849	0.020575438	0.000904447	0.042661138	EXOC3L1
9796	-0.020451408	0.000907346	0.042700827	PHYHIP
84458	-0.009503006	0.000918205	0.043114072	LCOR
2550	-0.019366955	0.000920469	0.043122813	GABBR1
7494	-0.014828508	0.000925542	0.043262825	XBP1
3852	0.03572764	0.000942392	0.04386488	KRT5
102723788	0.026891436	0.000942649	0.04386488	NA
94032	-0.017997869	0.000949803	0.044000468	CAMK2N2
653483	0.027149608	0.00094937	0.044000468	AFDN-DT
3061	0.03009752	0.000958652	0.0442004	HCRTR1
1656	-0.011127867	0.000962638	0.0442004	DDX6
23394	-0.009019694	0.000958531	0.0442004	ADNP
202051	0.024814897	0.000961759	0.0442004	SPATA24
89858	0.039781061	0.000981999	0.044943559	SIGLEC12
6096	-0.015772756	0.000983154	0.044943559	RORB
9572	-0.022972289	0.000986491	0.044997002	NR1D1
54477	-0.011936875	0.000992008	0.045149437	PLEKHA5
488	-0.016797891	0.000994564	0.045166695	ATP2A2
1487	-0.009261119	0.000997706	0.04521048	CTBP1
23468	-0.010453039	0.001003144	0.04525923	CBX5
26071	-0.013100046	0.001003107	0.04525923	RTL8A
55082	-0.016264423	0.001006347	0.045305262	ARGLU1
2885	-0.010906386	0.001009596	0.045353157	GRB2
100287616	0.025856143	0.001024765	0.045357235	LOXL1-AS1
644669	0.042613756	0.001026919	0.045357235	LOC644669
5348	-0.019434856	0.001018957	0.045357235	FXYD1
808	-0.022404459	0.00101875	0.045357235	CALM3
3790	0.018677916	0.001019459	0.045357235	KCNS3
284835	0.02871647	0.001012098	0.045357235	LINC00323
2172	0.025415279	0.001027171	0.045357235	FABP6
8022	0.048382845	0.001023376	0.045357235	LHX3
80323	0.022635566	0.001030333	0.045400292	CCDC68
51100	-0.00949073	0.001037187	0.045570176	SH3GLB1
51450	0.038573426	0.00103858	0.045570176	PRRX2
2734	-0.008420682	0.001053859	0.046142999	GLG1
583	-0.012357158	0.001057805	0.046218281	BBS2
2767	-0.015408165	0.001062788	0.046338466	GNA11
226	-0.017467531	0.001068759	0.046403798	ALDOA
7756	-0.01178247	0.001066839	0.046403798	ZNF207
9672	-0.013783715	0.001083996	0.046433526	SDC3
4684	-0.015625324	0.00107887	0.046433526	NCAM1
57524	-0.01478757	0.001084896	0.046433526	CASKIN1
85320	0.022742828	0.001085105	0.046433526	ABCC11
5296	-0.012954942	0.001071927	0.046433526	PIK3R2
2036	-0.011901709	0.001074925	0.046433526	EPB41L1
22853	-0.015210915	0.00108244	0.046433526	LMTK2
10660	0.062262709	0.001098379	0.046753561	LBX1
5094	-0.011745421	0.001097178	0.046753561	PCBP2
433	0.028578916	0.001099342	0.046753561	ASGR2
9295	-0.014161653	0.001118914	0.047389997	SRSF11
100131107	0.048443379	0.001130092	0.047389997	LOC100131107
23215	-0.009333607	0.001146274	0.047389997	PRRC2C
123036	0.019823322	0.001144391	0.047389997	TC2N
2300	0.030190575	0.001133071	0.047389997	FOXL1
57555	-0.012669037	0.001132801	0.047389997	NLGN2
8742	-0.011444463	0.001129614	0.047389997	TNFSF12
6427	-0.014585514	0.001143749	0.047389997	SRSF2
3743	0.04864316	0.001140625	0.047389997	KCNA7
140893	0.050966285	0.001144942	0.047389997	RBBP8NL
100287639	0.044425096	0.001134776	0.047389997	MTHFD2P1
93166	0.022789062	0.001128733	0.047389997	PRDM6
3364	-0.010121049	0.001136219	0.047389997	HUS1
1808	-0.011944644	0.001117095	0.047389997	DPYSL2
81876	-0.015054416	0.001149245	0.047418369	RAB1B
27339	-0.018041702	0.001153048	0.04748085	PRPF19
10724	-0.012118791	0.001158791	0.04762286	OGA
57479	-0.012492149	0.001165946	0.047822201	PRR12
85021	-0.01010514	0.001172732	0.048005677	REPS1
284232	0.016696713	0.001180531	0.048177625	ANKRD20A9P
8660	-0.01169871	0.001181575	0.048177625	IRS2
26829	0.028275637	0.001185821	0.048215909	RNU5E-1
116151	-0.01088217	0.001187161	0.048215909	FAM210B
10793	-0.014628029	0.001193994	0.048398752	ZNF273
85366	0.025210377	0.00119714	0.04843168	MYLK2
4025	0.029169657	0.001204708	0.048642997	LPO
10956	-0.014750561	0.001207565	0.048663705	OS9
29	-0.012485372	0.001210874	0.048702466	ABR
10949	-0.013496139	0.001221263	0.049025331	HNRNPA0
54797	0.019254588	0.00122812	0.049198888	MED18
161291	0.029106752	0.001230328	0.049198888	TMEM30B
26973	-0.018433717	0.001235322	0.049208985	CHORDC1
23770	-0.013266474	0.001234192	0.049208985	FKBP8
105371414	-0.014746173	0.001247338	0.049535744	LOC105371414
347732	0.02514891	0.001248299	0.049535744	CATSPER3
79814	0.019996373	0.00126544	0.0496053	AGMAT
9898	-0.00971683	0.001268917	0.0496053	UBAP2L
9915	-0.013183687	0.001254351	0.0496053	ARNT2
3643	-0.010704016	0.001262891	0.0496053	INSR
64968	-0.014232309	0.001262721	0.0496053	MRPS6
440970	0.03580203	0.001262707	0.0496053	LINC00971
10319	0.018774269	0.001269173	0.0496053	LAMC3
10075	-0.010355626	0.001262754	0.0496053	HUWE1
1855	-0.015176316	0.001284175	0.049909675	DVL1
146439	0.028978331	0.001280114	0.049909675	BICDL2
26999	-0.015141765	0.001283394	0.049909675	CYFIP2
1814	0.026658298	0.001290502	0.050061824	DRD3
102723354	0.027012686	0.001301174	0.050101221	LINC02298
54102	0.029995053	0.001299348	0.050101221	CLIC6
5782	-0.01042551	0.001293953	0.050101221	PTPN12
401613	0.035051747	0.00129641	0.050101221	SERTM2
84791	0.021224837	0.001303745	0.050107257	LINC00467
388633	0.04438489	0.001320265	0.050381839	LDLRAD1
57459	-0.009595905	0.001325535	0.050381839	GATAD2B
2494	0.03173542	0.001331737	0.050381839	NR5A2
387755	0.029014812	0.001329653	0.050381839	INSC
801	-0.018105805	0.001323161	0.050381839	CALM1
56005	0.012906209	0.001317743	0.050381839	MYDGF
11100	-0.010383642	0.001327779	0.050381839	HNRNPUL1
10686	0.028579587	0.001332737	0.050381839	CLDN16
136895	0.016506147	0.001320182	0.050381839	C7orf31
101928718	0.042700576	0.001345373	0.050619883	LOC101928718
8720	-0.008351003	0.001346717	0.050619883	MBTPS1
51497	-0.013774926	0.001343167	0.050619883	NELFCD
158234	-0.011367117	0.001351229	0.050619883	TRMT10B
101929116	0.050570187	0.001351144	0.050619883	LOC101929116
113130	0.020863064	0.001355114	0.050628345	CDCA5
92840	0.015914089	0.001360357	0.050628345	REEP6
57786	-0.010783038	0.001356772	0.050628345	RBAK
23008	-0.01089179	0.001361213	0.050628345	KLHDC10
5083	0.054133335	0.00136961	0.050766849	PAX9
54778	-0.009105694	0.001369829	0.050766849	RNF111
11346	-0.015220606	0.00137338	0.050807728	SYNPO
729438	-0.013081934	0.001377844	0.050882165	CASTOR2
10149	0.016985905	0.00138811	0.051170239	ADGRG2
23352	-0.010046177	0.001402323	0.051191258	UBR4
10003	-0.018200666	0.001392438	0.051191258	NAALAD2
51326	-0.019141932	0.001397964	0.051191258	ARL17A
6721	-0.014648574	0.001403044	0.051191258	SREBF2
2560	-0.013526662	0.00140348	0.051191258	GABRB1
4289	-0.008019578	0.001396627	0.051191258	MKLN1
5501	-0.017173976	0.001408077	0.051268809	PPP1CC
668	0.033531042	0.001414277	0.051404392	FOXL2
23013	-0.013552008	0.001442809	0.051806312	SPEN
9877	-0.00954353	0.001435614	0.051806312	ZC3H11A
162632	-0.024227088	0.001433014	0.051806312	USP32P1
1236	0.04034771	0.001441294	0.051806312	CCR7
94030	-0.012054041	0.001441309	0.051806312	LRRC4B
285768	0.030694616	0.001429512	0.051806312	LINC01622
401258	0.035018231	0.001436468	0.051806312	RAB44
51463	-0.010751461	0.001463845	0.051896835	GPR89B
79849	0.043874351	0.001458379	0.051896835	PDZD3
79365	-0.015948574	0.001465023	0.051896835	BHLHE41
112755	-0.017379413	0.001465334	0.051896835	STX1B
284058	-0.013293946	0.001460194	0.051896835	KANSL1
284865	0.040231576	0.001459219	0.051896835	LOC284865
6502	-0.012496071	0.001461732	0.051896835	SKP2
117	-0.016354905	0.001459456	0.051896835	ADCYAP1R1
10236	-0.007974778	0.001473588	0.052001579	HNRNPR
10006	-0.010235218	0.001475809	0.052001579	ABI1
9686	-0.009864295	0.00147123	0.052001579	VGLL4
150726	-0.012543869	0.001481998	0.052131176	FBXO41
54737	-0.011496425	0.001485591	0.052155276	MPHOSPH8
54545	-0.01003612	0.001490223	0.052155276	MTMR12
4915	-0.015167342	0.001488345	0.052155276	NTRK2
5328	0.035167212	0.001493187	0.052171045	PLAU
6935	-0.01017765	0.001500783	0.052260503	ZEB1
4705	-0.010767348	0.00149855	0.052260503	NDUFA10
9191	-0.008761729	0.001518624	0.052267877	DEDD
388722	0.030441753	0.001511698	0.052267877	C1orf53
6095	-0.010278353	0.001506785	0.052267877	RORA
8131	-0.011293265	0.001516327	0.052267877	NPRL3
527	-0.020108582	0.001517673	0.052267877	ATP6V0C
79054	0.029561046	0.001516101	0.052267877	TRPM8
353189	0.022120287	0.001511315	0.052267877	SLCO4C1
284485	0.02542587	0.001523094	0.052334935	RIIAD1
7428	-0.010505268	0.001531384	0.052532815	VHL
10978	0.019675932	0.0015412	0.052782287	CLP1
4884	-0.021486624	0.001555053	0.053168968	NPTX1
9764	-0.015787053	0.001570426	0.053518278	KIAA0513
392636	0.024453826	0.001568186	0.053518278	AGMO
7332	-0.009440898	0.001574611	0.053572902	UBE2L3
57118	-0.015656649	0.00158593	0.053588263	CAMK1D
84935	0.034017493	0.001585447	0.053588263	MEDAG
9683	-0.00660983	0.001587973	0.053588263	N4BP1
440944	-0.015006566	0.001580239	0.053588263	THUMPD3-AS1
100188953	0.021647041	0.001584575	0.053588263	LINC00092
91156	0.023884978	0.00159219	0.053615277	IGFN1
166614	-0.010867689	0.00159394	0.053615277	DCLK2
4204	-0.010263332	0.001608918	0.054031528	MECP2
55964	-0.016387438	0.001615539	0.054133438	SEPTIN3
317671	0.018044355	0.001617169	0.054133438	RFESD
64061	-0.013859905	0.001625852	0.054336431	TSPYL2
105377210	0.026862545	0.001628673	0.054343231	NA
100506394	0.020251899	0.001639078	0.054602614	GAS6-DT
55729	-0.009685407	0.001644817	0.054647391	ATF7IP
56099	-0.01825829	0.001645689	0.054647391	PCDHGB7
102724159	0.013304647	0.001650473	0.054718733	LOC102724159
8360	-0.015451251	0.001660229	0.054954374	H4C4
5298	-0.00839037	0.001688196	0.055083478	PI4KB
4209	-0.013869852	0.001688227	0.055083478	MEF2D
64210	-0.008412676	0.00169067	0.055083478	MMS19
22924	-0.019864167	0.001683716	0.055083478	MAPRE3
440823	-0.028029637	0.001687797	0.055083478	MIAT
78987	-0.012090411	0.001668532	0.055083478	CRELD1
7182	-0.009375739	0.001681232	0.055083478	NR2C2
1849	-0.013860184	0.001671444	0.055083478	DUSP7
253461	-0.010693634	0.001680298	0.055083478	ZBTB38
4781	-0.011387824	0.001680924	0.055083478	NFIB
2054	-0.012032068	0.001698692	0.055171615	STX2
84215	0.017451682	0.001697878	0.055171615	ZNF541
163351	0.029525267	0.001711736	0.055421784	GBP6
10482	-0.014821208	0.001711677	0.055421784	NXF1
23101	-0.012458138	0.001725396	0.055777039	MCF2L2
79647	-0.00963169	0.001766208	0.055818472	AKIRIN1
219621	0.020088989	0.001770986	0.055818472	CABCOCO1
58487	-0.010306469	0.00177887	0.055818472	CREBZF
283316	0.018957931	0.001757981	0.055818472	CD163L1
1389	-0.013799619	0.001779634	0.055818472	CREBL2
479	0.027257275	0.001774035	0.055818472	ATP12A
80790	-0.013257374	0.001758648	0.055818472	CMIP
50488	-0.01210278	0.001783157	0.055818472	MINK1
10140	-0.011891969	0.001750953	0.055818472	TOB1
57332	0.029626816	0.001760394	0.055818472	CBX8
4089	-0.009234234	0.001753914	0.055818472	SMAD4
79575	-0.014440804	0.001781647	0.055818472	ABHD8
54097	0.033690219	0.001746747	0.055818472	FAM3B
101926915	-0.025275749	0.001769081	0.055818472	LOC101926915
101928307	-0.030172461	0.0017573	0.055818472	LOC101928307
60	-0.014112129	0.001770953	0.055818472	ACTB
9863	-0.00872489	0.001781225	0.055818472	MAGI2
25897	-0.009324886	0.001733328	0.055818472	RNF19A
22844	0.013141584	0.001741894	0.055818472	FRMPD1
83744	-0.01058464	0.001758277	0.055818472	ZNF484
3054	-0.010531089	0.001753923	0.055818472	HCFC1
54852	0.020185304	0.001793155	0.055878579	PAQR5
79822	0.024015685	0.001790034	0.055878579	ARHGAP28
286411	-0.024926716	0.001792585	0.055878579	LINC00632
79869	-0.008397936	0.001801552	0.055922799	CPSF7
105372269	0.042493263	0.001802657	0.055922799	LOC105372269
150864	-0.010979189	0.00180139	0.055922799	FAM117B
116534	0.04203796	0.001811139	0.056018457	MRGPRE
768	0.031187067	0.001809571	0.056018457	CA9
100506060	-0.027529192	0.001822955	0.056216357	SMG1P7
55684	-0.01449871	0.001820721	0.056216357	RABL6
23642	-0.015850044	0.001834569	0.056323428	SNHG1
5098	-0.020418629	0.001830668	0.056323428	PCDHGC3
9337	-0.009869467	0.001832546	0.056323428	CNOT8
23499	-0.013612022	0.001846313	0.05642749	MACF1
57127	0.033161741	0.001866751	0.05642749	RHBG
100130331	0.032876063	0.001843485	0.05642749	LOC100130331
80201	0.028318842	0.001861944	0.05642749	HKDC1
282969	0.026212167	0.001871171	0.05642749	FUOM
5954	-0.014878273	0.001875806	0.05642749	RCN1
729082	-0.014505169	0.001844036	0.05642749	OIP5-AS1
482	-0.022400453	0.001874781	0.05642749	ATP1B2
6780	-0.008457917	0.001853797	0.05642749	STAU1
150084	0.023290263	0.001863841	0.05642749	IGSF5
1519	0.018112928	0.001870657	0.05642749	CTSO
1388	-0.01346579	0.001853749	0.05642749	ATF6B
2178	0.019847953	0.001876022	0.05642749	FANCE
100130361	0.050308883	0.001861883	0.05642749	CXorf49
3300	-0.013561013	0.001880999	0.056495315	DNAJB2
23152	-0.011946278	0.001887436	0.056563183	CIC
1471	-0.02363567	0.00188871	0.056563183	CST3
6786	-0.011319904	0.001893516	0.056625418	STIM1
2206	0.042122189	0.001898619	0.056696306	MS4A2
6150	0.013422115	0.001905403	0.056817146	MRPL23
81624	0.024500969	0.001912784	0.056955393	DIAPH3
3480	-0.012963577	0.001917628	0.057017846	IGF1R
9600	-0.011201038	0.001920618	0.057025052	PITPNM1
23576	-0.015857089	0.001943674	0.057627157	DDAH1
6601	-0.012348084	0.001950727	0.057702282	SMARCC2
29945	-0.013018444	0.001951768	0.057702282	ANAPC4
58489	-0.011147257	0.001956707	0.057765985	ABHD17C
58495	0.021211527	0.00195964	0.057770403	OVOL2
64789	0.01662168	0.001980366	0.058051565	EXO5
56172	-0.01012525	0.001976531	0.058051565	ANKH
23469	-0.009967286	0.001974123	0.058051565	PHF3
169044	0.024370744	0.001978575	0.058051565	COL22A1
246213	0.024508566	0.001986426	0.058147074	SLC17A8
3645	0.028393579	0.002005258	0.058205783	INSRR
27184	0.034331993	0.001997304	0.058205783	DISC2
441549	0.026268511	0.002004945	0.058205783	CDNF
3267	-0.010657979	0.002000346	0.058205783	AGFG1
56929	-0.013988951	0.001993149	0.058205783	FEM1C
56262	-0.017558189	0.002001514	0.058205783	LRRC8A
100033432	-0.02467314	0.002022639	0.05862828	SNORD116-21
5621	-0.015995471	0.002031654	0.058807457	PRNP
440515	-0.010599402	0.002039601	0.05887327	ZNF506
392843	0.035057966	0.002037905	0.05887327	IQCA1L
9113	-0.008209184	0.002051154	0.059124513	LATS1
83637	-0.010169367	0.002057015	0.059211212	ZMIZ2
1742	-0.016688619	0.002073263	0.059596268	DLG4
255104	0.019094981	0.002090866	0.059606903	TMCO4
55327	-0.01229658	0.002084538	0.059606903	LIN7C
23049	-0.010840599	0.002090614	0.059606903	SMG1
9371	-0.013377837	0.002090685	0.059606903	KIF3B
645700	0.02571686	0.002079248	0.059606903	ZNF890P
9966	0.02432967	0.002090466	0.059606903	TNFSF15
51322	-0.012783487	0.002097381	0.059628823	WAC
205564	-0.012584991	0.002095906	0.059628823	SENP5
731789	0.036786705	0.002102248	0.05964991	FAM238B
10608	-0.013690438	0.002103871	0.05964991	MXD4
23385	-0.010021037	0.002120772	0.060047067	NCSTN
115353	0.01520562	0.002127205	0.060147151	LRRC42
132241	-0.019049774	0.002130306	0.060152883	RPL32P3
10992	-0.009239256	0.002140166	0.060349181	SF3B2
91875	-0.012126496	0.002146368	0.060390364	TTC5
100506874	0.033716068	0.002148618	0.060390364	LINC00933
7327	-0.008399691	0.002150356	0.060390364	UBE2G2
1510	0.038367166	0.002159365	0.060395708	CTSE
127602	0.015729153	0.002172479	0.060395708	DNAH14
23053	-0.015756285	0.002173826	0.060395708	ZSWIM8
334	-0.011995296	0.002157178	0.060395708	APLP2
115701	0.026875987	0.002165741	0.060395708	ALPK2
163115	-0.014153209	0.002159673	0.060395708	ZNF781
200728	0.020895449	0.002164037	0.060395708	TMEM17
403341	-0.012125053	0.00217055	0.060395708	ZBTB34
164832	-0.01873488	0.002189467	0.060586924	LONRF2
642366	0.035556153	0.002186142	0.060586924	LOC642366
8367	-0.01410756	0.002188176	0.060586924	H4C5
254173	0.040366484	0.002216238	0.060683323	TTLL10
84919	-0.009354183	0.002222	0.060683323	PPP1R15B
440712	0.031403097	0.002227531	0.060683323	RHEX
2052	-0.018207669	0.00222672	0.060683323	EPHX1
3916	-0.012704096	0.002209294	0.060683323	LAMP1
8881	-0.009019819	0.002227812	0.060683323	CDC16
57659	-0.013133052	0.002219432	0.060683323	ZBTB4
344022	0.064137607	0.002227629	0.060683323	NOTO
55251	-0.009767471	0.002223957	0.060683323	PCMTD2
170960	-0.010523362	0.002228038	0.060683323	ZNF721
5108	-0.009435844	0.00220766	0.060683323	PCM1
9853	-0.012047722	0.002205242	0.060683323	RUSC2
23095	-0.011658904	0.002268653	0.060778831	KIF1B
54707	-0.0097649	0.002264287	0.060778831	GPN2
100505666	0.033644675	0.00224282	0.060778831	DCST1-AS1
619383	-0.024285493	0.002275472	0.060778831	SCARNA9
387895	0.055128964	0.002260974	0.060778831	LINC00944
1112	-0.007021264	0.002255614	0.060778831	FOXN3
122616	0.012583031	0.002264204	0.060778831	CLBA1
9969	-0.007873746	0.002274101	0.060778831	MED13
4298	-0.013442668	0.00224942	0.060778831	MLLT1
6526	-0.012892482	0.002250436	0.060778831	SLC5A3
150297	0.038175464	0.002244957	0.060778831	C22orf42
23429	-0.013724872	0.002265276	0.060778831	RYBP
9819	-0.0087114	0.002249955	0.060778831	TSC22D2
7917	-0.010381636	0.0022513	0.060778831	BAG6
2719	0.034661521	0.002272289	0.060778831	GPC3
101927495	0.049456285	0.002280278	0.06078329	LOC101927495
344454	0.035815175	0.002281497	0.06078329	AOX2P
374879	0.011781433	0.002294707	0.060822918	ZNF699
55904	-0.0116511	0.002291596	0.060822918	KMT2E
79872	-0.012459072	0.002293422	0.060822918	CBLL1
140803	0.016929991	0.002294052	0.060822918	TRPM6
154141	0.021812843	0.002298588	0.060848077	MBOAT1
192683	-0.014848269	0.002317679	0.06115084	SCAMP5
4849	-0.015118897	0.00231757	0.06115084	CNOT3
3187	-0.009731885	0.002318864	0.06115084	HNRNPH1
9761	-0.008355877	0.00232816	0.061162836	MLEC
102	-0.008223505	0.002327109	0.061162836	ADAM10
6939	0.034947475	0.002323209	0.061162836	TCF15
119587	0.021280541	0.002338507	0.06127951	CPXM2
26220	-0.014968651	0.002336779	0.06127951	DGCR5
3006	-0.016068185	0.002348797	0.061471532	H1-2
113251	-0.007463412	0.002362176	0.061743836	LARP4
27020	-0.022707969	0.002371856	0.061864569	NPTN
27327	-0.012185329	0.002377748	0.061864569	TNRC6A
1060	-0.01344178	0.002378719	0.061864569	CENPC
26986	-0.010039415	0.002377281	0.061864569	PABPC1
5566	-0.011811153	0.002391114	0.061988163	PRKACA
389136	0.019969047	0.002390975	0.061988163	VGLL3
286451	-0.008434721	0.002392431	0.061988163	YIPF6
5167	0.015964249	0.002396583	0.062018317	ENPP1
5977	-0.009159695	0.002406103	0.062032613	DPF2
8529	0.038762182	0.002404591	0.062032613	CYP4F2
7038	0.020561034	0.002400577	0.062032613	TG
23450	-0.009342686	0.002425036	0.062058184	SF3B3
284293	0.030736218	0.002417962	0.062058184	HMSD
9491	-0.007843996	0.002421703	0.062058184	PSMF1
5618	0.019989519	0.002422438	0.062058184	PRLR
64771	-0.013365089	0.002422164	0.062058184	ILRUN
23641	-0.019324891	0.002423153	0.062058184	LDOC1
341116	0.037202318	0.0024322	0.062164887	MS4A10
8581	0.041711131	0.002438452	0.062248004	LY6D
149041	-0.009711917	0.002469905	0.062403872	RC3H1
9866	0.009558451	0.002454166	0.062403872	TRIM66
283768	0.038329483	0.002465911	0.062403872	GOLGA8G
253980	-0.015453056	0.002465276	0.062403872	KCTD13
25818	0.031129552	0.002461064	0.062403872	KLK5
547	-0.013159838	0.002471619	0.062403872	KIF1A
8927	-0.016998158	0.00246568	0.062403872	BSN
3159	-0.015689974	0.002462848	0.062403872	HMGA1
2664	-0.014427926	0.002447588	0.062403872	GDI1
55291	-0.007342439	0.002478374	0.062422549	PPP6R3
2804	-0.00876354	0.002478158	0.062422549	GOLGB1
54626	0.032716941	0.002482312	0.062445933	HES2
103	-0.010141927	0.002485673	0.062454794	ADAR
22800	0.011281146	0.002496054	0.062634457	RRAS2
6836	-0.007276371	0.00249886	0.062634457	SURF4
8851	-0.017977663	0.00251092	0.062860838	CDK5R1
160364	0.050389662	0.002522171	0.062930574	CLEC12A
4843	0.020655854	0.002528867	0.062930574	NOS2
285051	0.026090218	0.002527982	0.062930574	STPG4
7035	0.021441904	0.002519788	0.062930574	TFPI
8224	-0.015324205	0.00252625	0.062930574	SYN3
153	-0.020221306	0.002535407	0.062942394	ADRB1
164284	0.030133707	0.002535251	0.062942394	APCDD1L
10472	-0.016579492	0.002563963	0.063020423	ZBTB18
55749	-0.007806213	0.002562442	0.063020423	CCAR1
54972	-0.012513233	0.002574989	0.063020423	TMEM132A
5315	-0.011838554	0.002550574	0.063020423	PKM
8912	0.017801651	0.002559709	0.063020423	CACNA1H
6329	0.030778059	0.002562523	0.063020423	SCN4A
23546	0.032662007	0.002572876	0.063020423	SYNGR4
1727	-0.011546966	0.002570793	0.063020423	CYB5R3
6578	0.021697642	0.002573007	0.063020423	SLCO2A1
51523	-0.015615934	0.002562793	0.063020423	CXXC5
10687	-0.019452162	0.002561371	0.063020423	PNMA2
158399	-0.015641002	0.002545206	0.063020423	ZNF483
220992	0.019306027	0.002587043	0.063092232	ZNF485
80326	0.027557587	0.002586126	0.063092232	WNT10A
80339	0.019964378	0.002584561	0.063092232	PNPLA3
8189	-0.009573142	0.002594969	0.063149132	SYMPK
55752	-0.009855728	0.002595462	0.063149132	SEPTIN11
102724970	0.0256067	0.002616635	0.063441171	NA
10081	-0.008571398	0.002613304	0.063441171	PDCD7
7077	-0.011884	0.002613782	0.063441171	TIMP2
8031	-0.009778292	0.002635008	0.063589487	NCOA4
90019	0.040525213	0.00263052	0.063589487	SYT8
220988	-0.008806842	0.002633349	0.063589487	HNRNPA3
117531	0.024458627	0.002630037	0.063589487	TMC1
23387	-0.011141482	0.002639503	0.063623967	SIK3
11144	0.018532856	0.00265703	0.063898022	DMC1
3308	-0.011945982	0.002654794	0.063898022	HSPA4
84951	0.036672617	0.002671671	0.064105983	TNS4
2049	0.015037769	0.002675269	0.064105983	EPHB3
57211	0.016201521	0.002678033	0.064105983	ADGRG6
152006	-0.010621723	0.002676815	0.064105983	RNF38
114088	-0.013240272	0.002687462	0.064257584	TRIM9
9633	0.025414861	0.002708807	0.064672484	TESMIN
23067	-0.010456821	0.002713656	0.064672484	SETD1B
10427	-0.009858113	0.002714163	0.064672484	SEC24B
7189	-0.008604074	0.002720862	0.064721429	TRAF6
440925	0.051946564	0.002725572	0.064721429	LINC01124
5335	-0.011722864	0.00272347	0.064721429	PLCG1
54583	-0.00760369	0.002763164	0.06524084	EGLN1
10714	0.010387137	0.002757334	0.06524084	POLD3
4130	-0.014463512	0.002759794	0.06524084	MAP1A
10746	-0.008859338	0.002758305	0.06524084	MAP3K2
11082	0.048281079	0.002760463	0.06524084	ESM1
10590	0.028558135	0.002768736	0.065298112	SCGN
23054	-0.009459229	0.002775836	0.065391265	NCOA6
11187	0.029607154	0.002786379	0.065565212	PKP3
94031	0.033984049	0.002791222	0.065604772	HTRA3
23131	-0.010282866	0.002801796	0.065778817	GPATCH8
100289495	0.020502286	0.002810042	0.065897867	LOC100289495
166	-0.016323314	0.002820783	0.066075093	TLE5
9378	-0.015333823	0.002833936	0.066308356	NRXN1
131450	0.026311081	0.002854308	0.066634773	CD200R1
8328	0.031480335	0.002852706	0.066634773	GFI1B
140467	-0.012663261	0.002873047	0.066851371	ZNF358
22848	-0.012729379	0.002869027	0.066851371	AAK1
440894	-0.018613847	0.00287325	0.066851371	LINC01123
113201	-0.010134145	0.0028822	0.066984533	CASC4
10150	-0.012800117	0.002885906	0.066995635	MBNL2
101927859	0.041934026	0.002895323	0.067139143	FAM230G
149603	-0.011072921	0.002900718	0.067189183	RNF187
23031	-0.014471489	0.002904835	0.067209522	MAST3
3851	0.04509046	0.002919779	0.067255374	KRT4
112476	-0.01460435	0.002914109	0.067255374	PRRT2
677763	-0.020228155	0.002918226	0.067255374	SCARNA21
1605	-0.008206572	0.002915662	0.067255374	DAG1
10216	0.042052371	0.00293524	0.067281919	PRG4
222	0.044161914	0.002932422	0.067281919	ALDH3B2
101593348	0.025288908	0.002956256	0.067281919	LOC101593348
8854	0.020834263	0.00295229	0.067281919	ALDH1A2
146691	-0.009503504	0.00296188	0.067281919	TOM1L2
9480	0.015715003	0.002948755	0.067281919	ONECUT2
10045	0.041970461	0.002963076	0.067281919	SH2D3A
90557	0.016097258	0.002927278	0.067281919	CCDC74A
55696	-0.012640585	0.002955384	0.067281919	RBM22
23367	-0.009850047	0.002957622	0.067281919	LARP1
3326	-0.015180416	0.002962228	0.067281919	HSP90AB1
157697	0.01118785	0.002948694	0.067281919	ERICH1
51754	-0.011280277	0.002946149	0.067281919	TMEM8B
4782	-0.013494891	0.002971285	0.067321016	NFIC
79083	0.024309256	0.002968755	0.067321016	MLPH
282996	0.013801575	0.00298339	0.067432529	RBM20
8036	-0.012965152	0.002987084	0.067432529	SHOC2
3607	-0.010235309	0.002980763	0.067432529	FOXK2
27344	-0.014192177	0.002989203	0.067432529	PCSK1N
23197	-0.008000429	0.002992939	0.067443484	FAF2
101928979	0.027311436	0.00300955	0.067552167	LINC01719
220296	-0.018782536	0.003009068	0.067552167	HEPACAM
256051	-0.010357264	0.003010781	0.067552167	ZNF549
90990	-0.010317258	0.003007242	0.067552167	KIFC2
283450	-0.010949377	0.003020423	0.067695319	HECTD4
23190	-0.008665431	0.003055315	0.068403459	UBXN4
7107	-0.014775256	0.003061045	0.06845789	GPR137B
5002	0.0253428	0.003079409	0.068646684	SLC22A18
54542	-0.009210061	0.003078743	0.068646684	RC3H2
1025	-0.011375916	0.003079199	0.068646684	CDK9
342538	0.029482867	0.003096902	0.068814877	NACA2
26272	0.012463798	0.003095397	0.068814877	FBXO4
24149	-0.010615931	0.003096838	0.068814877	ZNF318
55690	-0.009559814	0.003101347	0.068839944	PACS1
23271	-0.013166319	0.003121085	0.068963813	CAMSAP2
100129543	0.020348397	0.003118314	0.068963813	ZNF730
6634	-0.011529706	0.003117336	0.068963813	SNRPD3
1857	-0.006411756	0.003126865	0.068963813	DVL3
908	-0.011443688	0.00312362	0.068963813	CCT6A
138474	0.020040649	0.003119747	0.068963813	TAF1L
6493	0.015899415	0.003155696	0.069162392	SIM2
10217	-0.011087822	0.003153227	0.069162392	CTDSPL
55345	0.011878164	0.003155863	0.069162392	ZGRF1
9319	0.02238068	0.003147984	0.069162392	TRIP13
133746	-0.007194642	0.003148729	0.069162392	JMY
8621	-0.008632639	0.003142629	0.069162392	CDK13
1776	0.050553069	0.003182383	0.069670027	DNASE1L3
29970	-0.016673646	0.003186352	0.069683392	SCHIP1
11057	-0.010101993	0.003199473	0.069823199	ABHD2
221692	-0.014561277	0.003198314	0.069823199	PHACTR1
116987	-0.012398187	0.003204425	0.069857816	AGAP1
28526	0.036489114	0.003222974	0.07018847	TRDC
51195	-0.012035123	0.003227996	0.070224136	RAPGEFL1
7704	-0.016318136	0.003235214	0.070307462	ZBTB16
140730	-0.013784148	0.003247357	0.070403309	RIMS4
646074	0.023390441	0.003245415	0.070403309	POM121L10P
60506	0.035334729	0.003249801	0.070403309	NYX
79258	0.03369074	0.003272098	0.070543266	MMEL1
100996724	-0.014444477	0.003266747	0.070543266	LOC100996724
25909	-0.008055906	0.003262697	0.070543266	AHCTF1
284406	-0.010369309	0.003273256	0.070543266	ZFP82
339766	0.027352126	0.003266719	0.070543266	MROH2A
1859	-0.008370807	0.003276931	0.070549198	DYRK1A
8320	0.03680908	0.003284474	0.070638309	EOMES
105370172	0.027350956	0.003304972	0.070718574	NA
100131366	0.057444722	0.003297614	0.070718574	LINC00605
26831	0.026777562	0.003303991	0.070718574	RNU5A-1
9811	-0.011343064	0.003307089	0.070718574	CTIF
6670	-0.007849011	0.003295951	0.070718574	SP3
55033	-0.010143113	0.003309385	0.070718574	FKBP14
51123	-0.01291255	0.003312058	0.070718574	ZNF706
55700	-0.013126039	0.003348865	0.071273338	MAP7D1
10260	-0.007218699	0.003346933	0.071273338	DENND4A
29924	-0.011992155	0.003353747	0.071273338	EPN1
150381	-0.028568369	0.003355211	0.071273338	PRR34-AS1
23731	-0.00940933	0.003347842	0.071273338	TMEM245
5547	-0.00982441	0.003376487	0.071360101	PRCP
10847	-0.011283069	0.003371783	0.071360101	SRCAP
284958	0.02538482	0.003376328	0.071360101	NT5DC4
441191	-0.010013574	0.003370112	0.071360101	RNF216P1
79027	-0.010899707	0.003374551	0.071360101	ZNF655
84333	-0.008581253	0.003384563	0.071385395	PCGF5
7994	-0.009604877	0.003384434	0.071385395	KAT6A
10659	-0.015684105	0.003392335	0.071421104	CELF2
10263	-0.012565496	0.003400597	0.071421104	CDK2AP2
2597	-0.013098498	0.003421144	0.071421104	GAPDH
5983	0.017960278	0.003416967	0.071421104	RFC3
64864	-0.010618903	0.003422726	0.071421104	RFX7
37	-0.01561059	0.003413336	0.071421104	ACADVL
6453	-0.008399973	0.003412546	0.071421104	ITSN1
22937	-0.008219261	0.003416589	0.071421104	SCAP
4238	-0.009729892	0.003418414	0.071421104	MFAP3
6310	-0.011866364	0.003415917	0.071421104	ATXN1
6867	-0.010626181	0.003424111	0.071421104	TACC1
57795	-0.012996206	0.003432716	0.071452173	BRINP2
7135	0.035569329	0.003438927	0.071452173	TNNI1
11052	-0.010588115	0.003439372	0.071452173	CPSF6
10675	-0.013661177	0.003434888	0.071452173	CSPG5
116028	0.025790996	0.003443014	0.071456303	RMI2
53635	-0.007108126	0.003450547	0.071541105	PTOV1
9379	-0.012447928	0.003461982	0.071563717	NRXN2
100033431	-0.03493694	0.003461135	0.071563717	SNORD116-20
23787	-0.014642432	0.00345746	0.071563717	MTCH1
57190	-0.01725135	0.003472412	0.071707907	SELENON
4352	0.016179009	0.003483376	0.071716283	MPL
100189017	0.063971035	0.003511562	0.071716283	TRE-CTC1-5
101928887	0.027485245	0.003503875	0.071716283	LINC02671
4149	-0.008668937	0.003514734	0.071716283	MAX
347746	-0.011626656	0.003512265	0.071716283	PWARSN
8303	-0.018600136	0.003505764	0.071716283	SNN
22859	-0.012965529	0.003508195	0.071716283	ADGRL1
58513	-0.00869786	0.003482213	0.071716283	EPS15L1
10079	-0.013673593	0.003489223	0.071716283	ATP9A
9547	-0.019152916	0.003503923	0.071716283	CXCL14
51201	-0.009531311	0.003504007	0.071716283	ZDHHC2
55872	0.039914007	0.00351774	0.071716283	PBK
23064	-0.006278371	0.003516746	0.071716283	SETX
9552	0.011434671	0.003537766	0.072053783	SPAG7
6734	-0.009564955	0.003555673	0.072202051	SRPRA
359	0.050339841	0.003558962	0.072202051	AQP2
4659	-0.010431685	0.0035556	0.072202051	PPP1R12A
440288	0.030735922	0.003554639	0.072202051	UBL7-AS1
10726	-0.014600296	0.003566904	0.072226124	NUDC
7565	-0.013214193	0.003567109	0.072226124	ZNF17
126299	-0.009638306	0.00358085	0.072363154	ZNF428
114783	-0.012245777	0.003580455	0.072363154	LMTK3
3662	0.026222197	0.003606698	0.072814597	IRF4
84766	0.021077786	0.003616809	0.072947759	CRACR2A
9179	0.01354159	0.003625356	0.073049173	AP4M1
10077	0.02256165	0.003642875	0.073218259	TSPAN32
966	-0.015455704	0.003638841	0.073218259	CD59
6317	0.044128199	0.003645403	0.073218259	SERPINB3
9922	-0.010564854	0.003651388	0.073218259	IQSEC1
643623	0.035319615	0.003649317	0.073218259	LINC02523
100132994	0.033953397	0.003661033	0.07334081	CXorf49B
23014	-0.010613931	0.003676208	0.073408879	FBXO21
9688	-0.012336994	0.003677934	0.073408879	NUP93
2872	-0.019650324	0.003678579	0.073408879	MKNK2
7342	-0.00922097	0.003669093	0.073408879	UBP1
51755	-0.01076244	0.003682622	0.073418953	CDK12
10160	-0.007964667	0.003686629	0.073428305	FARP1
56919	-0.00830867	0.003713172	0.073815304	DHX33
200726	0.033278991	0.003709633	0.073815304	FAM237A
9701	-0.006674291	0.00371687	0.073818098	PPP6R2
57552	-0.02121947	0.00372781	0.073964588	NCEH1
646324	0.026922921	0.003741394	0.074148894	LINC00607
84873	0.05314604	0.003744244	0.074148894	ADGRG7
9240	-0.015249468	0.0037479	0.074150539	PNMA1
11148	0.027392815	0.00375762	0.074272051	HHLA2
8435	0.038893619	0.003763363	0.074313134	SOAT2
9878	-0.008532467	0.003767624	0.074313134	TOX4
654321	0.031893605	0.003770441	0.074313134	SNORA75
105371405	-0.01879965	0.003795654	0.07464089	NA
8665	-0.009393086	0.003822897	0.07464089	EIF3F
51144	-0.014254287	0.003808621	0.07464089	HSD17B12
101928674	0.054281552	0.00382134	0.07464089	LOC101928674
105374860	-0.036803992	0.003818628	0.07464089	NA
27201	0.01939703	0.003815818	0.07464089	GPR78
23284	-0.009459743	0.003791851	0.07464089	ADGRL3
100507489	0.02367555	0.003816395	0.07464089	LINC01277
53844	-0.017596192	0.003798387	0.07464089	COPG2IT1
727830	0.047128076	0.003823035	0.07464089	SPATA31A3
7483	0.023458101	0.003831447	0.074701308	WNT9A
7789	-0.007241843	0.003833328	0.074701308	ZXDA
5834	-0.009458052	0.003837515	0.074712736	PYGB
5709	-0.009688213	0.003844275	0.07477422	PSMD3
100132831	0.051151177	0.00385025	0.074820308	LOC100132831
341359	0.018565989	0.00386098	0.074958625	SYT10
100507401	-0.026491689	0.003877299	0.075205113	LRP4-AS1
57466	-0.006788815	0.003883792	0.075236634	SCAF4
6184	-0.010146995	0.003886175	0.075236634	RPN1
83872	0.021829393	0.003892182	0.075282708	HMCN1
283927	0.0193495	0.003924559	0.075383292	NUDT7
105371430	0.026701097	0.00391323	0.075383292	LOC105371430
2555	-0.014386109	0.003916519	0.075383292	GABRA2
651	0.023586913	0.003921364	0.075383292	BMP3
100288524	0.038702256	0.00390126	0.075383292	WI2-2373I1.2
349136	0.016754512	0.003914302	0.075383292	WDR86
25792	-0.008600304	0.003922623	0.075383292	CIZ1
7030	-0.010208722	0.00392644	0.075383292	TFE3
10936	-0.013344249	0.00393026	0.075386887	GPR75
147183	0.043329141	0.003938381	0.075472906	KRT25
196441	-0.00809871	0.00394499	0.075525117	ZFC3H1
9324	-0.012022734	0.003948384	0.075525117	HMGN3
29803	-0.012644066	0.003957973	0.075588633	REPIN1
92249	-0.011917653	0.003958988	0.075588633	LINC01278
254225	-0.009283756	0.003964614	0.07562647	RNF169
93273	0.034507275	0.003972176	0.075642084	LEMD1
126248	0.015791961	0.003972722	0.075642084	WDR88
754	-0.017814772	0.003977603	0.075665606	PTTG1IP
11123	0.013686917	0.003982011	0.075680089	RCAN3
23416	-0.011253376	0.003985851	0.075683761	KCNH3
10443	-0.008665997	0.003991272	0.075717417	N4BP2L2
4926	-0.013321308	0.004005878	0.075925113	NUMA1
55790	-0.007515995	0.004010101	0.075935795	CSGALNACT1
9953	0.017590758	0.004014436	0.075939208	HS3ST3B1
9913	-0.011943638	0.004017599	0.075939208	SUPT7L
94160	0.02252099	0.004021834	0.075950084	ABCC12
116983	-0.01340059	0.004047805	0.076232443	ACAP3
55660	-0.006148477	0.004046031	0.076232443	PRPF40A
79444	0.042949349	0.004045437	0.076232443	BIRC7
2046	0.016121956	0.004109547	0.077075184	EPHA8
8337	-0.028887231	0.0041085	0.077075184	H2AC18
653567	0.023595662	0.004101815	0.077075184	TMEM236
84181	-0.00869297	0.004114836	0.077075184	CHD6
23264	-0.012647856	0.00411465	0.077075184	ZC3H7B
57798	-0.012685553	0.004104554	0.077075184	GATAD1
81875	-0.011085836	0.004124537	0.077135721	ISG20L2
84276	-0.011966708	0.004125501	0.077135721	NICN1
8848	-0.013764211	0.004139953	0.077274245	TSC22D1
320	-0.011946406	0.004140357	0.077274245	APBA1
50863	-0.009366341	0.00415197	0.077421374	NTM
1952	-0.012640069	0.004174237	0.077682479	CELSR2
5342	-0.024867968	0.004177202	0.077682479	PLGLB2
4191	-0.01481076	0.004174801	0.077682479	MDH2
5980	-0.010731339	0.004180984	0.077683206	REV3L
8028	-0.010230534	0.004209644	0.078145752	MLLT10
2538	0.035109169	0.004214049	0.078157607	G6PC
7773	0.016208208	0.004228602	0.078273306	ZNF230
55571	-0.007978192	0.004227668	0.078273306	CNOT11
101928808	0.037288179	0.004231601	0.078273306	LOC101928808
1995	-0.012435992	0.004240869	0.078305157	ELAVL3
3005	-0.010759218	0.004237744	0.078305157	H1-0
400566	0.013278248	0.004246218	0.078334238	C17orf97
10499	-0.008104957	0.004260303	0.07847441	NCOA2
56654	-0.010333192	0.004261379	0.07847441	NPDC1
6084	0.026621792	0.004284106	0.078823	RNY1
2782	-0.014038518	0.004306303	0.079032508	GNB1
9777	-0.009220569	0.00430658	0.079032508	TM9SF4
11096	0.019010173	0.004306918	0.079032508	ADAMTS5
2035	-0.012705481	0.004315902	0.079127404	EPB41
22985	-0.011234275	0.004321892	0.07916729	ACIN1
9256	-0.010432503	0.004336465	0.079364195	TSPOAP1
8837	-0.017108675	0.004343747	0.079427415	CFLAR
54805	-0.008407383	0.004356486	0.079539071	CNNM2
8842	0.015053564	0.00436135	0.079539071	PROM1
441376	0.023780392	0.00435876	0.079539071	AARD
993	0.019520191	0.004393807	0.079990404	CDC25A
107	-0.013527612	0.004392221	0.079990404	ADCY1
104355295	0.021159425	0.004422533	0.080442812	SGMS1-AS1
4248	-0.011407081	0.004454591	0.080954973	MGAT3
79180	-0.016687039	0.00445865	0.080957852	EFHD2
284649	0.024960989	0.004474276	0.081028909	SMG7-AS1
7779	-0.011050227	0.004470522	0.081028909	SLC30A1
6386	-0.011142346	0.004470402	0.081028909	SDCBP
114987	0.01101383	0.004481592	0.081090633	WDR31
79605	-0.011316661	0.00450037	0.081108523	PGBD5
221061	-0.010858988	0.004486845	0.081108523	FAM171A1
4493	-0.021754561	0.004510413	0.081108523	MT1E
9120	0.018402205	0.004504843	0.081108523	SLC16A6
4784	-0.012798665	0.004513845	0.081108523	NFIX
9741	-0.011569382	0.004497062	0.081108523	LAPTM4A
1363	-0.0146965	0.004495173	0.081108523	CPE
54438	-0.01404949	0.004512529	0.081108523	GFOD1
10628	-0.022306702	0.00451968	0.081143108	TXNIP
22841	-0.013338328	0.004534395	0.081196585	RAB11FIP2
56	0.031529564	0.004528951	0.081196585	ACRV1
85300	-0.014825082	0.004531749	0.081196585	ATCAY
23169	-0.009577775	0.00455896	0.081285782	SLC35D1
283106	-0.01368343	0.004547702	0.081285782	CSNK2A3
163	-0.013449803	0.004553253	0.081285782	AP2B1
125875	0.0297666	0.00454587	0.081285782	CLDND2
1621	0.015140897	0.004556853	0.081285782	DBH
399979	-0.008451073	0.004570503	0.081421655	SNX19
7555	-0.009155994	0.004581017	0.081469096	CNBP
3174	0.023006398	0.00457762	0.081469096	HNF4G
3623	0.030899645	0.004585179	0.08147329	INHA
9921	-0.007799192	0.004592725	0.081501413	RNF10
8128	0.025204928	0.004594616	0.081501413	ST8SIA2
255082	0.015158643	0.00462347	0.081662172	CASC2
377	-0.0124304	0.004620893	0.081662172	ARF3
23164	-0.012147679	0.004627287	0.081662172	MPRIP
400997	0.029685238	0.004626039	0.081662172	ACOXL-AS1
51537	0.014471388	0.0046175	0.081662172	MTFP1
51557	0.025782852	0.004620603	0.081662172	LGSN
8899	-0.007866712	0.004633623	0.081704506	PRPF4B
55289	0.01743864	0.004639888	0.081745531	ACOXL
260425	-0.008394731	0.004679769	0.082088237	MAGI3
29123	-0.01040593	0.004671997	0.082088237	ANKRD11
84220	-0.010111301	0.004663613	0.082088237	RGPD5
57468	-0.015688607	0.004680933	0.082088237	SLC12A5
55665	-0.009867544	0.004683072	0.082088237	URGCP
7791	-0.015455144	0.004679389	0.082088237	ZYX
375743	-0.010967944	0.004700887	0.082330981	PTAR1
22873	-0.01118154	0.004705876	0.08234142	DZIP1
7701	-0.008009705	0.004709418	0.08234142	ZNF142
10250	-0.010884535	0.004725727	0.082557024	SRRM1
174	0.034113857	0.004731377	0.082586201	AFP
5662	-0.010941543	0.004752086	0.082836589	PSD
390072	0.032847083	0.004755552	0.082836589	OR52N4
22992	-0.009796309	0.004757696	0.082836589	KDM2A
101930085	0.008919183	0.004762866	0.082857106	LOC101930085
4924	-0.014279447	0.00477361	0.082905016	NUCB1
7516	0.021325573	0.004772052	0.082905016	XRCC2
131578	0.0388884	0.004789178	0.083036419	LRRC15
4967	-0.008040327	0.004786029	0.083036419	OGDH
57649	-0.009930824	0.004796554	0.083094894	PHF12
84069	0.034649389	0.004813529	0.08326808	PLEKHN1
7768	0.011684408	0.004818228	0.08326808	ZNF225
23270	-0.015332033	0.004818587	0.08326808	TSPYL4
23229	-0.014947875	0.004832509	0.083439171	ARHGEF9
100130155	-0.018013249	0.004840256	0.083503473	MIR124-2HG
4902	0.047280058	0.004856993	0.083722611	NRTN
22808	-0.011251166	0.004863371	0.083762997	MRAS
4294	-0.010783312	0.004871148	0.08382736	MAP3K10
7549	0.01242752	0.0048785	0.083884327	ZNF2
161829	0.024183288	0.004888161	0.083980869	EXD1
9807	-0.009199634	0.004897129	0.084065359	IP6K1
55187	-0.007239607	0.004917117	0.08426907	VPS13D
441151	-0.016146086	0.00491695	0.08426907	TMEM151B
100101267	-0.008261666	0.004921939	0.084282107	POM121C
23649	0.013127217	0.004931502	0.084376254	POLA2
3191	-0.006477889	0.00494247	0.084494253	HNRNPL
2118	0.020932653	0.004951857	0.084585045	ETV4
64132	-0.012131365	0.004961043	0.084623455	XYLT2
3842	-0.009277384	0.00496226	0.084623455	TNPO1
119504	-0.011140133	0.004981813	0.084864752	ANAPC16
51747	-0.015642359	0.004984588	0.084864752	LUC7L3
113157	0.020927106	0.004990827	0.084875288	RPLP0P2
93624	-0.009403423	0.004993386	0.084875288	TADA2B
5869	-0.009875171	0.005003222	0.084903401	RAB5B
55999	0.02552524	0.005000663	0.084903401	NXF4
9612	-0.011814746	0.005015378	0.085040163	NCOR2
162387	0.04451012	0.00503134	0.085199472	MFSD6L
100129396	-0.033788276	0.005037089	0.085199472	FAM106C
1496	-0.010886016	0.005036925	0.085199472	CTNNA2
729468	0.029176788	0.005045164	0.085217917	PGM5P4
100874010	-0.029461737	0.005046392	0.085217917	NLGN1-AS1
400579	0.025815904	0.005060539	0.085281743	LINC02076
8456	0.028989471	0.005062262	0.085281743	FOXN1
79828	0.009025196	0.005066608	0.085281743	METTL8
2201	0.017539498	0.005066243	0.085281743	FBN2
50700	0.042635169	0.005073326	0.085325609	RDH8
10521	-0.010594833	0.005078004	0.085335137	DDX17
23001	-0.007722412	0.005085645	0.085394404	WDFY3
550643	0.010507206	0.00509867	0.08554389	NBDY
646243	0.026006563	0.005104844	0.085578305	CXADRP2
3150	-0.015225516	0.005113347	0.085582584	HMGN1
221409	0.023379877	0.005110509	0.085582584	SPATS1
87	-0.012651548	0.005122392	0.085664893	ACTN1
7518	0.015638299	0.005135479	0.085814606	XRCC4
10099	-0.008862326	0.005160526	0.086094494	TSPAN3
653319	-0.009184264	0.005156889	0.086094494	KIAA0895L
2891	-0.018262911	0.005170618	0.086193584	GRIA2
10618	-0.01031255	0.005174956	0.086196656	TGOLN2
57407	0.011472623	0.005195421	0.086468131	NMRAL1
5530	-0.019614883	0.005203933	0.086496682	PPP3CA
100216545	-0.019511613	0.005205472	0.086496682	KMT2E-AS1
653645	0.024315465	0.005213354	0.086558356	TBC1D3P1-DHX40P1
10002	0.020284836	0.005218506	0.086574645	NR2E3
2194	-0.010406267	0.005228455	0.086670405	FASN
254428	-0.012540944	0.00523446	0.086696762	SLC41A1
9360	-0.009323543	0.005238399	0.086696762	PPIG
10209	-0.010192093	0.005257931	0.086883804	EIF1
285382	-0.010779109	0.005258074	0.086883804	C3orf70
8856	0.028397409	0.005285879	0.087204396	NR1I2
902	-0.007641403	0.005284826	0.087204396	CCNH
649159	0.048493197	0.005294779	0.087281852	LINC00273
2802	-0.009618806	0.005307611	0.087285393	GOLGA3
440993	-0.024773469	0.005305763	0.087285393	MIR570HG
10439	-0.019590051	0.005304469	0.087285393	OLFM1
283404	0.029732189	0.00531263	0.087298755	LINC00592
905	-0.00938588	0.005360887	0.087952442	CCNT2
6834	0.014023325	0.005360886	0.087952442	SURF1
79412	0.017851393	0.005367989	0.087999405	KREMEN2
92565	0.016133667	0.005402482	0.088300019	FANK1
9692	-0.009750648	0.005426675	0.088300019	PRORP
161742	-0.009886302	0.005405163	0.088300019	SPRED1
728758	0.019453927	0.005435554	0.088300019	PIN4P1
653602	-0.019267258	0.005433126	0.088300019	NA
631	0.017109402	0.005431321	0.088300019	BFSP1
55905	-0.011601793	0.005409032	0.088300019	RNF114
23786	-0.010719447	0.005430992	0.088300019	BCL2L13
23023	-0.00642738	0.005443674	0.088300019	TMCC1
339983	-0.015076685	0.005404885	0.088300019	NAT8L
11244	-0.010234548	0.005445891	0.088300019	ZHX1
2304	0.033195042	0.0054393	0.088300019	FOXE1
6812	-0.017841901	0.005413392	0.088300019	STXBP1
6853	-0.018144691	0.005406937	0.088300019	SYN1
23650	0.030975378	0.005455593	0.088319321	TRIM29
101180976	0.029070479	0.005453066	0.088319321	IFNL4
51310	-0.012505243	0.005468261	0.088455416	SLC22A17
3084	0.015480111	0.005478758	0.088556184	NRG1
399827	0.021213019	0.005487255	0.088624501	LINC01164
128272	0.028045787	0.005491562	0.088625097	ARHGEF19
89822	0.029606928	0.005495911	0.088626366	KCNK17
7286	0.012666556	0.005501762	0.088651845	TUFT1
57223	-0.007242827	0.005506375	0.088657343	PPP4R3B
1412	0.037045897	0.00551223	0.088682805	CRYBA2
60493	-0.011180524	0.005521588	0.088764561	FASTKD5
23295	-0.008578117	0.00552746	0.088790178	MGRN1
102724814	-0.032226518	0.005532075	0.088795585	LOC102724814
100131496	-0.026952358	0.005537871	0.088819919	LOC100131496
440730	0.012566258	0.005548195	0.088848186	TRIM67
79038	-0.015138833	0.005547469	0.088848186	ZFYVE21
10198	-0.01209288	0.005558292	0.088884646	MPHOSPH9
5602	-0.014875657	0.005563321	0.088884646	MAPK10
9883	-0.008595108	0.005562178	0.088884646	POM121
5828	-0.011823582	0.005579252	0.089009549	PEX2
79695	0.026570941	0.005579716	0.089009549	GALNT12
102659353	-0.014529693	0.005595465	0.089041507	THRIL
644809	0.027556493	0.005596755	0.089041507	C15orf56
80012	-0.008214865	0.005598881	0.089041507	PHC3
8929	0.051977516	0.005593283	0.089041507	PHOX2B
55578	-0.010490276	0.005605403	0.089076982	SUPT20H
10409	-0.019309521	0.005618632	0.089218885	BASP1
2203	0.027764913	0.005627832	0.089296661	FBP1
100506747	0.029941275	0.005633558	0.08931923	MGAT4FP
51021	-0.01059308	0.005648173	0.089446963	MRPS16
654502	-0.02369631	0.005650235	0.089446963	IQCJ
100506686	0.012636003	0.00565838	0.089507639	IQCH-AS1
56674	-0.010009664	0.005678926	0.089559592	TMEM9B
115416	-0.010338546	0.005676347	0.089559592	MALSU1
23362	-0.013413049	0.005671365	0.089559592	PSD3
1759	-0.01858331	0.005675337	0.089559592	DNM1
9636	0.031209007	0.005707353	0.089883488	ISG15
54681	-0.008713097	0.005708282	0.089883488	P4HTM
3184	-0.010064513	0.005712456	0.089883488	HNRNPD
4088	-0.012274672	0.005720148	0.089936325	SMAD3
23196	-0.006246202	0.005726473	0.08996761	FAM120A
83638	-0.009749707	0.005761956	0.090183738	C11orf68
8638	0.033451555	0.005752228	0.090183738	OASL
25876	0.020482746	0.005751997	0.090183738	SPEF1
64083	-0.007710351	0.005754715	0.090183738	GOLPH3
169966	0.042118132	0.00576139	0.090183738	TENT5D
122183	0.047064055	0.005784829	0.09040537	PRR20A
9737	-0.013877302	0.005780821	0.09040537	GPRASP1
27334	0.037318714	0.005800151	0.090576623	P2RY10
5802	-0.009878584	0.00580526	0.090588238	PTPRS
55108	-0.00818417	0.005817607	0.090704737	BSDC1
4076	-0.00945854	0.005837889	0.090704737	CAPRIN1
56899	-0.00933497	0.005831664	0.090704737	ANKS1B
145226	0.026199437	0.005847689	0.090704737	RDH12
1800	0.033414182	0.005837464	0.090704737	DPEP1
7138	0.020618755	0.005844267	0.090704737	TNNT1
140628	0.030205304	0.005825948	0.090704737	GATA5
26012	-0.011880765	0.005844944	0.090704737	NSMF
6311	-0.006579053	0.005863436	0.090881064	ATXN2
79852	0.038256509	0.005868832	0.090896818	EPHX3
1805	0.026524854	0.005882162	0.091035337	DPT
399665	-0.011666533	0.005894451	0.091157547	FAM102A
60677	-0.012322042	0.005916749	0.091245687	CELF6
51479	-0.009003079	0.005913806	0.091245687	ANKFY1
266917	0.032273289	0.005917736	0.091245687	D21S2088E
84433	0.018813492	0.005908806	0.091245687	CARD11
57730	-0.017253554	0.005927267	0.091324799	ANKRD36B
8532	0.021208164	0.005931972	0.091329491	CPZ
9783	-0.014196268	0.005946551	0.09135194	RIMS3
9632	-0.007510622	0.00593833	0.09135194	SEC24C
23162	-0.009661088	0.005946635	0.09135194	MAPK8IP3
400658	0.024953733	0.005952116	0.091368495	C18orf65
3983	-0.010901739	0.006002548	0.092033436	ABLIM1
64174	0.019712653	0.006004815	0.092033436	DPEP2
200734	-0.012226592	0.006008736	0.092033436	SPRED2
2288	-0.015179389	0.00601356	0.092039405	FKBP4
121275	0.02470537	0.006020573	0.092078831	OR10AD1
55219	-0.007346216	0.006039997	0.092113477	MACO1
55220	0.015941486	0.006040592	0.092113477	KLHDC8A
130497	0.033193574	0.006039764	0.092113477	OSR1
81688	-0.008447352	0.00603871	0.092113477	C6orf62
8030	-0.011926474	0.006055767	0.092229857	CCDC6
7014	-0.009178378	0.006057112	0.092229857	TERF2
25961	-0.017120022	0.006070186	0.092293508	NUDT13
23646	-0.014553047	0.006068438	0.092293508	PLD3
1778	-0.011313672	0.006092481	0.092496967	DYNC1H1
7329	-0.0080641	0.006091933	0.092496967	UBE2I
55384	-0.029834587	0.006100962	0.092558014	MEG3
574407	0.022465735	0.006116035	0.092718914	OBSCN-AS1
26115	-0.01225381	0.006133904	0.092888796	TANC2
3248	0.026123952	0.006137693	0.092888796	HPGD
9794	-0.013326873	0.006140668	0.092888796	MAML1
147841	0.025669993	0.006163129	0.093160661	SPC24
64428	-0.008888788	0.0061854	0.093429256	CIAO3
646658	0.019481926	0.006192702	0.093471522	SYNDIG1L
5449	0.030364322	0.006204255	0.093577836	POU1F1
100316868	0.039329299	0.006218447	0.093723788	HOTTIP
402635	0.033472296	0.006226857	0.093782438	GRIFIN
101927905	-0.017665452	0.006234694	0.093832365	LINC02449
283731	0.020824192	0.006240316	0.093848931	LOC283731
64130	0.013240748	0.006249378	0.093879883	LIN7B
5097	-0.01082902	0.006251421	0.093879883	PCDH1
64756	-0.012658302	0.006272373	0.094017396	ATPAF1
171423	-0.007763815	0.00633668	0.094017396	PDIA3P1
51177	-0.009586489	0.006336261	0.094017396	PLEKHO1
10367	-0.009360392	0.006340415	0.094017396	MICU1
4601	-0.010578436	0.006275851	0.094017396	MXI1
1119	-0.014146026	0.006319466	0.094017396	CHKA
56659	0.023110789	0.006325955	0.094017396	KCNK13
283638	-0.011777448	0.006285107	0.094017396	CEP170B
30062	0.052379317	0.006336998	0.094017396	RAX
64241	0.01269567	0.006316993	0.094017396	ABCG8
114794	-0.012284525	0.006297688	0.094017396	ELFN2
1608	-0.013291544	0.006311617	0.094017396	DGKG
57606	-0.008129299	0.006265387	0.094017396	SLAIN2
3512	0.029019202	0.00634212	0.094017396	JCHAIN
65056	-0.007164406	0.006340227	0.094017396	GPBP1
9782	-0.01222054	0.00631374	0.094017396	MATR3
6019	0.031143318	0.006325392	0.094017396	RLN2
1654	-0.008807814	0.006286355	0.094017396	DDX3X
575	-0.010289166	0.006355532	0.094148974	ADGRB1
57680	-0.006543205	0.00637118	0.094218922	CHD8
200844	0.011945355	0.006368345	0.094218922	C3orf67
6677	0.041095189	0.006373873	0.094218922	SPAM1
23269	-0.008088084	0.006379817	0.094239667	MGA
26515	-0.010964963	0.00640242	0.094379517	TIMM10B
1746	0.022072483	0.006402928	0.094379517	DLX2
164312	0.018101856	0.006400984	0.094379517	LRRN4
441452	0.024908991	0.006413797	0.094472639	SPATA31C1
54788	-0.009518925	0.006429083	0.094503721	DNAJB12
10004	0.023539811	0.006451639	0.094503721	NAALADL1
100134444	0.030041012	0.006443183	0.094503721	KCNJ18
10733	0.01571414	0.006456889	0.094503721	PLK4
101928136	-0.025205938	0.006456748	0.094503721	LINC01484
101927730	-0.030818902	0.006434482	0.094503721	LOC101927730
285878	-0.013166505	0.006432044	0.094503721	VSTM2A-OT1
8658	-0.008394968	0.006423756	0.094503721	TNKS
51366	-0.007949334	0.006451645	0.094503721	UBR5
25823	0.029420558	0.006468923	0.09461313	TPSG1
10529	-0.009391841	0.00648084	0.094720676	NEBL
4803	0.026604931	0.006501295	0.094752724	NGF
25999	-0.017118778	0.006497493	0.094752724	CLIP3
1234	0.029433093	0.006499894	0.094752724	CCR5
55486	0.011151237	0.006500528	0.094752724	PARL
8076	0.026300245	0.006520727	0.094775916	MFAP5
55671	-0.007103858	0.00652572	0.094775916	PPP4R3A
9905	-0.009619904	0.006521338	0.094775916	SGSM2
56344	0.034393067	0.006524459	0.094775916	CABP5
6086	0.037807197	0.00652009	0.094775916	RNY4
8727	-0.011905088	0.006533804	0.094826967	CTNNAL1
91	-0.010887525	0.006543601	0.094902794	ACVR1B
57062	-0.012517297	0.006550866	0.094941816	DDX24
4217	-0.008238014	0.006563822	0.095063205	MAP3K5
51249	-0.01239021	0.006603757	0.095089309	TMEM69
1982	-0.009155461	0.006606861	0.095089309	EIF4G2
64067	-0.01267834	0.006583815	0.095089309	NPAS3
145788	0.021303167	0.006596094	0.095089309	C15orf65
4502	-0.027393199	0.006596533	0.095089309	MT2A
100132708	0.036764183	0.006592911	0.095089309	CYP4F30P
6474	0.040994099	0.006576841	0.095089309	SHOX2
6507	-0.019755501	0.006589945	0.095089309	SLC1A3
85453	-0.013001558	0.006606486	0.095089309	TSPYL5
4836	-0.010399231	0.006618832	0.095195598	NMT1
55867	0.036367027	0.006631133	0.095306458	SLC22A11
80212	-0.011378477	0.006642312	0.095349616	CCDC92
51280	-0.01006711	0.006643324	0.095349616	GOLM1
10637	0.019278054	0.006662885	0.095544469	LEFTY1
100507002	0.016766796	0.006666107	0.095544469	LOC100507002
347273	0.01363867	0.006675069	0.095606896	CAVIN4
100132074	0.020551359	0.006688409	0.095718055	FOXO6
2834	0.016179662	0.006706203	0.095718055	PRLHR
3739	-0.014960072	0.006704563	0.095718055	KCNA4
8722	-0.011518774	0.006723541	0.095718055	CTSF
105370708	0.035229055	0.006715188	0.095718055	LOC105370708
641	0.014565373	0.006730896	0.095718055	BLM
55205	-0.009893864	0.006717888	0.095718055	ZNF532
2769	0.019892432	0.00672625	0.095718055	GNA15
445582	0.021718897	0.006707781	0.095718055	POTEE
23200	-0.008006431	0.006733563	0.095718055	ATP11B
113220	0.020485094	0.006694985	0.095718055	KIF12
56181	-0.007333046	0.006755667	0.095966536	MTFR1L
4074	-0.011550136	0.006766757	0.096053864	M6PR
399473	0.013406355	0.006780327	0.096053864	SPRED3
54540	-0.010763173	0.006773768	0.096053864	FAM193B
9568	-0.016049309	0.00677866	0.096053864	GABBR2
57605	-0.011334494	0.006785265	0.09605825	PITPNM2
25758	-0.016396541	0.00679162	0.09608268	KIAA1549L
84065	-0.00859664	0.006816045	0.096224067	TMEM222
57130	-0.010149208	0.006829433	0.096224067	ATP13A1
6664	0.011466409	0.006816533	0.096224067	SOX11
7053	0.026940871	0.006829229	0.096224067	TGM3
2814	0.026704677	0.006822197	0.096224067	GP5
9555	-0.007408936	0.006823347	0.096224067	MACROH2A1
3017	-0.016092392	0.006841379	0.09628224	H2BC5
58508	-0.010802416	0.006846751	0.09628224	KMT2C
9442	0.012434636	0.006847479	0.09628224	MED27
25789	-0.014984327	0.006881232	0.096365103	TMEM59L
91646	0.019488207	0.006864052	0.096365103	TDRD12
56894	-0.008817422	0.006874507	0.096365103	AGPAT3
54870	-0.007763364	0.006872706	0.096365103	QRICH1
340595	0.023548723	0.006877652	0.096365103	RTL4
537	-0.01249937	0.00687825	0.096365103	ATP6AP1
2672	0.034529928	0.006910592	0.096457561	GFI1
57143	0.01119266	0.006909229	0.096457561	ADCK1
23040	-0.014446996	0.006896771	0.096457561	MYT1L
7092	0.013601789	0.006912042	0.096457561	TLL1
10399	-0.008683192	0.00691572	0.096457561	RACK1
137735	0.027429437	0.006912583	0.096457561	ABRA
1509	-0.01228492	0.006925878	0.096519699	CTSD
57690	-0.01043289	0.006929476	0.096519699	TNRC6C
9802	-0.010086365	0.006944441	0.096598471	DAZAP2
3658	-0.008319641	0.006942547	0.096598471	IREB2
100996792	0.046162092	0.006961857	0.096712479	LOC100996792
2909	-0.010625545	0.006971276	0.096712479	ARHGAP35
150379	0.02316158	0.006969919	0.096712479	PNPLA5
85365	-0.010673084	0.006962236	0.096712479	ALG2
100505881	-0.010746045	0.006979526	0.096762241	MAGI2-AS3
26229	-0.009102081	0.006995297	0.096770625	B3GAT3
3040	-0.039915967	0.006994109	0.096770625	HBA2
5212	0.022573214	0.00699997	0.096770625	VIT
23627	0.032817015	0.007003444	0.096770625	PRND
51807	-0.01477361	0.006996695	0.096770625	TUBA8
64397	-0.00843571	0.007018733	0.096852918	ZNF106
80218	-0.007803485	0.007018122	0.096852918	NAA50
128866	-0.012195663	0.007030735	0.096954065	CHMP4B
390980	-0.008588151	0.007047057	0.097114628	ZNF805
9529	-0.009764774	0.007079082	0.097455627	BAG5
55798	-0.008718846	0.007081193	0.097455627	METTL2B
55199	0.011504899	0.007096922	0.097542725	FAM86C1
23475	0.014165959	0.007095386	0.097542725	QPRT
64115	-0.018397162	0.007119159	0.097680345	VSIR
339862	0.035682606	0.007121054	0.097680345	LOC339862
4889	0.022027499	0.007112097	0.097680345	NPY5R
54386	-0.013173884	0.007130847	0.097690015	TERF2IP
54480	-0.0122156	0.007131173	0.097690015	CHPF2
135892	0.032955693	0.00714016	0.097748598	TRIM50
653786	0.023118717	0.007153987	0.097873337	OTOAP1
8314	-0.010032607	0.007160581	0.097899016	BAP1
57549	0.027744494	0.007180854	0.098093297	IGSF9
8534	-0.012163709	0.007193889	0.098093297	CHST1
79786	-0.008488276	0.007184801	0.098093297	KLHL36
6314	-0.009414519	0.007198424	0.098093297	ATXN7
401463	0.022608309	0.007195681	0.098093297	LOC401463
1453	-0.008834297	0.007224176	0.098379631	CSNK1D
176	0.017360841	0.007231155	0.098410086	ACAN
4645	0.014025344	0.007245869	0.098416731	MYO5B
84128	-0.007228786	0.007242121	0.098416731	WDR75
359822	-0.023150041	0.007243784	0.098416731	KCNIP4-IT1
100381270	-0.019428339	0.007258166	0.09845488	ZBED6
7054	0.029419788	0.007253734	0.09845488	TH
7498	0.021604402	0.007270004	0.098551054	XDH
8091	0.03343277	0.007307086	0.09861524	HMGA2
9931	-0.00731013	0.007299572	0.09861524	HELZ
57498	-0.009251736	0.007302583	0.09861524	KIDINS220
6432	-0.012257543	0.007308	0.09861524	SRSF7
185	0.026872723	0.007302555	0.09861524	AGTR1
202181	-0.011909841	0.007301655	0.09861524	LOC202181
57187	-0.007043848	0.007280679	0.09861524	THOC2
101929191	-0.026382554	0.007315108	0.098647008	LINCR-0001
5878	-0.008878008	0.007354641	0.098667236	RAB5C
8405	-0.007824868	0.007352306	0.098667236	SPOP
79085	-0.014026547	0.007334472	0.098667236	SLC25A23
344387	0.01970001	0.007351175	0.098667236	CDKL4
25886	0.015515721	0.007332221	0.098667236	POC1A
7532	-0.018385717	0.00734791	0.098667236	YWHAG
23221	-0.00954858	0.007331593	0.098667236	RHOBTB2
100129034	-0.015137672	0.007354383	0.098667236	LOC100129034
4137	-0.015984791	0.007368429	0.098788354	MAPT
652276	-0.008361128	0.0073815	0.098899707	LOC652276
6431	-0.010655946	0.007398754	0.099066933	SRSF6
4610	0.019063757	0.007435208	0.099391753	MYCL
1385	-0.005665281	0.007428681	0.099391753	CREB1
25836	-0.006824302	0.007442169	0.099391753	NIPBL
4012	-0.008770615	0.00743843	0.099391753	LNPEP
26469	-0.011810152	0.007447445	0.099398252	PTPN18
79096	-0.01026354	0.007463436	0.099547649	C11orf49
10381	-0.017358966	0.007471687	0.099593697	TUBB3
4928	-0.008450851	0.007514251	0.099787561	NUP98
100506305	0.035915559	0.007531018	0.099787561	LINC00958
10525	-0.009720825	0.007498866	0.099787561	HYOU1
283432	0.034157287	0.00750749	0.099787561	LINC00485
342527	0.03004643	0.007534312	0.099787561	SMTNL2
101929141	-0.031747287	0.007516709	0.099787561	LOC101929141
253962	0.022601954	0.007508195	0.099787561	CACNA1G-AS1
51078	-0.008463213	0.007531597	0.099787561	THAP4
9945	-0.014246233	0.007508921	0.099787561	GFPT2
54413	-0.009038011	0.007523143	0.099787561	NLGN3
1818	0.033180757	0.00754333	0.099843289	DRD5P2
134553	-0.012883594	0.007565335	0.100070718	C5orf24
101929076	0.049258918	0.007590043	0.100179172	LOC101929076
65009	-0.014646717	0.00759985	0.100179172	NDRG4
344758	0.023125347	0.007601817	0.100179172	GPR149
79718	-0.010621975	0.007600244	0.100179172	TBL1XR1
4082	-0.010619912	0.007602496	0.100179172	MARCKS
100288562	0.029193626	0.007578413	0.100179172	LOC100288562
10083	0.019208043	0.007629157	0.100212362	USH1C
100505996	-0.015459071	0.00762543	0.100212362	SOX1-OT
9962	-0.007686692	0.007629047	0.100212362	SLC23A2
164633	0.019424567	0.007614158	0.100212362	CABP7
80020	-0.009154374	0.007619069	0.100212362	FOXRED2
1891	-0.006031171	0.007661919	0.100572144	ECH1
103752585	-0.017094642	0.007666239	0.100572144	RORB-AS1
93611	-0.010646837	0.007677757	0.100609765	FBXO44
430	0.03358471	0.007678802	0.100609765	ASCL2
2700	0.031777625	0.007691417	0.100711466	GJA3
27087	-0.011808507	0.007715382	0.100850389	B3GAT1
60685	-0.011376419	0.007716605	0.100850389	ZFAND3
54517	0.00841257	0.007711717	0.100850389	PUS7
23463	-0.009751323	0.007745488	0.10116416	ICMT
389170	0.020044077	0.00775625	0.101221481	LEKR1
27283	0.025187556	0.007759631	0.101221481	TINAG
100132159	0.024086854	0.007808419	0.101793921	CALML3-AS1
10768	-0.013556417	0.007824445	0.101917369	AHCYL1
9590	-0.014147179	0.00782771	0.101917369	AKAP12
275	-0.017999668	0.00784495	0.102077799	AMT
23038	-0.007085287	0.007879296	0.10236684	WDTC1
400752	0.021886534	0.007897031	0.10236684	LINC01144
55657	-0.017156347	0.007895499	0.10236684	ZNF692
54949	-0.00807127	0.007901255	0.10236684	SDHAF2
4208	-0.01920813	0.00790169	0.10236684	MEF2C
51014	-0.011883779	0.007888044	0.10236684	TMED7
1212	-0.012428457	0.007890826	0.10236684	CLTB
401337	0.031773068	0.007934544	0.10267448	LINC01446
8777	-0.009860153	0.007935331	0.10267448	MPDZ
100293516	-0.015940324	0.007945298	0.102675418	ZNF587B
100500819	-0.020230688	0.007943165	0.102675418	MIR3609
646730	0.03696598	0.007969588	0.102925224	LINC02618
541578	0.00862388	0.007986487	0.103079325	CXorf40B
56967	-0.013064547	0.008016684	0.103358706	C14orf132
84063	0.016511026	0.008018094	0.103358706	KIRREL2
144097	-0.011170938	0.008030268	0.103359111	SPINDOC
124923	-0.019580666	0.008030699	0.103359111	RSKR
3572	-0.010638119	0.008034435	0.103359111	IL6ST
55787	-0.009671863	0.008038046	0.103359111	TXLNG
7204	-0.009021022	0.008043513	0.103365372	TRIO
90806	-0.008405009	0.008065538	0.10336788	ANGEL2
54764	-0.007166896	0.008068612	0.10336788	ZRANB1
51083	0.037304634	0.008062867	0.10336788	GAL
786	0.037540746	0.008065903	0.10336788	CACNG1
135138	0.010134723	0.008057622	0.10336788	PACRG
574029	0.029215761	0.00808679	0.10347414	DUSP5P1
285629	0.03807034	0.008086877	0.10347414	LINC02159
157313	0.029750891	0.008099101	0.103566692	CDCA2
4762	0.045672462	0.008110669	0.103650755	NEUROG1
3853	0.039377605	0.008159839	0.103660416	KRT6A
6910	0.038004573	0.008158385	0.103660416	TBX5
64430	-0.007031759	0.008145336	0.103660416	PCNX4
100873857	-0.023457772	0.008124517	0.103660416	SNORD115-46
146547	0.021153022	0.008129795	0.103660416	PRSS36
109	-0.00823828	0.008138021	0.103660416	ADCY3
2781	-0.014213403	0.008133829	0.103660416	GNAZ
7323	-0.011246895	0.008152124	0.103660416	UBE2D3
116379	0.036444857	0.008161372	0.103660416	IL22RA2
84060	-0.010472826	0.008131111	0.103660416	RBM48
5794	0.017132242	0.008195272	0.104027324	PTPRH
606495	0.011564701	0.008243052	0.104305708	CYB5RL
645166	0.015918315	0.008242725	0.104305708	LSP1P5
9909	-0.008825462	0.008225794	0.104305708	DENND4B
101929005	-0.021894882	0.008277513	0.104305708	NA
53349	-0.008962231	0.008277165	0.104305708	ZFYVE1
4157	-0.029744365	0.008269933	0.104305708	MC1R
3868	0.036946248	0.008274787	0.104305708	KRT16
10900	-0.012839247	0.008259117	0.104305708	RUNDC3A
284273	-0.009485906	0.008235818	0.104305708	ZADH2
101929335	0.028913607	0.008259971	0.104305708	ADAMTS9-AS1
286046	-0.009395008	0.0082551	0.104305708	XKR6
645974	-0.016362664	0.008245692	0.104305708	PABPC1L2B
84033	0.010545768	0.008289558	0.104330798	OBSCN
50617	0.017024958	0.008287901	0.104330798	ATP6V0A4
4626	0.03043489	0.008305422	0.104467104	MYH8
11076	-0.014799131	0.008311467	0.104479823	TPPP
3727	-0.014533586	0.008324998	0.1045233	JUND
5099	-0.014910825	0.008323533	0.1045233	PCDH7
196528	-0.007469481	0.008367473	0.10480985	ARID2
4205	-0.010251445	0.008368022	0.10480985	MEF2A
9595	0.028651889	0.008360965	0.10480985	CYTIP
100142659	0.03177961	0.00835438	0.10480985	CTAGE8
4853	-0.015306301	0.008380792	0.104866537	NOTCH2
4154	-0.009059947	0.008387496	0.104866537	MBNL1
29993	-0.013447668	0.008387706	0.104866537	PACSIN1
4232	-0.01238217	0.008404577	0.105014198	MEST
56204	-0.007272854	0.008418347	0.105059751	FAM214A
613038	0.025929782	0.008415907	0.105059751	LOC613038
3737	-0.014002955	0.008426883	0.105103082	KCNA2
23624	0.034671354	0.008457599	0.105422823	CBLC
26122	-0.009646268	0.00846294	0.105426079	EPC2
3000	0.019866981	0.008476249	0.105496501	GUCY2D
1288	0.023157768	0.008478759	0.105496501	COL4A6
58525	-0.009651173	0.008489293	0.105564283	WIZ
85457	-0.0091204	0.00850607	0.1056252	CIPC
441818	0.021419238	0.008513786	0.1056252	WBP11P1
9567	-0.00717051	0.00851455	0.1056252	GTPBP1
401509	0.016083905	0.008499804	0.1056252	ZNF658B
6003	0.04098695	0.008541833	0.105900361	RGS13
50999	-0.012271634	0.008552984	0.105975298	TMED5
431707	0.043562273	0.008559877	0.105997428	LHX8
146862	0.025374708	0.008580224	0.106075606	UNC45B
6397	-0.012681707	0.00858131	0.106075606	SEC14L1
113263	-0.0106512	0.008581524	0.106075606	GLCCI1
284459	-0.00951076	0.008603375	0.106194873	ZNF875
25829	-0.010219522	0.008607041	0.106194873	TMEM184B
10126	-0.014074129	0.00861164	0.106194873	DNAL4
23514	-0.006290369	0.008610088	0.106194873	SPIDR
619565	-0.027092531	0.00862412	0.106280764	SNORA52
100288346	-0.016936052	0.008633622	0.106280764	NCAM1-AS1
731220	0.017919114	0.008633968	0.106280764	RFX8
10313	-0.017199414	0.008674958	0.10632347	RTN3
694	-0.013089464	0.00865826	0.10632347	BTG1
57496	-0.015039444	0.008672547	0.10632347	MRTFB
1874	-0.009090767	0.008682255	0.10632347	E2F4
162494	-0.015095169	0.008656942	0.10632347	RHBDL3
376412	0.039923164	0.008646073	0.10632347	RNF126P1
1311	0.029964627	0.008648962	0.10632347	COMP
2876	-0.013938177	0.008683544	0.10632347	GPX1
6259	-0.00818707	0.008672514	0.10632347	RYK
120425	0.028530207	0.008700591	0.106413644	JAML
100861516	-0.035877121	0.008711419	0.106413644	RAI1-AS1
5625	-0.019529662	0.008705738	0.106413644	PRODH
83939	-0.012743711	0.008707698	0.106413644	EIF2A
9522	-0.017339136	0.008723499	0.106498525	SCAMP1
9145	-0.01271106	0.008764569	0.106937013	SYNGR1
284110	0.038438235	0.008778156	0.106977007	GSDMA
84281	-0.017337232	0.008775128	0.106977007	C2orf88
4946	-0.012222322	0.008791668	0.10703756	OAZ1
55201	-0.011630008	0.008793439	0.10703756	MAP1S
10468	0.025360396	0.008804902	0.107059316	FST
57529	0.018486504	0.008805544	0.107059316	RTL9
338799	-0.019120666	0.008831841	0.107316178	LINC01089
7008	-0.012496922	0.008842433	0.107382015	TEF
7447	-0.023168342	0.008853304	0.107388357	VSNL1
1499	-0.006922105	0.008849089	0.107388357	CTNNB1
84152	-0.015074391	0.008866526	0.107485909	PPP1R1B
22850	-0.008324659	0.008871828	0.107487398	ADNP2
1969	0.025653604	0.008890322	0.107523156	EPHA2
389384	0.025522934	0.008885739	0.107523156	BNIP5
222865	-0.017212225	0.008881073	0.107523156	TMEM130
105376341	0.019134961	0.008912881	0.107670511	LOC105376341
79876	-0.011053001	0.008910004	0.107670511	UBA5
219793	0.039123468	0.008922622	0.107725477	TBATA
10844	-0.00930603	0.008946168	0.107898733	TUBGCP2
5125	0.009385948	0.00894737	0.107898733	PCSK5
257000	0.01544492	0.00895342	0.107908984	TINCR
130026	-0.011440536	0.008965644	0.107993519	ICA1L
441168	0.023687179	0.008970841	0.107993519	CALHM6
5589	-0.013424846	0.008980378	0.108005804	PRKCSH
9320	-0.007926657	0.008982269	0.108005804	TRIP12
10232	0.025473333	0.009034468	0.108428119	MSLN
100775107	-0.024627811	0.009040281	0.108428119	RBM5-AS1
79364	-0.008426024	0.009043513	0.108428119	ZXDC
79970	-0.015287851	0.00903109	0.108428119	ZNF767P
1306	0.020201	0.009032751	0.108428119	COL15A1
1580	0.044967098	0.009062361	0.108543779	CYP4B1
9077	0.016411825	0.00912115	0.108543779	DIRAS3
829	-0.01250674	0.009120615	0.108543779	CAPZA1
818	-0.008991812	0.009068706	0.108543779	CAMK2G
100033430	-0.026220509	0.009120216	0.108543779	SNORD116-18
22905	-0.012344086	0.009106012	0.108543779	EPN2
1837	-0.013386355	0.009076199	0.108543779	DTNA
9736	-0.004866184	0.009068984	0.108543779	USP34
7150	-0.00619447	0.009111428	0.108543779	TOP1
128954	0.034672489	0.009099127	0.108543779	GAB4
101927565	0.045076233	0.009086799	0.108543779	LINC01267
54677	0.013474494	0.009111725	0.108543779	CROT
7415	-0.009024611	0.009093147	0.108543779	VCP
80342	0.021213241	0.009131855	0.108608899	TRAF3IP3
171220	-0.014120333	0.009169242	0.108991098	DSTNP2
552889	-0.011924533	0.009191526	0.109172052	ATXN7L3B
6620	-0.016006468	0.009194986	0.109172052	SNCB
55147	-0.007478787	0.009228062	0.109502114	RBM23
11079	-0.006616888	0.009316489	0.109598022	RER1
3716	-0.00859994	0.00929266	0.109598022	JAK1
51094	-0.007478091	0.009294997	0.109598022	ADIPOR1
105370815	0.033996735	0.009314478	0.109598022	NA
595097	0.027731409	0.00931766	0.109598022	SNORD16
7177	0.041182747	0.009315989	0.109598022	TPSAB1
224	-0.007155762	0.009331199	0.109598022	ALDH3A2
9884	-0.019724936	0.0092976	0.109598022	LRRC37A
71	-0.011583893	0.009279137	0.109598022	ACTG1
652991	0.037205806	0.009260062	0.109598022	SKOR2
55769	-0.012116916	0.009254158	0.109598022	ZNF83
90423	0.013212514	0.009261176	0.109598022	ATP6V1E2
4634	0.031778018	0.009323163	0.109598022	MYL3
5921	-0.0070531	0.009290816	0.109598022	RASA1
64324	-0.006377002	0.0093304	0.109598022	NSD1
153910	0.038080119	0.009289548	0.109598022	LOC153910
84513	-0.010851198	0.009323136	0.109598022	PLPP5
139231	-0.010576945	0.009286996	0.109598022	FAM199X
3202	0.04237329	0.009346857	0.109635281	HOXA5
889	-0.00813218	0.009344835	0.109635281	KRIT1
5251	0.015417725	0.009350219	0.109635281	PHEX
26005	-0.005989536	0.009387616	0.109643028	C2CD3
25983	0.009749242	0.009393144	0.109643028	NGDN
4756	-0.010803389	0.009390817	0.109643028	NEO1
100128788	0.031014327	0.009364468	0.109643028	SRRM2-AS1
22983	-0.010304894	0.009360633	0.109643028	MAST1
100996415	0.03871663	0.009377518	0.109643028	FAM230D
57222	-0.007503497	0.009390594	0.109643028	ERGIC1
8295	-0.009751636	0.009378479	0.109643028	TRRAP
21	-0.008485222	0.009408086	0.109753116	ABCA3
23399	-0.007796564	0.009423397	0.109753116	CTDNEP1
26207	-0.0098703	0.00941816	0.109753116	PITPNC1
203197	-0.011566076	0.009423728	0.109753116	TMEM268
23528	-0.009208057	0.009434491	0.109755289	ZNF281
84232	-0.010630924	0.009433835	0.109755289	MAF1
92154	-0.016518118	0.009441719	0.109757827	MTSS2
56910	-0.006958727	0.009445287	0.109757827	STARD7
2295	0.016531762	0.009454724	0.109806012	FOXF2
100288687	0.023677284	0.009463523	0.109846729	DUX4
200081	-0.010005651	0.009470432	0.109865485	TXLNA
101927378	0.038935035	0.009485288	0.109976355	LOC101927378
22872	-0.007785935	0.009493766	0.110013188	SEC31A
649133	0.034015147	0.009532021	0.110041674	LOC649133
64096	0.03341203	0.00953334	0.110041674	GFRA4
8897	-0.00730147	0.009506724	0.110041674	MTMR3
165829	0.018681287	0.00952315	0.110041674	GPR156
6257	-0.012462002	0.009507091	0.110041674	RXRB
158381	0.022985263	0.009533189	0.110041674	ATP8B5P
56271	-0.016899159	0.0095175	0.110041674	BEX4
54906	-0.007354847	0.009602892	0.110481031	TASOR2
311	-0.012273834	0.009613039	0.110481031	ANXA11
9221	-0.009158404	0.009619451	0.110481031	NOLC1
6462	0.020045307	0.009609078	0.110481031	SHBG
27151	0.018887234	0.009624636	0.110481031	CPAMD8
3594	0.017706717	0.009599337	0.110481031	IL12RB1
23037	-0.012145451	0.009603343	0.110481031	PDZD2
6943	0.033139656	0.009602426	0.110481031	TCF21
1807	0.015449556	0.009580424	0.110481031	DPYS
11168	-0.009982831	0.009622838	0.110481031	PSIP1
338436	0.037393155	0.009631902	0.110503315	BLACE
440078	-0.012118584	0.009658609	0.110704819	FAM66C
55015	-0.010598913	0.009660134	0.110704819	PRPF39
4680	0.030431098	0.009684781	0.11080372	CEACAM6
6625	-0.016226422	0.009682335	0.11080372	SNRNP70
57720	-0.005679373	0.009678957	0.11080372	GPR107
3850	0.030476914	0.009692148	0.110820523	KRT3
140901	-0.010358773	0.009696929	0.110820523	STK35
57697	0.011481243	0.009713366	0.110939774	FANCM
126017	0.019157078	0.009723244	0.110939774	ZNF813
4771	-0.00830213	0.0097234	0.110939774	NF2
23109	-0.013245422	0.009763228	0.111144738	DDN
100335030	-0.01957066	0.009753085	0.111144738	LOC100335030
23389	-0.00816624	0.009757985	0.111144738	MED13L
439	-0.011403334	0.009753251	0.111144738	GET3
55670	-0.00830195	0.009769684	0.111144738	PEX26
6954	0.027559997	0.009773496	0.111144738	TCP11
78999	-0.01293098	0.009788469	0.111254042	LRFN4
55654	-0.00923007	0.009809684	0.111434144	TMEM127
60495	0.021328453	0.009826676	0.1115051	HPSE2
162963	0.010168937	0.009826401	0.1115051	ZNF610
283208	0.026103127	0.009839102	0.111518979	P4HA3
51071	0.012850025	0.009835726	0.111518979	DERA
267	-0.006655583	0.009848407	0.111518979	AMFR
9852	-0.011457403	0.009849392	0.111518979	EPM2AIP1
5408	0.032435306	0.009872141	0.111556338	PNLIPRP2
9759	-0.01149506	0.009874193	0.111556338	HDAC4
27102	-0.008117893	0.009860472	0.111556338	EIF2AK1
157381	0.031885323	0.009872163	0.111556338	LINC00964
11260	-0.005462826	0.009883225	0.111597632	XPOT
925	0.012505615	0.009908565	0.111799508	CD8A
50	-0.011263062	0.009911877	0.111799508	ACO2
6888	-0.012549364	0.009942583	0.111902581	TALDO1
8506	-0.013084964	0.009940164	0.111902581	CNTNAP1
103504727	0.04313026	0.009934	0.111902581	MIR6724-2
57561	-0.018177465	0.009940794	0.111902581	ARRDC3
23411	-0.008697685	0.0099639	0.112081722	SIRT1
23384	-0.009166613	0.009987644	0.112287955	SPECC1L
285965	0.019224202	0.009998821	0.112352751	EPHA1-AS1
503519	0.050631634	0.010042274	0.112779954	LINC00929
91074	0.025198739	0.010049054	0.112795058	ANKRD30A
64063	0.043489396	0.010061999	0.112818329	PRSS22
116328	0.016049718	0.010060615	0.112818329	C8orf34
23125	-0.009630637	0.010079434	0.112897146	CAMTA2
101928786	-0.01879439	0.010079908	0.112897146	LOC101928786
4880	0.019839001	0.010087652	0.112922941	NPPC
23244	-0.006375307	0.010101956	0.113022095	PDS5A
374354	-0.006786913	0.010112806	0.113042486	NHLRC2
6876	-0.024748287	0.010114672	0.113042486	TAGLN
79744	-0.011811656	0.010143048	0.113298606	ZNF419
728798	0.020929491	0.010232275	0.113548971	FRMPD2B
582	-0.007851052	0.010190383	0.113548971	BBS1
5138	-0.012296212	0.010198437	0.113548971	PDE2A
143570	-0.013807999	0.010234979	0.113548971	XRRA1
140807	0.02354754	0.010195224	0.113548971	KRT72
328	-0.010516115	0.010227504	0.113548971	APEX1
79567	-0.007825097	0.010211771	0.113548971	RIPOR1
9663	-0.006241287	0.010235216	0.113548971	LPIN2
101927907	-0.024968361	0.010240748	0.113548971	LRRTM4-AS1
26275	-0.012981233	0.010242058	0.113548971	HIBCH
441054	-0.020676592	0.010203825	0.113548971	C4orf47
285973	0.014396516	0.010172737	0.113548971	ATG9B
10670	-0.013121503	0.010211593	0.113548971	RRAGA
687	-0.013540355	0.010207803	0.113548971	KLF9
63916	-0.007602129	0.010279012	0.113897816	ELMO2
4780	-0.011092278	0.010284983	0.113900164	NFE2L2
140456	0.029397257	0.0102902	0.113900164	ASB11
26225	-0.009206855	0.010297269	0.113917655	ARL5A
730100	0.025875228	0.010317932	0.114085429	LOC730100
55629	-0.009993491	0.010323856	0.114090156	PNRC2
11169	0.011257912	0.01035863	0.114352659	WDHD1
100188893	-0.010519461	0.010355211	0.114352659	TOMM6
10998	0.009208898	0.010365375	0.114366292	SLC27A5
79932	-0.007063211	0.010395386	0.114636474	KIAA0319L
624	0.02537121	0.010445115	0.115062585	BDKRB2
11280	0.021191311	0.010440347	0.115062585	SCN11A
401720	0.020133225	0.010458183	0.115084376	FIGNL2
2962	-0.009399734	0.010453041	0.115084376	GTF2F1
152078	0.029301551	0.010465073	0.11509917	SLC66A1L
55107	0.014023746	0.010490589	0.115318692	ANO1
79188	-0.010000308	0.010502619	0.115389817	TMEM43
6097	0.024242368	0.010543675	0.115779598	RORC
8363	-0.021996979	0.010560001	0.11589755	H4C11
3043	-0.037898445	0.010587917	0.115930826	HBB
26519	0.012861118	0.010609233	0.115930826	TIMM10
6327	-0.012655168	0.010582137	0.115930826	SCN2B
8428	-0.009208897	0.010591322	0.115930826	STK24
101059938	-0.015751182	0.010613307	0.115930826	NPIPA7
53632	0.034866276	0.010588344	0.115930826	PRKAG3
56954	0.013635504	0.010577239	0.115930826	NIT2
57497	-0.010861636	0.01060511	0.115930826	LRFN2
2978	0.018553787	0.010608562	0.115930826	GUCA1A
10277	-0.006173597	0.010674783	0.116296296	UBE4B
50507	0.016274222	0.010669306	0.116296296	NOX4
79637	0.008819296	0.010671737	0.116296296	ARMC7
284749	0.028688784	0.010667882	0.116296296	LINC00494
1917	-0.014641934	0.01066628	0.116296296	EEF1A2
4494	-0.018445583	0.010691606	0.11641846	MT1F
7132	-0.022301391	0.010710889	0.116477276	TNFRSF1A
3190	-0.009402736	0.01070964	0.116477276	HNRNPK
83604	-0.012694458	0.010713844	0.116477276	TMEM47
904	-0.007107552	0.010724609	0.116533265	CCNT1
284992	0.018780997	0.010759707	0.116853458	CCDC150
23369	-0.007902101	0.010823583	0.117485688	PUM2
23332	-0.006852782	0.01083416	0.117539027	CLASP1
84254	-0.012571147	0.010864551	0.117807154	CAMKK1
7175	-0.004727382	0.010870948	0.117814967	TPR
117532	0.019879497	0.010884174	0.117896732	TMC2
167127	0.026901424	0.010912383	0.118140639	UGT3A2
390999	0.040658414	0.010942044	0.118227139	PRAMEF12
83752	-0.005768728	0.01094316	0.118227139	LONP2
130074	-0.011923067	0.010938497	0.118227139	FAM168B
132724	0.043607164	0.010932743	0.118227139	TMPRSS11B
6727	-0.009230841	0.010952284	0.118264154	SRP14
7391	-0.013082461	0.011010188	0.118342333	USF1
25778	-0.00813484	0.011039633	0.118342333	DSTYK
8945	-0.011211245	0.0110376	0.118342333	BTRC
105378559	-0.024253463	0.011041377	0.118342333	NA
6530	0.023782324	0.011004984	0.118342333	SLC6A2
339287	-0.006983456	0.011050324	0.118342333	MSL1
79839	0.011010755	0.011012336	0.118342333	CCDC102B
105372417	0.040718734	0.01104939	0.118342333	NA
94104	-0.010531605	0.011007979	0.118342333	PAXBP1
23562	0.031172728	0.011050758	0.118342333	CLDN14
29927	-0.009913634	0.010969905	0.118342333	SEC61A1
6691	0.038703283	0.011038387	0.118342333	SPINK2
3127	-0.094399862	0.011039072	0.118342333	HLA-DRB5
22828	-0.007050721	0.011017263	0.118342333	SCAF8
64753	-0.011887659	0.01097316	0.118342333	CCDC136
282808	-0.022050937	0.011008091	0.118342333	RAB40AL
64122	-0.008212244	0.011077174	0.118502927	FN3K
10908	-0.007868901	0.011073738	0.118502927	PNPLA6
81669	-0.012605182	0.011105422	0.118508613	CCNL2
55450	-0.015041038	0.011100154	0.118508613	CAMK2N1
64858	0.009732774	0.011100141	0.118508613	DCLRE1B
122622	0.018092911	0.011106257	0.118508613	ADSS1
51308	-0.008581665	0.011085563	0.118508613	REEP2
10279	0.013907417	0.011135087	0.118694196	PRSS16
138046	-0.013108624	0.011130878	0.118694196	RALYL
100289211	0.027433692	0.011156242	0.118812271	LINC00624
389257	0.031542758	0.011157614	0.118812271	LRRC14B
101927446	0.037906709	0.011169144	0.118874057	LOC101927446
5253	-0.00982841	0.011180516	0.118934101	PHF2
347741	0.039605084	0.01119684	0.118985773	OTOP3
10960	-0.00898343	0.011195416	0.118985773	LMAN2
1280	0.021572092	0.01121479	0.118993733	COL2A1
27032	-0.007112365	0.011204241	0.118993733	ATP2C1
221937	-0.010322449	0.011212832	0.118993733	FOXK1
27145	0.013170981	0.011233247	0.119067791	FILIP1
3696	-0.01075471	0.011228542	0.119067791	ITGB8
57094	0.038023184	0.011238981	0.119067791	CPA6
137075	0.027270699	0.011280923	0.119451162	CLDN23
158067	0.016021048	0.011288646	0.119471984	AK8
118987	-0.009075949	0.011315676	0.119472108	PDZD8
6297	-0.007795087	0.011295772	0.119472108	SALL2
5595	-0.010499385	0.011300294	0.119472108	MAPK3
65264	-0.008064541	0.011316927	0.119472108	UBE2Z
57727	-0.010283645	0.011317441	0.119472108	NCOA5
83482	-0.017041509	0.011327439	0.119516859	SCRT1
51669	-0.01193881	0.011353467	0.119730614	SARAF
3611	-0.008698766	0.011402561	0.120187273	ILK
2157	0.013336447	0.011422025	0.120331318	F8
1579	0.023922363	0.011447004	0.120455605	CYP4A11
25805	0.011115956	0.011444125	0.120455605	BAMBI
4152	-0.007247287	0.011451234	0.120455605	MBD1
51286	-0.013175118	0.011465486	0.120544421	CEND1
79736	-0.014201386	0.011471405	0.120545593	TEFM
55031	-0.007473379	0.011488481	0.120571831	USP47
8874	-0.009747592	0.011491331	0.120571831	ARHGEF7
388815	-0.010205357	0.011487119	0.120571831	MIR99AHG
53347	0.031320006	0.011503341	0.120575929	UBASH3A
55161	-0.01211175	0.011500562	0.120575929	TMEM33
2922	0.029115233	0.011523155	0.120600888	GRP
8507	-0.022323789	0.011522611	0.120600888	ENC1
64109	0.030124801	0.011518564	0.120600888	CRLF2
1404	0.018956417	0.011553353	0.120855993	HAPLN1
399829	0.016620286	0.011575936	0.1209094	LINC01168
84326	-0.013462791	0.011572644	0.1209094	METTL26
6426	-0.006240099	0.01156619	0.1209094	SRSF1
10915	-0.008561032	0.011590146	0.120936092	TCERG1
190	0.03260231	0.011589578	0.120936092	NR0B1
6566	-0.016434226	0.011655587	0.121557817	SLC16A1
4140	-0.007214641	0.011671267	0.121660205	MARK3
7314	-0.00871387	0.011677545	0.121664538	UBB
478	-0.017133476	0.01168421	0.1216729	ATP1A3
256158	0.02294527	0.011703895	0.121816773	HMCN2
23379	-0.008297576	0.011724864	0.12197385	ICE1
8514	-0.01054323	0.011740352	0.122073784	KCNAB2
10262	-0.008176383	0.011791859	0.122486607	SF3B4
414241	0.021121446	0.011791562	0.122486607	SHLD2P1
346389	0.019793169	0.01180439	0.12255543	MACC1
[truncated: 25,749 more rows]
