# Supplementary material for: Placental methylome reveals a 22q13.33 brain regulatory gene locus associated with autism
Source: Genome Biol. 2022 Feb 16;23:46. doi: 10.1186/s13059-022-02613-1 (PMC8848662; doi:10.1186/s13059-022-02613-1)
Supplement: Supplementary file 19 — Additional file 19: Table S18. Gene ontology analysis on differentially expressed genes (FDR corrected p-value < 0.05) associated with NHIP in brain. [file 13059_2022_2613_MOESM19_ESM.csv]

ONTOLOGY	ID	Description	setSize	enrichmentScore	NES	p.adjust	gene_names
BP	GO:0000302	response to reactive oxygen species	12	-0.525444471	-2.048511625	0.003521127	AGAP3/FOXO3/UBE3A/PRDX1/PSAP/SESN3/MAPK1/GNAO1/SIRPA/EEF2
BP	GO:0032412	regulation of ion transmembrane transporter activity	12	-0.522211661	-2.035908109	0.003521127	JPH3/SHANK1/FXYD1/SHANK3/KCNIP2/JPH4/CALM3/GRIN1
BP	GO:0042063	gliogenesis	12	-0.515075376	-2.008086399	0.003521127	LRP1/MAPK1/ID2/PRPF19/EEF2/SKI/NR1D1/CLU
BP	GO:0048489	synaptic vesicle transport	12	-0.584107954	-2.277218622	0.003521127	GIT1/DVL1/SNPH/ARF1/ATP2A2/NCS1/CALM3/CAMK2A/KIF5A/CPLX2
BP	GO:0050806	positive regulation of synaptic transmission	12	-0.591870052	-2.307480144	0.003521127	CRTC1/CACNG7/SQSTM1/DVL1/ABAT/MAPK1/SHANK1/CLSTN1/SHANK3/GRIN1/NRGN
BP	GO:0097480	establishment of synaptic vesicle localization	12	-0.584107954	-2.277218622	0.003521127	GIT1/DVL1/SNPH/ARF1/ATP2A2/NCS1/CALM3/CAMK2A/KIF5A/CPLX2
BP	GO:0017156	calcium ion regulated exocytosis	11	-0.562298627	-2.063794716	0.003610108	GIT1/DVL1/SNPH/ARF1/ATP2A2/NCS1/CALM3/CAMK2A/CPLX2
CC	GO:0030426	growth cone	10	-0.577096252	-2.051250536	0.003623188	CBX6/DVL1/LMTK2/LRP1/CPEB4/GPRIN1/CALM3/LAMP5
CC	GO:0030427	site of polarized growth	10	-0.577096252	-2.051250536	0.003623188	CBX6/DVL1/LMTK2/LRP1/CPEB4/GPRIN1/CALM3/LAMP5
BP	GO:0060996	dendritic spine development	10	-0.584356758	-2.077057524	0.003623188	ZMYND8/SIPA1L1/UBE3A/DVL1/LZTS3/ARF1/SHANK1/SHANK3/CAMK2A
BP	GO:0007416	synapse assembly	13	-0.504109505	-2.038455929	0.003649635	SPOCK2/DVL1/FLRT2/SHANK1/CLSTN1/SLITRK5/SHANK3/LRRC4/GRIN1
BP	GO:0022898	regulation of transmembrane transporter activity	13	-0.486110258	-1.965672791	0.003649635	JPH3/SHANK1/FXYD1/SHANK3/KCNIP2/JPH4/CALM3/GRIN1
BP	GO:0050773	regulation of dendrite development	13	-0.50899289	-2.05820276	0.003649635	CUX1/KNDC1/ZMYND8/CRTC1/SIPA1L1/UBE3A/LZTS3/ARF1/SHANK1/SHANK3/GRIN1
BP	GO:0048813	dendrite morphogenesis	14	-0.46741901	-1.950680366	0.003745318	CUX1/KNDC1/SIPA1L1/UBE3A/DVL1/LZTS3/SHANK1/SLITRK5/SHANK3/GRIN1/CAMK2A
BP	GO:0097479	synaptic vesicle localization	14	-0.503254728	-2.100233614	0.003745318	GIT1/DVL1/SNPH/ARF1/ATP2A2/NCS1/CALM3/CAMK2A/KIF5A/CPLX2
BP	GO:0006417	regulation of translation	15	-0.545279383	-2.35727177	0.003875969	CNOT9/TNRC6B/EIF4EBP2/KHSRP/FOXO3/CELF1/EIF4H/CALR/SERP1/MAPK1/AARS1/CPEB4/NGRN/EEF2
BP	GO:0048167	regulation of synaptic plasticity	15	-0.630402265	-2.725262515	0.003875969	MAPK1/JPH3/ARF1/SHANK1/SHANK3/JPH4/GRIN1/NRGN/CAMK2A/CPLX2/NCDN
BP	GO:0045165	cell fate commitment	10	0.658222588	1.906854743	0.004132231	LBX1/PRDM14/LHX3/IHH
BP	GO:0006631	fatty acid metabolic process	11	0.644794104	1.91688281	0.004137931	GSTA1/ALOX15B/ELOVL3/CYP1A1/ADTRP/AVPR1A/AKR1C2/PEX7/PTGIS
BP	GO:0034248	regulation of cellular amide metabolic process	17	-0.529980658	-2.390167522	0.004255319	NCBP1/CNOT9/TNRC6B/EIF4EBP2/KHSRP/FOXO3/CELF1/EIF4H/CALR/SERP1/MAPK1/AARS1/CPEB4/NGRN/EEF2/CLU
CC	GO:0150034	distal axon	17	-0.521945057	-2.353927649	0.004255319	GIT1/DVL1/LMTK2/LRP1/CPEB4/GPRIN1/ELK1/NCS1/CALM3/GRIN1/CPLX2/LAMP5
CC	GO:0043197	dendritic spine	18	-0.555325645	-2.592810912	0.004366812	DVL1/PPP1R9B/CPEB4/SHANK1/ARHGAP32/PALM/CLSTN1/SHANK3/LRRC4/GRIN1/NR1D1/NRGN/CAMK2A
CC	GO:0044309	neuron spine	18	-0.555325645	-2.592810912	0.004366812	DVL1/PPP1R9B/CPEB4/SHANK1/ARHGAP32/PALM/CLSTN1/SHANK3/LRRC4/GRIN1/NR1D1/NRGN/CAMK2A
CC	GO:0033267	axon part	20	-0.532935987	-2.588059262	0.004739336	GIT1/DVL1/LMTK2/LRP1/CPEB4/GPRIN1/KCNQ2/ELK1/NCS1/CALM3/GRIN1/KIF5A/CPLX2/LAMP5
CC	GO:0043025	neuronal cell body	22	-0.451718454	-2.271936672	0.005	KNDC1/CRTC1/CACNG7/CACNA1A/CBX6/DVL1/LMTK2/LRP1/SNPH/MAPK1/CKB/CIT/ELK1/NRGN/KIF5A/CPLX2/NCDN
BP	GO:0050808	synapse organization	23	-0.429036264	-2.197571941	0.005154639	CDH2/ZMYND8/SIPA1L1/UBE3A/SPOCK2/DVL1/LZTS3/FLRT2/ARF1/SHANK1/SPARCL1/PALM/CLSTN1/SLITRK5/SHANK3/LRRC4/GRIN1
CC	GO:0044297	cell body	24	-0.438042227	-2.251141511	0.005376344	KNDC1/CRTC1/CACNG7/CACNA1A/CBX6/DVL1/LMTK2/LRP1/SNPH/MAPK1/GNAO1/CKB/CIT/ELK1/NRGN/KIF5A/CPLX2/NCDN
CC	GO:0045211	postsynaptic membrane	24	-0.417835778	-2.147298605	0.005376344	CPEB4/ARF1/FAIM2/SHANK1/ARHGAP32/CLSTN1/GABBR1/SHANK3/LRRC4/NCS1/GRIN1/NRGN/CAMK2A
CC	GO:0014069	postsynaptic density	28	-0.425337909	-2.34335382	0.005952381	DVL1/LZTS3/PPP1R9B/MAPK1/CPEB4/ARF1/SHANK1/ARHGAP32/PALM/CLSTN1/SHANK3/LRRC4/NCS1/GRIN1/NRGN/CAMK2A
CC	GO:0032279	asymmetric synapse	28	-0.425337909	-2.34335382	0.005952381	DVL1/LZTS3/PPP1R9B/MAPK1/CPEB4/ARF1/SHANK1/ARHGAP32/PALM/CLSTN1/SHANK3/LRRC4/NCS1/GRIN1/NRGN/CAMK2A
BP	GO:0010975	regulation of neuron projection development	29	-0.422828297	-2.36898313	0.006060606	EP300/CDH2/CUX1/KNDC1/ZMYND8/CRTC1/CACNG7/SIPA1L1/NCKIPSD/UBE3A/DVL1/ITM2C/LZTS3/LRP1/ARF1/SEMA6D/SHANK1/NR2F1/SHANK3/HSPA5/TUBB2B/NCS1/GRIN1
CC	GO:0097060	synaptic membrane	30	-0.413671586	-2.335771999	0.006097561	LZTS3/SNPH/ATP2B4/CPEB4/ARF1/FAIM2/SHANK1/ARHGAP32/PALM/CLSTN1/GABBR1/SHANK3/LRRC4/NCS1/GRIN1/CADM3/NRGN/CAMK2A
CC	GO:0099572	postsynaptic specialization	30	-0.423329023	-2.390302143	0.006097561	ABR/PRR12/NLGN2/CDH2/CRTC1/CACNG7/SIPA1L1/DLGAP4/DVL1/LZTS3/PPP1R9B/MAPK1/CPEB4/ARF1/SHANK1/ARHGAP32/PALM/CLSTN1/SHANK3/LRRC4/NCS1/GRIN1/NRGN/CAMK2A
CC	GO:0030424	axon	31	-0.462579462	-2.675011397	0.006329114	GIT1/DVL1/LMTK2/LRP1/MAPK1/CPEB4/GPRIN1/BSG/PALM/KCNQ2/CCSAP/ELK1/NCS1/CALM3/GRIN1/NRGN/KIF5A/CPLX2/LAMP5
BP	GO:0045055	regulated exocytosis	31	-0.362585114	-2.096762595	0.006329114	GIT1/DVL1/PSAP/SNPH/SPTAN1/GPI/MAPK1/ARF1/ATP2A2/ALDOA/SIRPA/EEF2/NCS1/CALM3/TUBB4B/CAMK2A/CPLX2/CLU
BP	GO:0031344	regulation of cell projection organization	32	-0.419327138	-2.410733447	0.006451613	EP300/CDH2/CUX1/KNDC1/ZMYND8/CRTC1/CACNG7/SIPA1L1/NCKIPSD/UBE3A/PPP1R16B/DVL1/ITM2C/LZTS3/LRP1/ARF1/SEMA6D/SHANK1/PALM/NR2F1/SHANK3/HSPA5/TUBB2B/NCS1/GRIN1
BP	GO:0120035	regulation of plasma membrane bounded cell projection organization	32	-0.419327138	-2.410733447	0.006451613	EP300/CDH2/CUX1/KNDC1/ZMYND8/CRTC1/CACNG7/SIPA1L1/NCKIPSD/UBE3A/PPP1R16B/DVL1/ITM2C/LZTS3/LRP1/ARF1/SEMA6D/SHANK1/PALM/NR2F1/SHANK3/HSPA5/TUBB2B/NCS1/GRIN1
BP	GO:0050804	modulation of chemical synaptic transmission	38	-0.421889738	-2.589737046	0.006756757	ABR/NLGN2/EIF4EBP2/NISCH/CDH2/ZMYND8/CRTC1/CACNG7/SIPA1L1/CACNA1A/SQSTM1/GIT1/DVL1/ABAT/PPP1R9B/MAPK1/JPH3/ARF1/ATP2A2/SHANK1/CLSTN1/SHANK3/LRRC4/JPH4/TUBB2B/NCS1/CALM3/GRIN1/NRGN/CAMK2A/CPLX2/NCDN
BP	GO:0071345	cellular response to cytokine stimulus	38	-0.344388741	-2.114003258	0.006756757	GRB2/CRKL/FYN/TNFSF12/IRS2/CANX/BCL2/HIPK1/HNRNPU/BBS2/CNOT9/KHSRP/FOXO3/MAT2A/CDIP1/HSPA9/SQSTM1/HNRNPA2B1/TRIM8/SPOCK2/XBP1/NCAM1/PRPF8/MAPK1/ARID5B/ARF1/NFAT5/SPATA2/SIRPA/HSP90B1/STIP1/HSPA5/NR1D1/CAMK2A
BP	GO:0099177	regulation of trans-synaptic signaling	38	-0.421889738	-2.589737046	0.006756757	ABR/NLGN2/EIF4EBP2/NISCH/CDH2/ZMYND8/CRTC1/CACNG7/SIPA1L1/CACNA1A/SQSTM1/GIT1/DVL1/ABAT/PPP1R9B/MAPK1/JPH3/ARF1/ATP2A2/SHANK1/CLSTN1/SHANK3/LRRC4/JPH4/TUBB2B/NCS1/CALM3/GRIN1/NRGN/CAMK2A/CPLX2/NCDN
MF	GO:0003924	GTPase activity	12	-0.471394639	-1.837791529	0.007042254	RAB1B/GNA11/ARF1/GNAO1/GNAS/EEF2/AGAP2/TUBB2B/TUBB4B
BP	GO:0035966	response to topologically incorrect protein	12	-0.493026924	-1.922127725	0.007042254	TMBIM6/HSPA9/XBP1/CALR/SERP1/HSP90B1/HSPA5/TPP1/CLU
BP	GO:0016079	synaptic vesicle exocytosis	10	-0.545622488	-1.939379118	0.007246377	GIT1/DVL1/SNPH/ATP2A2/NCS1/CALM3/CAMK2A/CPLX2
BP	GO:1903305	regulation of regulated secretory pathway	10	-0.550406737	-1.956384416	0.007246377	GIT1/DVL1/ARF1/ATP2A2/NCS1/CALM3/CAMK2A/CPLX2
CC	GO:0005681	spliceosomal complex	13	-0.461485359	-1.866097657	0.00729927	DDX5/HNRNPU/SF3B1/SREK1/SF3A1/SRSF2/HNRNPA2B1/SF1/PRPF8/PRPF19/SRRM2/RNPC3
BP	GO:0051235	maintenance of location	13	-0.46523107	-1.8812441	0.00729927	CALR/JPH3/SHANK1/HSP90B1/VSTM2A/HSPA5/JPH4/CALM3
BP	GO:0034097	response to cytokine	41	-0.354381901	-2.209472133	0.007692308	GRB2/CRKL/FYN/TNFSF12/IRS2/PRKCA/CANX/BCL2/HIPK1/DDOST/HNRNPU/BBS2/CNOT9/KHSRP/FOXO3/MAT2A/CDIP1/HSPA9/SQSTM1/HNRNPA2B1/TRIM8/SPOCK2/XBP1/NCAM1/PRPF8/MAPK1/ARID5B/ARF1/NFAT5/SPATA2/GNAO1/SIRPA/HSP90B1/STIP1/HSPA5/NR1D1/CAMK2A
BP	GO:1904062	regulation of cation transmembrane transport	16	-0.482191256	-2.133975516	0.008130081	ATP2B4/JPH3/ARF1/SHANK1/FXYD1/SHANK3/KCNIP2/JPH4/CALM3/GRIN1
CC	GO:0030425	dendrite	43	-0.496812422	-3.159295499	0.008264463	SFPQ/DVL1/PPP1R9B/LRP1/MAPK1/CPEB4/GNAO1/GNAS/SHANK1/ARHGAP32/PALM/CKB/CLSTN1/GABBR1/SHANK3/LRRC4/JPH4/ELK1/NCS1/GRIN1/NR1D1/NRGN/CAMK2A/KIF5A/CPLX2/LAMP5/CLU/NCDN
CC	GO:0097447	dendritic tree	43	-0.496812422	-3.159295499	0.008264463	SFPQ/DVL1/PPP1R9B/LRP1/MAPK1/CPEB4/GNAO1/GNAS/SHANK1/ARHGAP32/PALM/CKB/CLSTN1/GABBR1/SHANK3/LRRC4/JPH4/ELK1/NCS1/GRIN1/NR1D1/NRGN/CAMK2A/KIF5A/CPLX2/LAMP5/CLU/NCDN
CC	GO:0098794	postsynapse	42	-0.336301297	-2.091721442	0.008403361	ABR/PRR12/SYNE1/NLGN2/EIF4EBP2/CDH2/ZMYND8/CRTC1/CACNG7/SIPA1L1/DLGAP4/DVL1/LZTS3/PPP1R9B/MAPK1/CPEB4/ARF1/FAIM2/SHANK1/ARHGAP32/PALM/CLSTN1/GABBR1/SHANK3/LRRC4/NCS1/GRIN1/NR1D1/NRGN/CAMK2A/CPLX2
BP	GO:0006914	autophagy	18	-0.442126571	-2.064285357	0.008733624	ULK1/BCL2/RUBCN/ATG9A/PIK3R2/EP300/LGALS8/TMBIM6/FOXO3/SQSTM1/TRIM8/XBP1/RAB1B/PIP4K2B/PSAP/SESN3/CLU
BP	GO:0061919	process utilizing autophagic mechanism	18	-0.442126571	-2.064285357	0.008733624	ULK1/BCL2/RUBCN/ATG9A/PIK3R2/EP300/LGALS8/TMBIM6/FOXO3/SQSTM1/TRIM8/XBP1/RAB1B/PIP4K2B/PSAP/SESN3/CLU
BP	GO:0099003	vesicle-mediated transport in synapse	18	-0.449859096	-2.100388453	0.008733624	GIT1/DVL1/SNPH/ARF1/ATP2A2/CLSTN1/NCS1/CALM3/CAMK2A/KIF5A/CPLX2
BP	GO:0007268	chemical synaptic transmission	47	-0.391452935	-2.552531899	0.00877193	EIF4EBP2/NISCH/CDH2/DNAJC5/ZMYND8/CRTC1/CACNG7/SIPA1L1/CACNA1A/SQSTM1/GIT1/DVL1/ABAT/PPP1R9B/SNPH/MAPK1/JPH3/ARF1/ATP2A2/SHANK1/KCNQ2/CLSTN1/SLITRK5/SHANK3/KCNIP2/LRRC4/JPH4/TUBB2B/NCS1/CALM3/GRIN1/NRGN/CAMK2A/KIF5A/CPLX2/NCDN
BP	GO:0098916	anterograde trans-synaptic signaling	47	-0.391452935	-2.552531899	0.00877193	EIF4EBP2/NISCH/CDH2/DNAJC5/ZMYND8/CRTC1/CACNG7/SIPA1L1/CACNA1A/SQSTM1/GIT1/DVL1/ABAT/PPP1R9B/SNPH/MAPK1/JPH3/ARF1/ATP2A2/SHANK1/KCNQ2/CLSTN1/SLITRK5/SHANK3/KCNIP2/LRRC4/JPH4/TUBB2B/NCS1/CALM3/GRIN1/NRGN/CAMK2A/KIF5A/CPLX2/NCDN
BP	GO:0099536	synaptic signaling	47	-0.391452935	-2.552531899	0.00877193	EIF4EBP2/NISCH/CDH2/DNAJC5/ZMYND8/CRTC1/CACNG7/SIPA1L1/CACNA1A/SQSTM1/GIT1/DVL1/ABAT/PPP1R9B/SNPH/MAPK1/JPH3/ARF1/ATP2A2/SHANK1/KCNQ2/CLSTN1/SLITRK5/SHANK3/KCNIP2/LRRC4/JPH4/TUBB2B/NCS1/CALM3/GRIN1/NRGN/CAMK2A/KIF5A/CPLX2/NCDN
BP	GO:0099537	trans-synaptic signaling	47	-0.391452935	-2.552531899	0.00877193	EIF4EBP2/NISCH/CDH2/DNAJC5/ZMYND8/CRTC1/CACNG7/SIPA1L1/CACNA1A/SQSTM1/GIT1/DVL1/ABAT/PPP1R9B/SNPH/MAPK1/JPH3/ARF1/ATP2A2/SHANK1/KCNQ2/CLSTN1/SLITRK5/SHANK3/KCNIP2/LRRC4/JPH4/TUBB2B/NCS1/CALM3/GRIN1/NRGN/CAMK2A/KIF5A/CPLX2/NCDN
CC	GO:0016604	nuclear body	48	-0.310708039	-2.05020875	0.008928571	ADD1/CSNK1A1/SON/CBX5/RBM39/NONO/NUFIP2/TARDBP/XPO1/ALKBH5/RBBP6/HIPK1/RNPS1/HNRNPU/SF3B1/SREK1/YLPM1/SF3A1/ATXN2L/CREBBP/USP22/NOP58/CRTC1/SUGP2/SRSF11/SQSTM1/SRSF2/HNRNPA2B1/SF1/TRIM8/PPP1R16B/SFPQ/CHD5/PRPF8/PCBP1/ZMIZ1/RBM14/TKT/PRPF19/PNISR/SRRM2/SKI/SRSF5/NR1D1
CC	GO:0036477	somatodendritic compartment	48	-0.508952501	-3.358325957	0.008928571	KNDC1/ZMYND8/CRTC1/CACNG7/SIPA1L1/CACNA1A/CBX6/SFPQ/DVL1/LMTK2/PPP1R9B/LRP1/SNPH/MAPK1/CPEB4/GNAO1/GNAS/SHANK1/ARHGAP32/PALM/CKB/CLSTN1/CIT/GABBR1/SHANK3/LRRC4/JPH4/ELK1/NCS1/GRIN1/NR1D1/NRGN/CAMK2A/KIF5A/CPLX2/LAMP5/CLU/NCDN
BP	GO:0002274	myeloid leukocyte activation	19	-0.416456717	-1.971004509	0.009478673	PSAP/SPTAN1/GPI/MAPK1/ALDOA/SIRPA/EEF2/NR1D1/TUBB4B/CPLX2/CLU
BP	GO:0016358	dendrite development	19	-0.434309169	-2.055496516	0.009478673	CUX1/KNDC1/ZMYND8/CRTC1/SIPA1L1/UBE3A/DVL1/LZTS3/ARF1/SHANK1/SLITRK5/SHANK3/GRIN1/CAMK2A
BP	GO:0070997	neuron death	19	-0.431690807	-2.043104347	0.009478673	AARS1/CPEB4/FAIM2/CIT/AGAP2/HSPA5/ATN1/ELK1/GRIN1/CLU
CC	GO:0098978	glutamatergic synapse	21	-0.428217974	-2.134137037	0.009615385	CRTC1/CACNG7/DLGAP4/DVL1/ATP2B4/ARF1/SHANK1/SPARCL1/CLSTN1/LRRC4/NCS1/GRIN1/NRGN/CPLX2
CC	GO:0030054	cell junction	59	-0.342993954	-2.422540388	0.010416667	GIT1/CYFIP2/LZTS3/PPP1R9B/LRP1/CD81/SNPH/FLRT2/CALR/MAPK1/CPEB4/ARF1/ATP2A2/BSG/FAIM2/SHANK1/ARHGAP32/SORBS1/PI4KA/CLSTN1/HSP90B1/GABBR1/FXYD1/SHANK3/LRRC4/HSPA5/ATN1/NCS1/GRIN1/CADM3/CAMK2A/LAMP5
CC	GO:0044456	synapse part	59	-0.329538106	-2.327502744	0.010416667	ABR/PRR12/SYNE1/NLGN2/ATG9A/EIF4EBP2/CDH2/STX16/DNAJC5/ZMYND8/CRTC1/CACNG7/SIPA1L1/DLGAP4/GIT1/DVL1/LZTS3/PPP1R9B/SNPH/ATP2B4/MAPK1/CPEB4/ARF1/FAIM2/SHANK1/ARHGAP32/PALM/PNISR/CLSTN1/GABBR1/SHANK3/LRRC4/ELK1/NCS1/CALM3/GRIN1/NR1D1/CADM3/NRGN/CAMK2A/CPLX2/LAMP5
BP	GO:0030198	extracellular matrix organization	16	0.538048259	1.793860722	0.010582011	IHH/KAZALD1/NPHS1/ADTRP/EGFLAM/SCUBE1/COL25A1/LAMC3/NID2/TLL2/MELTF/ITGA8
CC	GO:1902494	catalytic complex	55	-0.340292276	-2.325037663	0.010638298	ARID1B/SNRNP200/MSL2/SMARCA2/NCOR1/UBAP2L/YY1AP1/CBX5/BCCIP/INSR/ARID1A/EPC1/RPRD2/CBX7/ULK1/SETD5/DDX5/POLR2A/DDOST/HNRNPU/RERE/SF3B1/UBR2/SF3A1/PIK3R2/ENO1/EP300/POGZ/ZER1/CREBBP/USP22/KHSRP/OGT/ZBTB7A/MAT2A/UBE3A/KMT2A/HNRNPA2B1/GOLGA7B/OS9/CCND2/CHD5/ABAT/GNA11/PPP1R9B/PRPF8/GNAO1/GNAS/SORBS1/PRPF19/SRRM2/FXYD1/FBXL16/CALM3
BP	GO:0009266	response to temperature stimulus	10	-0.526558641	-1.871617932	0.010869565	EP300/THRA/CREBBP/HSPA9/MAPK1/ATP2A2/CHORDC1/HSPA5/CAMK2A
CC	GO:0031983	vesicle lumen	14	-0.455217576	-1.899760104	0.011235955	SPTAN1/GPI/CALR/MAPK1/ALDOA/EEF2/HSP90B1/TUBB4B/CLU
CC	GO:0060205	cytoplasmic vesicle lumen	14	-0.455217576	-1.899760104	0.011235955	SPTAN1/GPI/CALR/MAPK1/ALDOA/EEF2/HSP90B1/TUBB4B/CLU
BP	GO:0051336	regulation of hydrolase activity	26	-0.403353245	-2.124987313	0.011299435	AGAP3/SIPA1L1/TMBIM6/SPOCK2/PPP1R16B/GIT1/CYFIP2/LMTK2/PPP1R9B/LRP1/PSAP/AHSA1/GNAO1/ARHGAP32/HSP90B1/AGAP2/CALM3/GRIN1
CC	GO:0098793	presynapse	26	-0.373080953	-1.965503695	0.011299435	GIT1/DVL1/SNPH/ATP2B4/PNISR/GABBR1/ELK1/NCS1/CALM3/GRIN1/CADM3/CPLX2/LAMP5
CC	GO:0044463	cell projection part	63	-0.420285189	-3.055606684	0.011494253	SFPQ/GIT1/DVL1/LMTK2/GNA11/PPP1R9B/LRP1/ATP2B4/MAPK1/CPEB4/GPRIN1/GNAO1/GNAS/SHANK1/ARHGAP32/ADGRV1/PALM/KCNQ2/CKB/CLSTN1/KIF3C/GABBR1/CCSAP/SHANK3/LRRC4/JPH4/ELK1/NCS1/CALM3/GRIN1/NR1D1/NRGN/CAMK2A/KIF5A/CPLX2/LAMP5/CLU/NCDN
CC	GO:0120038	plasma membrane bounded cell projection part	63	-0.420285189	-3.055606684	0.011494253	SFPQ/GIT1/DVL1/LMTK2/GNA11/PPP1R9B/LRP1/ATP2B4/MAPK1/CPEB4/GPRIN1/GNAO1/GNAS/SHANK1/ARHGAP32/ADGRV1/PALM/KCNQ2/CKB/CLSTN1/KIF3C/GABBR1/CCSAP/SHANK3/LRRC4/JPH4/ELK1/NCS1/CALM3/GRIN1/NR1D1/NRGN/CAMK2A/KIF5A/CPLX2/LAMP5/CLU/NCDN
BP	GO:0060429	epithelium development	39	0.406163418	1.699240182	0.011627907	LBX1/IHH/GSTA1/KRT83/ALOX15B/KRT5/TFAP2A/CYP1A1/EGF/NPHS1/WNT16/STRA6/SCUBE1
BP	GO:0000377	RNA splicing, via transesterification reactions with bulged adenosine as nucleophile	28	-0.373786378	-2.059336162	0.011904762	DDX5/POLR2A/RNPS1/HNRNPU/SF3B1/NCBP1/SREK1/SF3A1/PCF11/HNRNPA0/ZBTB7A/SRSF11/CELF1/SRSF2/HNRNPA2B1/SF1/SFPQ/PAPOLA/PRPF8/PCBP1/PRPF19/SRRM2/RNPC3/SRSF5
BP	GO:0000398	mRNA splicing, via spliceosome	28	-0.373786378	-2.059336162	0.011904762	DDX5/POLR2A/RNPS1/HNRNPU/SF3B1/NCBP1/SREK1/SF3A1/PCF11/HNRNPA0/ZBTB7A/SRSF11/CELF1/SRSF2/HNRNPA2B1/SF1/SFPQ/PAPOLA/PRPF8/PCBP1/PRPF19/SRRM2/RNPC3/SRSF5
BP	GO:0000375	RNA splicing, via transesterification reactions	29	-0.379489823	-2.126170351	0.012121212	DDX5/POLR2A/RNPS1/HNRNPU/SF3B1/NCBP1/SREK1/SF3A1/PCF11/HNRNPA0/KHSRP/ZBTB7A/SRSF11/CELF1/SRSF2/HNRNPA2B1/SF1/SFPQ/PAPOLA/PRPF8/PCBP1/PRPF19/SRRM2/RNPC3/SRSF5
BP	GO:0010608	posttranscriptional regulation of gene expression	29	-0.365790531	-2.049417228	0.012121212	NUP153/TARDBP/XPO1/ALKBH5/PRKCA/DDX5/POLR2A/HNRNPU/NCBP1/CNOT9/TNRC6B/SMAD1/EIF4EBP2/HNRNPA0/KHSRP/CACNG7/FOXO3/CELF1/EIF4H/HNRNPA2B1/CALR/SERP1/MAPK1/AARS1/CPEB4/NGRN/EEF2
CC	GO:0098984	neuron to neuron synapse	29	-0.41784776	-2.341078638	0.012121212	ABR/PRR12/NLGN2/CDH2/CRTC1/CACNG7/SIPA1L1/DVL1/LZTS3/PPP1R9B/MAPK1/CPEB4/ARF1/SHANK1/ARHGAP32/PALM/CLSTN1/SHANK3/LRRC4/NCS1/GRIN1/NRGN/CAMK2A
CC	GO:1990234	transferase complex	29	-0.356716646	-1.998578909	0.012121212	CBX5/BCCIP/INSR/EPC1/RPRD2/CBX7/ULK1/SETD5/POLR2A/DDOST/UBR2/PIK3R2/EP300/POGZ/ZER1/CREBBP/USP22/OGT/ZBTB7A/MAT2A/KMT2A/GOLGA7B/OS9/CCND2/ABAT/SORBS1/FBXL16
BP	GO:0006403	RNA localization	16	-0.407335907	-1.802697255	0.012195122	RBM26/XPO1/ALKBH5/RNPS1/HNRNPU/NCBP1/SMG7/KHSRP/NOP58/SRSF11/SRSF2/HNRNPA2B1/SFPQ/SRSF5/NPIPA1
BP	GO:0010498	proteasomal protein catabolic process	16	-0.41651116	-1.843303062	0.012195122	AGAP3/OGT/UBE3A/OS9/DVL1/PRPF19/HSP90B1/HSPA5/FBXL16/NR1D1/CLU
MF	GO:0030234	enzyme regulator activity	31	-0.325266422	-1.880955509	0.012658228	AGAP3/SIPA1L1/TMBIM6/SPOCK2/PPP1R16B/CCND2/GIT1/LMTK2/PPP1R9B/PSAP/ATP2B4/ARF1/AHSA1/GNAS/ARHGAP32/ADGRV1/SIRPA/CAMK2N2/SKI/AGAP2/CALM3
BP	GO:0048666	neuron development	66	-0.299829764	-2.151129456	0.012658228	KNDC1/ZMYND8/CRTC1/CACNG7/SIPA1L1/NCKIPSD/UBE3A/CBX6/XBP1/CYFIP2/DVL1/ITM2C/LZTS3/PPP1R9B/LRP1/NCAM1/RORB/SPTAN1/FLRT2/HS6ST1/MAPK1/ARF1/ID2/SEMA6D/GPRIN1/GNAO1/BSG/SHANK1/ADGRV1/SLITRK5/NR2F1/SKI/SHANK3/KCNIP2/HSPA5/TUBB2B/NCS1/GRIN1/CAMK2A/KIF5A/NCDN
BP	GO:0120036	plasma membrane bounded cell projection organization	66	-0.275439108	-1.976138622	0.012658228	KNDC1/ZMYND8/CRTC1/CACNG7/SIPA1L1/NCKIPSD/UBE3A/CBX6/PPP1R16B/CYFIP2/DVL1/ITM2C/LZTS3/PPP1R9B/LRP1/NCAM1/SPTAN1/FLRT2/MAPK1/ARF1/SEMA6D/GPRIN1/GNAO1/BSG/SHANK1/ADGRV1/PALM/SLITRK5/NR2F1/KIF3C/SHANK3/HSPA5/TUBB2B/NCS1/GRIN1/TUBB4B/CAMK2A/KIF5A/NCDN
BP	GO:0010959	regulation of metal ion transport	17	-0.424721888	-1.915459459	0.012765957	ATP2B4/JPH3/ARF1/GNAO1/FXYD1/KCNIP2/JPH4/CALM3/GRIN1/CAMK2A
CC	GO:0000785	chromatin	32	-0.330677291	-1.901080882	0.012903226	HP1BP3/ARID1B/SMARCA2/NSD3/NCOR1/ANKRD17/YY1AP1/LDB1/CBX5/TCF4/JMJD1C/TARDBP/CALCOCO1/UBA1/DDX6/ARID1A/NCOA1/CBX7/TRIM28/AFF4/UBR2/POGZ/CREBBP/ZBTB7A/CBX6/SFPQ/CCND2/CHD5/H1-10/WBP2/NR1D1
CC	GO:0099503	secretory vesicle	32	-0.310488058	-1.785011938	0.012903226	LRP1/PSAP/SPTAN1/GPI/CALR/MAPK1/BSG/ALDOA/SIRPA/EEF2/NCS1/CALM3/GRIN1/TUBB4B/LAMP5/CLU
CC	GO:0043005	neuron projection	69	-0.460186933	-3.265451229	0.014084507	SFPQ/GIT1/CYFIP2/DVL1/LMTK2/ABAT/GNA11/PPP1R9B/LRP1/SNPH/FLRT2/ATP2B4/MAPK1/CPEB4/ARF1/GPRIN1/GNAO1/BSG/GNAS/SHANK1/ARHGAP32/ADGRV1/PALM/KCNQ2/CKB/CLSTN1/GABBR1/CCSAP/SHANK3/LRRC4/JPH4/ELK1/NCS1/CALM3/GRIN1/NR1D1/NRGN/CAMK2A/KIF5A/CPLX2/LAMP5/CLU/NCDN
CC	GO:0045202	synapse	69	-0.370967318	-2.632355675	0.014084507	GIT1/CYFIP2/DVL1/LZTS3/PPP1R9B/SNPH/FLRT2/ATP2B4/MAPK1/CPEB4/ARF1/ATP2A2/FAIM2/SHANK1/ARHGAP32/SPARCL1/ADGRV1/PALM/PNISR/EEF2/CLSTN1/GABBR1/SHANK3/LRRC4/TUBB2B/ELK1/NCS1/CALM3/GRIN1/NR1D1/CADM3/NRGN/CAMK2A/CPLX2/LAMP5/CLU
BP	GO:0048024	regulation of mRNA splicing, via spliceosome	12	-0.446728568	-1.741627738	0.014084507	DDX5/RNPS1/HNRNPU/NCBP1/SREK1/ZBTB7A/CELF1/SRSF2/HNRNPA2B1/PRPF19/SRSF5
BP	GO:0097193	intrinsic apoptotic signaling pathway	12	-0.447625428	-1.74512426	0.014084507	DDX5/BCL2/HIPK1/ENO1/EP300/TMBIM6/CDIP1/XBP1/SFPQ/GRINA/CLU
MF	GO:0001882	nucleoside binding	13	-0.438066139	-1.771397899	0.01459854	RAB1B/GNA11/ARF1/GNAO1/GNAS/EEF2/AGAP2/TUBB2B/TUBB4B
MF	GO:0001883	purine nucleoside binding	13	-0.438066139	-1.771397899	0.01459854	RAB1B/GNA11/ARF1/GNAO1/GNAS/EEF2/AGAP2/TUBB2B/TUBB4B
MF	GO:0005525	GTP binding	13	-0.438066139	-1.771397899	0.01459854	RAB1B/GNA11/ARF1/GNAO1/GNAS/EEF2/AGAP2/TUBB2B/TUBB4B
MF	GO:0032549	ribonucleoside binding	13	-0.438066139	-1.771397899	0.01459854	RAB1B/GNA11/ARF1/GNAO1/GNAS/EEF2/AGAP2/TUBB2B/TUBB4B
MF	GO:0032550	purine ribonucleoside binding	13	-0.438066139	-1.771397899	0.01459854	RAB1B/GNA11/ARF1/GNAO1/GNAS/EEF2/AGAP2/TUBB2B/TUBB4B
BP	GO:0032409	regulation of transporter activity	14	-0.44690311	-1.865061332	0.014981273	JPH3/SHANK1/FXYD1/SHANK3/KCNIP2/JPH4/CALM3/GRIN1
MF	GO:0036094	small molecule binding	75	-0.25098635	-1.879816605	0.016129032	PAPOLA/RAB1B/ITM2C/LMTK2/PAICS/CHD5/ABAT/GNA11/PIP4K2B/CD81/PSAP/SESN3/GPI/ATP2B4/MAPK1/AARS1/ARF1/ATP2A2/GNAO1/BSG/GNAS/ALDOA/PI4KA/CKB/CHORDC1/EEF2/CIT/KIF3C/HSP90B1/AGAP2/HSPA5/TUBB2B/GRIN1/TUBB4B/CAMK2A/KIF5A
BP	GO:0010976	positive regulation of neuron projection development	16	-0.40138614	-1.776366088	0.016260163	EP300/CUX1/ZMYND8/CRTC1/CACNG7/NCKIPSD/DVL1/LRP1/ARF1/SHANK1/SHANK3/HSPA5/TUBB2B
BP	GO:0033554	cellular response to stress	79	-0.222717559	-1.733367417	0.016666667	SH3GLB1/NCOR1/TNIK/INO80D/STRADA/ADD1/HUS1/HUWE1/CBX5/NUP153/BCCIP/NONO/TARDBP/GRB2/FMN2/UBA1/SEC16A/CRKL/FYN/ALKBH5/RBBP6/ULK1/FAM168A/TRIM28/CANX/DDX5/BCL2/HIPK1/POLR2A/MARS1/CNOT9/MSRA/PIK3R2/ENO1/EP300/CREBBP/AGAP3/ZBTB7A/TMBIM6/FOXO3/CDIP1/HSPA9/SQSTM1/PRDX1/OS9/XBP1/SFPQ/BRD4/LRP1/PSAP/YPEL3/SESN3/CALR/SERP1/MAPK1/CPEB4/RBM14/ID2/ATP2A2/SIRPA/PRPF19/CHORDC1/EEF2/HSP90B1/GRINA/HSPA5/TPP1/CAM…
BP	GO:1901698	response to nitrogen compound	42	-0.301681889	-1.876396204	0.016806723	OGT/TMBIM6/FOXO3/CACNA1A/UBE3A/OS9/XBP1/ABAT/GNA11/PPP1R9B/LRP1/CD81/SESN3/ATP2B4/MAPK1/CPEB4/GNAO1/BSG/SORBS1/EEF2/HSP90B1/HSPA5/SRSF5/CALM3/GRIN1/CAMK2A
BP	GO:0050905	neuromuscular process	11	-0.483532398	-1.774700419	0.018050542	DVL1/PSAP/JPH3/AARS1/SHANK1/JPH4/TPP1/GRIN1
MF	GO:0043168	anion binding	80	-0.215855095	-1.636436719	0.018518519	PAPOLA/RAB1B/ITM2C/LMTK2/PAICS/CHD5/ABAT/GNA11/LRP1/PIP4K2B/PSAP/SESN3/ATP2B4/MAPK1/AARS1/ARF1/ATP2A2/GNAO1/GNAS/ARHGAP32/PI4KA/CKB/CHORDC1/EEF2/CIT/KIF3C/HSP90B1/AGAP2/HSPA5/TUBB2B/GRIN1/TUBB4B/NRGN/CAMK2A/KIF5A
BP	GO:0030182	neuron differentiation	81	-0.264867044	-1.997840459	0.018867925	CYFIP2/DVL1/ITM2C/LZTS3/CHD5/PPP1R9B/LRP1/NCAM1/RORB/SNPH/SPTAN1/FLRT2/CALR/HS6ST1/MAPK1/ARF1/ID2/SEMA6D/GPRIN1/GNAO1/BSG/FAIM2/SHANK1/ADGRV1/NGRN/PRPF19/SLITRK5/NR2F1/SKI/SHANK3/KCNIP2/HSPA5/TUBB2B/NCS1/GRIN1/CAMK2A/KIF5A/NCDN
CC	GO:0042995	cell projection	87	-0.324961387	-2.511418569	0.018867925	PPP1R16B/SFPQ/GIT1/CYFIP2/DVL1/LMTK2/ABAT/GNA11/PPP1R9B/LRP1/SNPH/FLRT2/ATP2B4/MAPK1/CPEB4/ARF1/ATP2A2/GPRIN1/GNAO1/BSG/GNAS/SHANK1/ARHGAP32/ADGRV1/PALM/KCNQ2/CKB/CLSTN1/KIF3C/GABBR1/CCSAP/SHANK3/LRRC4/JPH4/ELK1/NCS1/CALM3/GRIN1/NR1D1/NRGN/CAMK2A/KIF5A/CPLX2/LAMP5/CLU/NCDN
CC	GO:0120025	plasma membrane bounded cell projection	82	-0.361521712	-2.769363926	0.018867925	GIT1/CYFIP2/DVL1/LMTK2/ABAT/GNA11/PPP1R9B/LRP1/SNPH/FLRT2/ATP2B4/MAPK1/CPEB4/ARF1/ATP2A2/GPRIN1/GNAO1/BSG/GNAS/SHANK1/ARHGAP32/ADGRV1/PALM/KCNQ2/CKB/CLSTN1/KIF3C/GABBR1/CCSAP/SHANK3/LRRC4/JPH4/ELK1/NCS1/CALM3/GRIN1/NR1D1/NRGN/CAMK2A/KIF5A/CPLX2/LAMP5/CLU/NCDN
BP	GO:0006887	exocytosis	33	-0.314641974	-1.827280662	0.01910828	GIT1/DVL1/PSAP/SNPH/SPTAN1/GPI/MAPK1/ARF1/ATP2A2/ALDOA/SIRPA/EEF2/NCS1/CALM3/TUBB4B/CAMK2A/CPLX2/CLU
BP	GO:0060627	regulation of vesicle-mediated transport	21	-0.397613141	-1.981609791	0.019230769	GIT1/DVL1/LRP1/CALR/MAPK1/ARF1/ATP2A2/SIRPA/NCS1/CALM3/CAMK2A/CPLX2/CLU
BP	GO:0050657	nucleic acid transport	15	-0.40655106	-1.75754185	0.019379845	RBM26/XPO1/ALKBH5/RNPS1/HNRNPU/NCBP1/SMG7/KHSRP/SRSF11/SRSF2/HNRNPA2B1/SFPQ/SRSF5/NPIPA1
BP	GO:0050658	RNA transport	15	-0.40655106	-1.75754185	0.019379845	RBM26/XPO1/ALKBH5/RNPS1/HNRNPU/NCBP1/SMG7/KHSRP/SRSF11/SRSF2/HNRNPA2B1/SFPQ/SRSF5/NPIPA1
BP	GO:0051236	establishment of RNA localization	15	-0.40655106	-1.75754185	0.019379845	RBM26/XPO1/ALKBH5/RNPS1/HNRNPU/NCBP1/SMG7/KHSRP/SRSF11/SRSF2/HNRNPA2B1/SFPQ/SRSF5/NPIPA1
BP	GO:0008380	RNA splicing	36	-0.300697261	-1.835428937	0.01986755	DDX5/POLR2A/RNPS1/HNRNPU/SF3B1/NCBP1/SREK1/SF3A1/PCF11/HNRNPA0/KHSRP/SUGP2/ZBTB7A/TMBIM6/SRSF11/CELF1/SRSF2/HNRNPA2B1/SF1/SFPQ/PAPOLA/PPP1R9B/PRPF8/PCBP1/PRPF19/SRRM2/RNPC3/SRSF5
BP	GO:1903311	regulation of mRNA metabolic process	22	-0.366688248	-1.844273729	0.02	TARDBP/XPO1/ALKBH5/PRKCA/DDX5/RNPS1/HNRNPU/NCBP1/SREK1/TNRC6B/HNRNPA0/KHSRP/ZBTB7A/CACNG7/CELF1/SRSF2/HNRNPA2B1/PAPOLA/PRPF19/SRSF5
MF	GO:0003723	RNA binding	91	-0.31379082	-2.507633815	0.020408163	ADD1/ANKRD17/SON/EIF3L/HUWE1/RBM39/BCCIP/NONO/RBM26/NUFIP2/TARDBP/GRB2/RBM12B/UBA1/DDX6/CRKL/XPO1/ALKBH5/RBBP6/PCBP2/ZNF207/FNDC3A/TRIM28/CANX/DDX5/POLR2A/RNPS1/TPD52L2/HNRNPU/SF3B1/NCBP1/SREK1/YLPM1/MARS1/SYNE1/TNRC6B/SF3A1/PCF11/SMAD1/ATXN2L/ENO1/EP300/SMG7/HNRNPA0/KHSRP/NOP58/SUGP2/SRSF11/MRPS6/CBX6/HSPA9/FUBP1/CELF1/SRSF2/EIF4H/HNRNPA2B1/PURB/SF1/PRDX1/SFPQ/PAPOLA/PEG10/LRP1/PRPF8/PCBP1/H1-10…
BP	GO:0022008	neurogenesis	91	-0.265409739	-2.121000341	0.020408163	CYFIP2/DVL1/ITM2C/LZTS3/CHD5/PPP1R9B/LRP1/NCAM1/RORB/SNPH/SPTAN1/FLRT2/CALR/HS6ST1/MAPK1/ARF1/ID2/SEMA6D/GPRIN1/GNAO1/BSG/FAIM2/SHANK1/ADGRV1/NGRN/PRPF19/EEF2/CIT/SLITRK5/NR2F1/SKI/SHANK3/KCNIP2/HSPA5/TUBB2B/NCS1/GRIN1/NR1D1/CAMK2A/KIF5A/CLU/NCDN
BP	GO:0048699	generation of neurons	85	-0.268953581	-2.028890223	0.020408163	CYFIP2/DVL1/ITM2C/LZTS3/CHD5/PPP1R9B/LRP1/NCAM1/RORB/SNPH/SPTAN1/FLRT2/CALR/HS6ST1/MAPK1/ARF1/ID2/SEMA6D/GPRIN1/GNAO1/BSG/FAIM2/SHANK1/ADGRV1/NGRN/PRPF19/CIT/SLITRK5/NR2F1/SKI/SHANK3/KCNIP2/HSPA5/TUBB2B/NCS1/GRIN1/NR1D1/CAMK2A/KIF5A/NCDN
BP	GO:0065009	regulation of molecular function	89	-0.257741107	-1.976511514	0.020408163	CRTC1/AGAP3/ZBTB7A/CACNG7/SIPA1L1/TMBIM6/KMT2A/HNRNPA2B1/TRIM8/SPOCK2/PPP1R16B/CCND2/GIT1/CYFIP2/DVL1/LMTK2/PPP1R9B/LRP1/CD81/PSAP/ATP2B4/MAPK1/JPH3/ARID5B/ARF1/AHSA1/ID2/GNAO1/GNAS/SHANK1/ARHGAP32/ADGRV1/PALM/SIRPA/CAMK2N2/CHORDC1/HSP90B1/SKI/FXYD1/AGAP2/SHANK3/KCNIP2/HSPA5/DKK3/JPH4/CALM3/GRIN1/CAMK2A/CLU
CC	GO:0097458	neuron part	91	-0.380404395	-3.039970778	0.020408163	GIT1/CYFIP2/DVL1/LMTK2/LZTS3/ABAT/GNA11/PPP1R9B/LRP1/SNPH/FLRT2/ATP2B4/MAPK1/CPEB4/ARF1/GPRIN1/GNAO1/BSG/GNAS/SHANK1/ARHGAP32/ADGRV1/PALM/KCNQ2/CKB/PNISR/CLSTN1/CIT/GABBR1/CCSAP/SHANK3/LRRC4/JPH4/ELK1/NCS1/CALM3/GRIN1/NR1D1/CADM3/NRGN/CAMK2A/KIF5A/CPLX2/LAMP5/CLU/NCDN
CC	GO:0005924	cell-substrate adherens junction	23	-0.340263846	-1.742869645	0.020618557	FHL1/PEAK1/CDH2/STX16/LASP1/HSPA9/GIT1/LRP1/CD81/FLRT2/CALR/MAPK1/ARF1/BSG/SORBS1/PI4KA/HSP90B1/HSPA5
CC	GO:0005925	focal adhesion	23	-0.340263846	-1.742869645	0.020618557	FHL1/PEAK1/CDH2/STX16/LASP1/HSPA9/GIT1/LRP1/CD81/FLRT2/CALR/MAPK1/ARF1/BSG/SORBS1/PI4KA/HSP90B1/HSPA5
CC	GO:0030055	cell-substrate junction	23	-0.340263846	-1.742869645	0.020618557	FHL1/PEAK1/CDH2/STX16/LASP1/HSPA9/GIT1/LRP1/CD81/FLRT2/CALR/MAPK1/ARF1/BSG/SORBS1/PI4KA/HSP90B1/HSPA5
BP	GO:0048562	embryonic organ morphogenesis	18	0.505080596	1.735738414	0.020698577	LBX1/IHH/OSR2/TFAP2A/MDFI/PAX5/WNT16/STRA6
MF	GO:0017076	purine nucleotide binding	59	-0.260081438	-1.836935548	0.020833333	PAPOLA/RAB1B/ITM2C/LMTK2/PAICS/CHD5/GNA11/PIP4K2B/ATP2B4/MAPK1/AARS1/ARF1/ATP2A2/GNAO1/GNAS/PI4KA/CKB/CHORDC1/EEF2/CIT/KIF3C/HSP90B1/AGAP2/HSPA5/TUBB2B/TUBB4B/CAMK2A/KIF5A
MF	GO:0032553	ribonucleotide binding	59	-0.260081438	-1.836935548	0.020833333	PAPOLA/RAB1B/ITM2C/LMTK2/PAICS/CHD5/GNA11/PIP4K2B/ATP2B4/MAPK1/AARS1/ARF1/ATP2A2/GNAO1/GNAS/PI4KA/CKB/CHORDC1/EEF2/CIT/KIF3C/HSP90B1/AGAP2/HSPA5/TUBB2B/TUBB4B/CAMK2A/KIF5A
MF	GO:0032555	purine ribonucleotide binding	59	-0.260081438	-1.836935548	0.020833333	PAPOLA/RAB1B/ITM2C/LMTK2/PAICS/CHD5/GNA11/PIP4K2B/ATP2B4/MAPK1/AARS1/ARF1/ATP2A2/GNAO1/GNAS/PI4KA/CKB/CHORDC1/EEF2/CIT/KIF3C/HSP90B1/AGAP2/HSPA5/TUBB2B/TUBB4B/CAMK2A/KIF5A
BP	GO:0050790	regulation of catalytic activity	59	-0.239245529	-1.689773099	0.020833333	SPOCK2/PPP1R16B/CCND2/GIT1/CYFIP2/DVL1/LMTK2/PPP1R9B/LRP1/CD81/PSAP/ATP2B4/MAPK1/ARF1/AHSA1/GNAO1/GNAS/ARHGAP32/ADGRV1/PALM/SIRPA/CAMK2N2/CHORDC1/HSP90B1/AGAP2/CALM3/GRIN1/CLU
BP	GO:0030855	epithelial cell differentiation	22	0.471571323	1.717678379	0.021197007	IHH/GSTA1/KRT83/ALOX15B/KRT5/CYP1A1/NPHS1/WNT16/SCUBE1
CC	GO:0098590	plasma membrane region	55	-0.271329974	-1.853854627	0.021276596	LZTS3/PPP1R9B/LRP1/CD81/SNPH/ATP2B4/MAPK1/CPEB4/ARF1/FAIM2/GNAS/SHANK1/ARHGAP32/ADGRV1/PALM/CLSTN1/CIT/GABBR1/FXYD1/SHANK3/LRRC4/NCS1/GRIN1/CADM3/NRGN/CAMK2A/LAMP5
BP	GO:0010035	response to inorganic substance	25	-0.334344917	-1.74045365	0.021621622	FOXO3/UBE3A/PRDX1/ABAT/PSAP/CALR/ATP2B4/MAPK1/ID2/GNAO1/BSG/ADGRV1/SIRPA/EEF2/KCNIP2/HSPA5/CALM3
BP	GO:0042330	taxis	25	-0.333416682	-1.735621665	0.021621622	CYFIP2/DVL1/LRP1/NCAM1/SPTAN1/FLRT2/CALR/MAPK1/ID2/SEMA6D/BSG/SHANK3/TUBB2B/KIF5A
BP	GO:0071310	cellular response to organic substance	103	-0.24082556	-1.995338373	0.02173913	FAM210B/GRB2/CALCOCO1/PHIP/ARID1A/CRKL/FYN/TNFSF12/NCOA1/RAB11B/PTPRA/IRS2/NR3C2/PRKCA/CANX/DDX5/BCL2/HIPK1/POLR2A/HNRNPU/NCBP1/BBS2/MARS1/UBR2/CNOT9/SMAD1/PIK3R2/EP300/EIF4EBP2/THRA/FKBP8/CREBBP/KHSRP/OGT/ZBTB7A/TMBIM6/FOXO3/MAT2A/CDIP1/CACNA1A/UBE3A/HSPA9/SQSTM1/HNRNPA2B1/TRIM8/SPOCK2/XBP1/CYFIP2/PEG10/GNA11/PPP1R9B/LRP1/NCAM1/RORB/PSAP/PRPF8/SESN3/WBP2/FLRT2/CALR/SERP1/ATP2B4/MAPK1/CPEB4/ARID5…
BP	GO:0031175	neuron projection development	58	-0.295457286	-2.037825695	0.021978022	CDH2/CUX1/KNDC1/ZMYND8/CRTC1/CACNG7/SIPA1L1/NCKIPSD/UBE3A/CBX6/CYFIP2/DVL1/ITM2C/LZTS3/PPP1R9B/LRP1/NCAM1/SPTAN1/FLRT2/MAPK1/ARF1/SEMA6D/GPRIN1/GNAO1/BSG/SHANK1/ADGRV1/SLITRK5/NR2F1/SHANK3/HSPA5/TUBB2B/NCS1/GRIN1/CAMK2A/KIF5A/NCDN
MF	GO:0035639	purine ribonucleoside triphosphate binding	58	-0.271484639	-1.872481743	0.021978022	PAPOLA/RAB1B/ITM2C/LMTK2/PAICS/CHD5/GNA11/PIP4K2B/ATP2B4/MAPK1/AARS1/ARF1/ATP2A2/GNAO1/GNAS/PI4KA/CKB/CHORDC1/EEF2/CIT/KIF3C/HSP90B1/AGAP2/HSPA5/TUBB2B/TUBB4B/CAMK2A/KIF5A
BP	GO:0044257	cellular protein catabolic process	27	-0.325050555	-1.784579933	0.022346369	USP22/AGAP3/OGT/UBE3A/SQSTM1/OS9/XBP1/DVL1/LRP1/CD81/USP11/PRPF19/HSP90B1/HSPA5/FBXL16/NR1D1/CLU
BP	GO:0010243	response to organonitrogen compound	40	-0.303136039	-1.885502444	0.02238806	OGT/TMBIM6/FOXO3/CACNA1A/UBE3A/OS9/XBP1/ABAT/PPP1R9B/LRP1/CD81/SESN3/ATP2B4/MAPK1/CPEB4/GNAO1/BSG/SORBS1/EEF2/HSP90B1/HSPA5/SRSF5/CALM3/GRIN1/CAMK2A
BP	GO:0051248	negative regulation of protein metabolic process	40	-0.297478261	-1.850311134	0.02238806	SIRT3/CNOT9/TNRC6B/PIK3R2/EIF4EBP2/FKBP8/KHSRP/OGT/CELF1/OS9/SPOCK2/PPP1R16B/DVL1/ITM2C/LMTK2/PPP1R9B/CALR/ATP2B4/CPEB4/SIRPA/CAMK2N2/CHORDC1/SKI/FXYD1/AGAP2/CALM3/CLU
CC	GO:0005912	adherens junction	26	-0.338528988	-1.783473454	0.02259887	CDH2/STX16/LASP1/HSPA9/GIT1/PPP1R9B/LRP1/CD81/FLRT2/CALR/MAPK1/ARF1/ATP2A2/BSG/SORBS1/PI4KA/HSP90B1/HSPA5
BP	GO:0009888	tissue development	68	0.339513604	1.563094585	0.022727273	LBX1/IHH/GSTA1/KRT83/OSR2/ALOX15B/KRT5/TFAP2A/CYP1A1/EGF/FOXL1/NPHS1/PAX5/WNT16/ASGR2/STRA6/EGFLAM/CCN4/SCUBE1/MYLK2/EDN3/AKR1C2/DCT/FBXO5/LAMC3/PTGIS/TLL2/STIL/ITGA8
BP	GO:1901565	organonitrogen compound catabolic process	41	-0.283941854	-1.77029812	0.023076923	USP22/SDC3/AGAP3/OGT/UBE3A/SQSTM1/OS9/XBP1/DVL1/ABAT/LRP1/CD81/PSAP/USP11/ATP2B4/PRPF19/HSP90B1/AGAP2/HSPA5/TPP1/FBXL16/IDS/NR1D1/CLU
BP	GO:0010605	negative regulation of macromolecule metabolic process	104	-0.180857289	-1.503509854	0.023255814	ASH1L/TARDBP/FMN2/DDX6/ARID1A/CRKL/FYN/XPO1/EPC1/ALKBH5/CBX7/PRKCA/TRIM28/DDX5/POLR2A/RNPS1/HNRNPU/RERE/NCBP1/BBS2/UBR2/SIRT3/CNOT9/TNRC6B/SMAD1/PIK3R2/ENO1/EP300/EIF4EBP2/THRA/SMG7/CUX1/FKBP8/HNRNPA0/ZMYND8/CREBBP/KHSRP/OGT/ZBTB7A/CACNG7/TMBIM6/FOXO3/CBX6/SQSTM1/CELF1/SRSF2/KMT2A/HNRNPA2B1/PURB/SF1/OS9/SPOCK2/PPP1R16B/SFPQ/RESF1/DVL1/ITM2C/LMTK2/PPP1R9B/RORB/H1-10/CALR/ATP2B4/CPEB4/ARID5B/ID2/SI…
CC	GO:0044451	nucleoplasm part	65	-0.263181327	-1.920498735	0.023809524	MSL2/ZC3H14/NCOR1/UBAP2L/ADD1/CSNK1A1/SON/CBX5/RBM39/NONO/NUFIP2/TARDBP/XPO1/EPC1/ALKBH5/RPRD2/RBBP6/SETD5/HIPK1/POLR2A/RNPS1/AFF4/HNRNPU/RERE/SF3B1/SREK1/YLPM1/SF3A1/PCF11/ATXN2L/EP300/POGZ/CREBBP/USP22/NOP58/CRTC1/SUGP2/OGT/ZBTB7A/SRSF11/SQSTM1/SRSF2/KMT2A/HNRNPA2B1/SF1/TRIM8/PPP1R16B/SFPQ/CHD5/PRPF8/PCBP1/ZMIZ1/RBM14/TKT/PRPF19/PNISR/SRRM2/SKI/SRSF5/NR1D1
CC	GO:0044459	plasma membrane part	105	-0.186300824	-1.558955606	0.023809524	DVL1/LMTK2/LZTS3/GNA11/PPP1R9B/LRP1/CD81/NCAM1/SNPH/FLRT2/CALR/HS6ST1/ATP2B4/MAPK1/CPEB4/ARF1/ATP2A2/SEMA6D/GNAO1/BSG/FAIM2/PCDHGB6/GNAS/SHANK1/ARHGAP32/ADGRV1/PALM/SORBS1/SIRPA/KCNQ2/SLC35A1/CLSTN1/CIT/GABBR1/FXYD1/SHANK3/KCNIP2/LRRC4/NCS1/CALM3/TSPAN7/GRIN1/CADM3/NRGN/CAMK2A/LAMP5
BP	GO:0002443	leukocyte mediated immunity	21	-0.353923382	-1.763870373	0.024038462	CD81/PSAP/SPTAN1/GPI/MAPK1/ALDOA/SIRPA/EEF2/TUBB4B/CPLX2/CLU
MF	GO:0004888	transmembrane signaling receptor activity	17	0.503373824	1.699201443	0.024771838	FFAR3/CHRNB4/PTGER3/EGF/HCRTR1/FFAR4/CHRNB3/IL1RL2/AVPR1A
BP	GO:0050767	regulation of neurogenesis	45	-0.285405354	-1.868312796	0.025210084	EP300/CDH2/CUX1/KNDC1/ZMYND8/CRTC1/CACNG7/SIPA1L1/FOXO3/NCKIPSD/UBE3A/DVL1/ITM2C/LZTS3/LRP1/FLRT2/CALR/ARF1/ID2/SEMA6D/SHANK1/PRPF19/NR2F1/SKI/SHANK3/HSPA5/TUBB2B/NCS1/GRIN1/NR1D1/CAMK2A
BP	GO:0006986	response to unfolded protein	11	-0.463100475	-1.699709493	0.025270758	EP300/TMBIM6/HSPA9/XBP1/CALR/SERP1/HSP90B1/HSPA5/TPP1
BP	GO:0034620	cellular response to unfolded protein	11	-0.463100475	-1.699709493	0.025270758	EP300/TMBIM6/HSPA9/XBP1/CALR/SERP1/HSP90B1/HSPA5/TPP1
BP	GO:0035967	cellular response to topologically incorrect protein	11	-0.463100475	-1.699709493	0.025270758	EP300/TMBIM6/HSPA9/XBP1/CALR/SERP1/HSP90B1/HSPA5/TPP1
BP	GO:0010506	regulation of autophagy	13	-0.420532583	-1.700497863	0.025547445	ULK1/BCL2/RUBCN/PIK3R2/EP300/FOXO3/TRIM8/XBP1/RAB1B/PIP4K2B/PSAP/SESN3
BP	GO:0008104	protein localization	108	-0.164139426	-1.372422564	0.025641026	CLIP1/TARDBP/FMN2/SEC16A/CRKL/FYN/XPO1/ALKBH5/RAB11B/IRS2/ULK1/PRKCA/TRIM28/CANX/BCL2/RNPS1/TMED10/HNRNPU/TNPO2/NCBP1/BBS2/SIRT3/UBAP1/SYNE1/NLGN2/ATG9A/PIK3R2/PLEKHM2/CDH2/CADM1/SMG7/STX16/ZMYND8/ZBTB7A/CACNG7/TMBIM6/SRSF11/CACNA1A/HSPA9/SQSTM1/SRSF2/HNRNPA2B1/TRIM8/GOLGA7B/OS9/XBP1/SFPQ/RAB1B/DVL1/LMTK2/ABAT/LRP1/CD81/WBP2/GPI/CALR/SERP1/MAPK1/ARF1/BSG/SHANK1/SLC25A6/ADGRV1/PALM/SORBS1/PRPF19/C…
BP	GO:0016071	mRNA metabolic process	46	-0.299909971	-1.976838183	0.025641026	RBM39/NONO/RBM26/TARDBP/DDX6/XPO1/ALKBH5/RPRD2/RBBP6/PCBP2/PRKCA/DDX5/POLR2A/RNPS1/HNRNPU/SF3B1/NCBP1/SREK1/CNOT9/TNRC6B/SF3A1/PCF11/SMG7/HNRNPA0/KHSRP/SUGP2/ZBTB7A/CACNG7/SRSF11/CELF1/SRSF2/HNRNPA2B1/SF1/SFPQ/PAPOLA/PRPF8/PCBP1/PRPF19/SRRM2/RNPC3/SRSF5
BP	GO:0043062	extracellular structure organization	17	0.500475504	1.6894178	0.026075619	IHH/KAZALD1/NPHS1/ADTRP/EGFLAM/SCUBE1/COL25A1/LAMC3/NID2/TLL2/MELTF/ITGA8
MF	GO:0098772	molecular function regulator	44	-0.291329904	-1.843944326	0.026086957	AGAP3/CACNG7/SIPA1L1/TMBIM6/SPOCK2/PPP1R16B/CCND2/GIT1/LMTK2/PPP1R9B/PSAP/FLRT2/GPI/ATP2B4/ARF1/AHSA1/SEMA6D/GNAS/ARHGAP32/ADGRV1/SIRPA/CAMK2N2/SKI/FXYD1/AGAP2/KCNIP2/DKK3/CALM3
BP	GO:0050803	regulation of synapse structure or activity	14	-0.417550949	-1.74256592	0.026217228	NLGN2/CDH2/ZMYND8/SIPA1L1/UBE3A/LZTS3/FLRT2/CLSTN1/SLITRK5/SHANK3/GRIN1
BP	GO:0050807	regulation of synapse organization	14	-0.417550949	-1.74256592	0.026217228	NLGN2/CDH2/ZMYND8/SIPA1L1/UBE3A/LZTS3/FLRT2/CLSTN1/SLITRK5/SHANK3/GRIN1
BP	GO:0006396	RNA processing	47	-0.257724922	-1.680536852	0.026315789	RBM39/NONO/RBM26/TARDBP/ALKBH5/RPRD2/RBBP6/PCBP2/DDX5/POLR2A/RNPS1/HNRNPU/SF3B1/NCBP1/SREK1/SF3A1/PCF11/SMAD1/HNRNPA0/KHSRP/NOP58/SUGP2/ZBTB7A/TMBIM6/SRSF11/CELF1/SRSF2/HNRNPA2B1/SF1/SFPQ/PAPOLA/PPP1R9B/PRPF8/PCBP1/AARS1/PWAR5/PRPF19/SRRM2/RNPC3/SRSF5
BP	GO:0060284	regulation of cell development	47	-0.262757892	-1.713355144	0.026315789	EP300/CDH2/CUX1/KNDC1/ZMYND8/CRTC1/CACNG7/SIPA1L1/FOXO3/NCKIPSD/UBE3A/DVL1/ITM2C/LZTS3/LRP1/FLRT2/CALR/ARF1/ID2/SEMA6D/SHANK1/PRPF19/NR2F1/SKI/SHANK3/HSPA5/TUBB2B/NCS1/GRIN1/NR1D1/CAMK2A
MF	GO:0045296	cadherin binding	24	-0.351297704	-1.805352988	0.02688172	ATXN2L/ENO1/CDH2/LASP1/EIF4H/PRDX1/PAICS/PCBP1/H1-10/ARGLU1/SPTAN1/AHSA1/BSG/ALDOA/PI4KA/EEF2/HSPA5
BP	GO:0006397	mRNA processing	38	-0.311443838	-1.911773559	0.027027027	RBM39/NONO/RBM26/TARDBP/ALKBH5/RPRD2/RBBP6/PCBP2/DDX5/POLR2A/RNPS1/HNRNPU/SF3B1/NCBP1/SREK1/SF3A1/PCF11/HNRNPA0/KHSRP/SUGP2/ZBTB7A/SRSF11/CELF1/SRSF2/HNRNPA2B1/SF1/SFPQ/PAPOLA/PRPF8/PCBP1/PRPF19/SRRM2/RNPC3/SRSF5
BP	GO:0009892	negative regulation of metabolic process	109	-0.181275486	-1.547310602	0.027777778	LDB1/CBX5/NUP153/NONO/RBM26/ASH1L/TARDBP/FMN2/DDX6/ARID1A/CRKL/FYN/XPO1/EPC1/ALKBH5/IRS2/CBX7/PRKCA/TRIM28/DDX5/BCL2/RUBCN/POLR2A/RNPS1/HNRNPU/RERE/NCBP1/BBS2/UBR2/SIRT3/CNOT9/TNRC6B/SMAD1/PIK3R2/ENO1/EP300/EIF4EBP2/THRA/SMG7/CUX1/FKBP8/HNRNPA0/ZMYND8/CREBBP/KHSRP/OGT/ZBTB7A/CACNG7/TMBIM6/FOXO3/CBX6/SQSTM1/CELF1/SRSF2/KMT2A/HNRNPA2B1/PURB/SF1/OS9/SPOCK2/PPP1R16B/SFPQ/RESF1/DVL1/ITM2C/LMTK2/PPP1R9…
BP	GO:0051128	regulation of cellular component organization	109	-0.161626984	-1.379597158	0.027777778	NCBP1/FHL1/YLPM1/ABR/PEAK1/NLGN2/ATXN2L/ENO1/PLEKHM2/EP300/THRA/CDH2/SMG7/CUX1/KNDC1/ZMYND8/CRTC1/OGT/CACNG7/SIPA1L1/NCKIPSD/UBE3A/SQSTM1/KMT2A/HNRNPA2B1/PPP1R16B/SFPQ/BRD4/RESF1/RAB1B/DVL1/ITM2C/LZTS3/PPP1R9B/LRP1/PIP4K2B/H1-10/WBP2/SPTAN1/FLRT2/CALR/MAPK1/RBM14/ARF1/SEMA6D/SHANK1/ALDOA/PALM/SIRPA/CHORDC1/CLSTN1/CIT/SLITRK5/NR2F1/SKI/CCSAP/SHANK3/HSPA5/TUBB2B/NCS1/CALM3/GRIN1/CPLX2/CLU
BP	GO:0051641	cellular localization	110	-0.188672529	-1.625730121	0.027777778	HSPA9/SQSTM1/SRSF2/HNRNPA2B1/TRIM8/GOLGA7B/OS9/SFPQ/RAB1B/GIT1/DVL1/LMTK2/LRP1/CD81/DCTN5/SNPH/SPTAN1/CALR/ATP2B4/MAPK1/JPH3/ARF1/ATP2A2/BSG/SHANK1/SLC25A6/PALM/SORBS1/PRPF19/CLSTN1/KIF3C/HSP90B1/SHANK3/LRRC4/HSPA5/JPH4/SRSF5/NCS1/CALM3/GRIN1/NR1D1/TUBB4B/CAMK2A/KIF5A/CPLX2/LAMP5/CLU
CC	GO:0070161	anchoring junction	27	-0.321591278	-1.765587944	0.027932961	CDH2/STX16/LASP1/HSPA9/GIT1/PPP1R9B/LRP1/CD81/FLRT2/CALR/MAPK1/ARF1/ATP2A2/BSG/SORBS1/PI4KA/HSP90B1/HSPA5
BP	GO:0007411	axon guidance	20	-0.375135514	-1.821744007	0.028436019	CYFIP2/DVL1/LRP1/NCAM1/SPTAN1/FLRT2/MAPK1/SEMA6D/BSG/SHANK3/TUBB2B/KIF5A
BP	GO:0097485	neuron projection guidance	20	-0.375135514	-1.821744007	0.028436019	CYFIP2/DVL1/LRP1/NCAM1/SPTAN1/FLRT2/MAPK1/SEMA6D/BSG/SHANK3/TUBB2B/KIF5A
BP	GO:0051402	neuron apoptotic process	16	-0.381340446	-1.687652286	0.028455285	LRP1/AARS1/CPEB4/FAIM2/CIT/AGAP2/HSPA5/ATN1/GRIN1
BP	GO:0051960	regulation of nervous system development	49	-0.265766056	-1.776314556	0.028571429	EP300/CDH2/CUX1/KNDC1/ZMYND8/CRTC1/CACNG7/SIPA1L1/FOXO3/NCKIPSD/UBE3A/DVL1/ITM2C/LZTS3/LRP1/FLRT2/CALR/ARF1/ID2/SEMA6D/SHANK1/PRPF19/CLSTN1/SLITRK5/NR2F1/SKI/SHANK3/HSPA5/TUBB2B/NCS1/GRIN1/NR1D1/CAMK2A
MF	GO:0060589	nucleoside-triphosphatase regulator activity	10	-0.483145476	-1.717308702	0.028985507	ARHGEF12/ABR/AGAP3/SIPA1L1/GIT1/AHSA1/ARHGAP32/SIRPA/AGAP2
BP	GO:0097061	dendritic spine organization	10	-0.485458296	-1.725529471	0.028985507	ZMYND8/SIPA1L1/UBE3A/DVL1/LZTS3/ARF1/SHANK1/SHANK3
BP	GO:0106027	neuron projection organization	10	-0.485458296	-1.725529471	0.028985507	ZMYND8/SIPA1L1/UBE3A/DVL1/LZTS3/ARF1/SHANK1/SHANK3
BP	GO:0009057	macromolecule catabolic process	54	-0.26076526	-1.79344655	0.03	TARDBP/FMN2/DDX6/FYN/XPO1/TNFSF12/ALKBH5/RBBP6/PCBP2/PRKCA/DDX5/RNPS1/OGA/HNRNPU/NCBP1/UBR2/UBAP1/CNOT9/TNRC6B/SMG7/HNRNPA0/USP22/KHSRP/SDC3/AGAP3/OGT/CACNG7/UBE3A/SQSTM1/OS9/XBP1/DVL1/LRP1/CD81/USP11/PRPF19/HSP90B1/AGAP2/HSPA5/TPP1/FBXL16/IDS/NR1D1/CLU
BP	GO:0006935	chemotaxis	23	-0.333889967	-1.710221922	0.030927835	CYFIP2/DVL1/LRP1/NCAM1/SPTAN1/FLRT2/CALR/MAPK1/SEMA6D/BSG/SHANK3/TUBB2B/KIF5A
CC	GO:0016607	nuclear speck	33	-0.295563328	-1.716481585	0.031847134	CSNK1A1/SON/RBM39/NONO/TARDBP/ALKBH5/RBBP6/HIPK1/RNPS1/HNRNPU/SF3B1/SREK1/YLPM1/SF3A1/ATXN2L/USP22/SRSF11/SRSF2/PPP1R16B/SFPQ/CHD5/PRPF8/PCBP1/ZMIZ1/RBM14/TKT/PRPF19/PNISR/SRRM2/SRSF5
MF	GO:0000166	nucleotide binding	61	-0.248288872	-1.779436715	0.031914894	PAPOLA/RAB1B/ITM2C/LMTK2/PAICS/CHD5/GNA11/PIP4K2B/ATP2B4/MAPK1/AARS1/ARF1/ATP2A2/GNAO1/GNAS/PI4KA/CKB/CHORDC1/EEF2/CIT/KIF3C/HSP90B1/AGAP2/HSPA5/TUBB2B/TUBB4B/CAMK2A/KIF5A
MF	GO:1901265	nucleoside phosphate binding	61	-0.248288872	-1.779436715	0.031914894	PAPOLA/RAB1B/ITM2C/LMTK2/PAICS/CHD5/GNA11/PIP4K2B/ATP2B4/MAPK1/AARS1/ARF1/ATP2A2/GNAO1/GNAS/PI4KA/CKB/CHORDC1/EEF2/CIT/KIF3C/HSP90B1/AGAP2/HSPA5/TUBB2B/TUBB4B/CAMK2A/KIF5A
BP	GO:0010033	response to organic substance	121	-0.236588771	-1.889261345	0.032258065	PHIP/ARID1A/CRKL/FYN/TNFSF12/NCOA1/RAB11B/PTPRA/IRS2/NR3C2/PRKCA/CANX/DDX5/BCL2/HIPK1/POLR2A/DDOST/TMED10/HNRNPU/NCBP1/BBS2/MARS1/UBR2/ABR/CNOT9/SMAD1/PIK3R2/EP300/EIF4EBP2/THRA/ARNT2/FKBP8/HNRNPA0/CREBBP/KHSRP/OGT/ZBTB7A/TMBIM6/FOXO3/MAT2A/CDIP1/CACNA1A/UBE3A/HSPA9/SQSTM1/SRSF2/HNRNPA2B1/TRIM8/OS9/SPOCK2/XBP1/CYFIP2/PEG10/ABAT/GNA11/PPP1R9B/LRP1/CD81/NCAM1/RORB/PSAP/PRPF8/SESN3/WBP2/FLRT2/CALR/S…
BP	GO:0034613	cellular protein localization	75	-0.220437667	-1.651015632	0.032258065	CLIP1/TARDBP/SEC16A/CRKL/FYN/XPO1/ALKBH5/RAB11B/TRIM28/BCL2/RNPS1/TMED10/HNRNPU/TNPO2/NCBP1/BBS2/SYNE1/NLGN2/ATG9A/PIK3R2/CDH2/SMG7/STX16/ZMYND8/ZBTB7A/CACNG7/SRSF11/HSPA9/SQSTM1/SRSF2/HNRNPA2B1/TRIM8/GOLGA7B/OS9/SFPQ/RAB1B/DVL1/LRP1/CD81/CALR/MAPK1/ARF1/BSG/SHANK1/SLC25A6/PALM/SORBS1/PRPF19/CLSTN1/HSP90B1/SHANK3/LRRC4/HSPA5/SRSF5/CALM3/GRIN1/KIF5A/LAMP5/CLU
BP	GO:0070727	cellular macromolecule localization	75	-0.220437667	-1.651015632	0.032258065	CLIP1/TARDBP/SEC16A/CRKL/FYN/XPO1/ALKBH5/RAB11B/TRIM28/BCL2/RNPS1/TMED10/HNRNPU/TNPO2/NCBP1/BBS2/SYNE1/NLGN2/ATG9A/PIK3R2/CDH2/SMG7/STX16/ZMYND8/ZBTB7A/CACNG7/SRSF11/HSPA9/SQSTM1/SRSF2/HNRNPA2B1/TRIM8/GOLGA7B/OS9/SFPQ/RAB1B/DVL1/LRP1/CD81/CALR/MAPK1/ARF1/BSG/SHANK1/SLC25A6/PALM/SORBS1/PRPF19/CLSTN1/HSP90B1/SHANK3/LRRC4/HSPA5/SRSF5/CALM3/GRIN1/KIF5A/LAMP5/CLU
BP	GO:0017157	regulation of exocytosis	11	-0.45369039	-1.665171824	0.032490975	GIT1/DVL1/ARF1/ATP2A2/NCS1/CALM3/CAMK2A/CPLX2
BP	GO:0007417	central nervous system development	58	-0.237792842	-1.64010294	0.032967033	CHD5/ABAT/LRP1/SNPH/ATP2B4/MAPK1/AARS1/ID2/SEMA6D/GNAO1/FAIM2/SHANK1/PRPF19/CKB/SLITRK5/SKI/SHANK3/HSPA5/FOXG1/ATN1/TPP1/CALM3/GRIN1/NR1D1/NRGN/CLU
BP	GO:0002263	cell activation involved in immune response	20	-0.361945946	-1.757692441	0.033175355	XBP1/LRP1/CD81/PSAP/SPTAN1/GPI/MAPK1/ALDOA/SIRPA/EEF2/TUBB4B/CPLX2
BP	GO:0007399	nervous system development	124	-0.284813054	-2.401471928	0.033333333	CYFIP2/DVL1/ITM2C/LZTS3/CHD5/ABAT/PPP1R9B/LRP1/NCAM1/RORB/PSAP/SNPH/SPTAN1/FLRT2/CALR/HS6ST1/ATP2B4/MAPK1/AARS1/ARF1/ID2/SEMA6D/GPRIN1/GNAO1/BSG/FAIM2/SHANK1/ADGRV1/PALM/NGRN/PRPF19/KCNQ2/CKB/EEF2/CLSTN1/CIT/SLITRK5/NR2F1/SKI/SHANK3/KCNIP2/LRRC4/HSPA5/FOXG1/ATN1/TPP1/TUBB2B/NCS1/CALM3/GRIN1/NR1D1/NRGN/CAMK2A/KIF5A/CPLX2/CLU/NCDN
CC	GO:0048471	perinuclear region of cytoplasm	27	-0.310992817	-1.707400683	0.033519553	EIF4H/PPP1R16B/RAB1B/CYFIP2/ITM2C/LMTK2/CALR/CPEB4/ARF1/ATP2A2/HSP90B1/ATN1/NCS1/KIF5A/CLU
CC	GO:0005739	mitochondrion	42	-0.278809407	-1.734134301	0.033613445	FAM210B/UBA1/DDX6/FYN/ULK1/PPM1K/PRKCA/BCL2/NCBP1/SIRT3/GTF3C4/PCF11/MSRA/FKBP8/DNAJC5/OGT/TMBIM6/FOXO3/MRPS6/HSPA9/SQSTM1/ABAT/SNPH/ARGLU1/MAPK1/AARS1/BSG/SLC25A6/NGRN/AGAP2/HSPA5/ELK1/CALM3/NRGN/CAMK2A/CLU
BP	GO:0010646	regulation of cell communication	140	-0.16971207	-1.455123529	0.034482759	XBP1/PPP1R16B/SFPQ/BRD4/GIT1/CYFIP2/DVL1/ITM2C/PEG10/CHD5/ABAT/PPP1R9B/LRP1/PIP4K2B/CD81/NCAM1/PSAP/SESN3/WBP2/CALR/SERP1/ATP2B4/MAPK1/JPH3/ZMIZ1/ARF1/NFAT5/ATP2A2/SPATA2/FAIM2/GNAS/SHANK1/SLC25A6/ARHGAP32/ADGRV1/PALM/SORBS1/SIRPA/CLSTN1/GRINA/SKI/SHANK3/LRRC4/HSPA5/DKK3/JPH4/TUBB2B/NCS1/CALM3/GRIN1/NR1D1/NRGN/CAMK2A/CPLX2/CLU/NCDN
BP	GO:0023051	regulation of signaling	143	-0.179155967	-1.548712076	0.034482759	XBP1/PPP1R16B/SFPQ/BRD4/GIT1/CYFIP2/DVL1/ITM2C/LMTK2/PEG10/CHD5/ABAT/PPP1R9B/LRP1/PIP4K2B/CD81/NCAM1/PSAP/SESN3/WBP2/CALR/SERP1/ATP2B4/MAPK1/JPH3/ZMIZ1/ARF1/NFAT5/ATP2A2/SPATA2/FAIM2/GNAS/SHANK1/SLC25A6/ARHGAP32/ADGRV1/PALM/SORBS1/SIRPA/CLSTN1/GRINA/SKI/FXYD1/SHANK3/LRRC4/HSPA5/DKK3/JPH4/TUBB2B/NCS1/CALM3/GRIN1/NR1D1/NRGN/CAMK2A/CPLX2/CLU/NCDN
BP	GO:0070887	cellular response to chemical stimulus	125	-0.183146853	-1.535965794	0.034482759	FAM210B/GRB2/FMN2/CALCOCO1/PHIP/ARID1A/CRKL/FYN/TNFSF12/NCOA1/RAB11B/PTPRA/IRS2/NR3C2/PRKCA/CANX/DDX5/BCL2/HIPK1/POLR2A/HNRNPU/NCBP1/BBS2/MARS1/UBR2/CNOT9/SMAD1/MSRA/PIK3R2/ENO1/EP300/EIF4EBP2/THRA/ARNT2/FKBP8/CREBBP/KHSRP/AGAP3/OGT/ZBTB7A/TMBIM6/FOXO3/MAT2A/CDIP1/CACNA1A/UBE3A/HSPA9/SQSTM1/KMT2A/HNRNPA2B1/TRIM8/PRDX1/SPOCK2/XBP1/SFPQ/CYFIP2/PEG10/GNA11/PPP1R9B/LRP1/NCAM1/RORB/PSAP/PRPF8/SESN3/WB…
BP	GO:0045664	regulation of neuron differentiation	39	-0.290416069	-1.791559256	0.035211268	EP300/CDH2/CUX1/KNDC1/ZMYND8/CRTC1/CACNG7/SIPA1L1/FOXO3/NCKIPSD/UBE3A/DVL1/ITM2C/LZTS3/LRP1/CALR/ARF1/ID2/SEMA6D/SHANK1/PRPF19/NR2F1/SHANK3/HSPA5/TUBB2B/NCS1/GRIN1
BP	GO:0007389	pattern specification process	14	0.51050935	1.627165744	0.03537415	LBX1/LHX3/IHH/MDFI/TDRD5
CC	GO:0005623	cell	450	-0.246860268	-1.832962919	0.037037037	STIL/MELTF/ITGA8/XXYLT1/TRAF5/ZFP69/MYH3/L3MBTL4/BCS1L/PRDM15/WAPL/IFNAR1/CBL/HP1BP3/ARID1B/GLG1/YIPF3/SNRNP200/SUN1/ADNP/MSL2/SMARCA2/CTBP1/NSD3/ZC3H14/PRRC2C/OPHN1/SH3GLB1/LCOR/ATP5MC2/NCOR1/TNIK/UBAP2L/INO80D/STRADA/KIAA1109/TMED4/ADD1/ANKRD17/REPS1/HUS1/CSNK1A1/SON/AUTS2/STX6/YY1AP1/EIF3L/HUWE1/ZNF264/LDB1/ZNF384/CBX5/CLPTM1/TCF4/UBN2/NUP153/RBM39/BCCIP/JMJD1C/NONO/INSR/RBM26/PDE4DIP/NUFIP2/A…
BP	GO:0035690	cellular response to drug	14	-0.404875978	-1.689669446	0.037453184	FOXO3/KMT2A/GNA11/PPP1R9B/PSAP/ATP2B4/MAPK1/SIRPA/HSP90B1/HSPA5
BP	GO:0050684	regulation of mRNA processing	14	-0.40604196	-1.694535444	0.037453184	DDX5/RNPS1/HNRNPU/NCBP1/SREK1/ZBTB7A/CELF1/SRSF2/HNRNPA2B1/PAPOLA/PRPF19/SRSF5
BP	GO:0006873	cellular ion homeostasis	24	-0.322928279	-1.659559762	0.037634409	CALR/ATP2B4/MAPK1/JPH3/ARF1/ATP2A2/CKB/HSP90B1/GRINA/JPH4/NCS1/CALM3/GRIN1
BP	GO:0019221	cytokine-mediated signaling pathway	24	-0.314556546	-1.616536612	0.037634409	GRB2/CRKL/FYN/TNFSF12/IRS2/CANX/BCL2/HIPK1/BBS2/CNOT9/FOXO3/CDIP1/HSPA9/SQSTM1/HNRNPA2B1/TRIM8/NCAM1/ARF1/SPATA2/HSP90B1/CAMK2A
BP	GO:0048729	tissue morphogenesis	17	0.479514423	1.618661046	0.037809648	LBX1/IHH/TFAP2A/EGF/FOXL1/WNT16/MYLK2
BP	GO:0001505	regulation of neurotransmitter levels	19	-0.376321832	-1.781054305	0.037914692	GIT1/DVL1/ABAT/SNPH/ATP2B4/ATP2A2/SIRPA/NCS1/CALM3/CAMK2A/CPLX2/CLU
BP	GO:0006412	translation	20	-0.347735569	-1.688683599	0.037914692	NCBP1/MARS1/CNOT9/TNRC6B/EIF4EBP2/KHSRP/FOXO3/MRPS6/CELF1/EIF4H/CALR/SERP1/MAPK1/AARS1/CPEB4/NGRN/EEF2
BP	GO:0010256	endomembrane system organization	20	-0.338521401	-1.643937485	0.037914692	SH3GLB1/TMED4/CSNK1A1/STX6/PDE4DIP/TARDBP/SEC16A/PRKCA/TMED10/SYNE1/PLEKHM2/STX16/SQSTM1/PSAP/SERP1/MAPK1/ATP2A2/CIT/CLU
BP	GO:0034976	response to endoplasmic reticulum stress	20	-0.346442433	-1.682403834	0.037914692	OS9/XBP1/CALR/SERP1/ATP2A2/EEF2/HSP90B1/GRINA/HSPA5/TPP1/CLU
BP	GO:0043043	peptide biosynthetic process	20	-0.347735569	-1.688683599	0.037914692	NCBP1/MARS1/CNOT9/TNRC6B/EIF4EBP2/KHSRP/FOXO3/MRPS6/CELF1/EIF4H/CALR/SERP1/MAPK1/AARS1/CPEB4/NGRN/EEF2
BP	GO:0097190	apoptotic signaling pathway	20	-0.357327936	-1.735266327	0.037914692	NONO/PHIP/FYN/TNFSF12/PRKCA/DDX5/BCL2/HIPK1/ENO1/EP300/TMBIM6/FOXO3/CDIP1/XBP1/SFPQ/ITM2C/FAIM2/GRINA/CLU
BP	GO:0030030	cell projection organization	68	-0.246832571	-1.790652039	0.038461538	KNDC1/ZMYND8/CRTC1/CACNG7/SIPA1L1/NCKIPSD/UBE3A/CBX6/PPP1R16B/CYFIP2/DVL1/ITM2C/LZTS3/PPP1R9B/LRP1/NCAM1/SPTAN1/FLRT2/MAPK1/ARF1/SEMA6D/GPRIN1/GNAO1/BSG/SHANK1/ADGRV1/PALM/SLITRK5/NR2F1/KIF3C/SHANK3/HSPA5/TUBB2B/NCS1/GRIN1/TUBB4B/CAMK2A/KIF5A/NCDN
BP	GO:0045087	innate immune response	21	-0.338425884	-1.686634512	0.038461538	EP300/CADM1/CREBBP/TRIM8/PRDX1/SFPQ/NCAM1/RBM14/SIRPA/HSP90B1/NR1D1/TUBB4B/CAMK2A/CLU
BP	GO:0048511	rhythmic process	21	-0.341130604	-1.700114196	0.038461538	NCOR1/HUWE1/NONO/TARDBP/NCOA1/DDX5/HNRNPU/EP300/CREBBP/CRTC1/OGT/FOXO3/UBE3A/KMT2A/SFPQ/GNA11/RORB/ID2/HSPA5/NR1D1
BP	GO:0070588	calcium ion transmembrane transport	12	-0.408793379	-1.593732612	0.038732394	ATP2B4/JPH3/ATP2A2/JPH4/NCS1/CALM3/GRIN1
MF	GO:0008270	zinc ion binding	35	-0.291645539	-1.75025066	0.038961039	RBBP6/ZNF207/NR3C2/PRKCA/TRIM28/RERE/UBR2/SIRT3/ZCCHC14/EP300/THRA/ZMYND8/CREBBP/USP22/PDXK/SQSTM1/KMT2A/SF1/TRIM8/PEG10/RORB/CALR/ZMIZ1/AARS1/CHORDC1/NR2F1/SKI/SHANK3/NR1D1
BP	GO:0031346	positive regulation of cell projection organization	18	-0.384592127	-1.795657505	0.03930131	EP300/CUX1/ZMYND8/CRTC1/CACNG7/NCKIPSD/DVL1/LRP1/ARF1/SHANK1/PALM/SHANK3/HSPA5/TUBB2B
BP	GO:0098693	regulation of synaptic vesicle cycle	11	-0.442575058	-1.624375417	0.039711191	NLGN2/CDH2/DNAJC5/GIT1/DVL1/ATP2A2/NCS1/CALM3/CAMK2A/CPLX2
BP	GO:0032269	negative regulation of cellular protein metabolic process	36	-0.278335539	-1.698935005	0.039735099	SIRT3/CNOT9/TNRC6B/PIK3R2/EIF4EBP2/FKBP8/KHSRP/OGT/CELF1/OS9/SPOCK2/PPP1R16B/DVL1/LMTK2/PPP1R9B/CALR/ATP2B4/CPEB4/SIRPA/CAMK2N2/CHORDC1/SKI/FXYD1/CALM3
CC	GO:0044464	cell part	449	-0.253277095	-1.852646446	0.04	STIL/MELTF/ITGA8/XXYLT1/TRAF5/ZFP69/MYH3/L3MBTL4/BCS1L/PRDM15/WAPL/IFNAR1/CBL/HP1BP3/ARID1B/GLG1/YIPF3/SNRNP200/SUN1/ADNP/MSL2/SMARCA2/CTBP1/NSD3/ZC3H14/PRRC2C/OPHN1/SH3GLB1/LCOR/ATP5MC2/NCOR1/TNIK/UBAP2L/INO80D/STRADA/KIAA1109/TMED4/ADD1/ANKRD17/REPS1/HUS1/CSNK1A1/SON/AUTS2/STX6/YY1AP1/EIF3L/HUWE1/ZNF264/LDB1/ZNF384/CBX5/CLPTM1/TCF4/UBN2/NUP153/RBM39/BCCIP/JMJD1C/NONO/INSR/RBM26/PDE4DIP/NUFIP2/A…
BP	GO:2001233	regulation of apoptotic signaling pathway	13	-0.412667946	-1.668695815	0.040145985	PHIP/FYN/TNFSF12/BCL2/ENO1/TMBIM6/XBP1/SFPQ/ITM2C/FAIM2/GRINA/CLU
BP	GO:0008285	negative regulation of cell proliferation	14	0.504963096	1.609487956	0.040816327	LBX1/IHH/ALOX15B/TFAP2A/TNN/FABP6
CC	GO:0044454	nuclear chromosome part	23	-0.324853229	-1.663934733	0.041237113	ARID1B/SMARCA2/NCOR1/HUS1/YY1AP1/LDB1/CBX5/TCF4/TARDBP/CALCOCO1/ARID1A/NCOA1/CBX7/TRIM28/POGZ/CREBBP/ZBTB7A/PURB/CHD5/WBP2/PRPF19/NR1D1
MF	GO:0019901	protein kinase binding	28	-0.288238146	-1.588017305	0.041666667	SMAD1/PIK3R2/NISCH/CDH2/HNRNPA0/FOXO3/SQSTM1/SRSF2/CCND2/DVL1/ATP2B4/MAPK1/SIRPA/CAMK2N2/EEF2/SKI/PHYHIP/SRSF5/NCS1/CALM3
BP	GO:0006886	intracellular protein transport	45	-0.265116534	-1.735498672	0.042016807	SH3GLB1/STRADA/TMED4/STX6/HUWE1/NUP153/CLIP1/TARDBP/SEC16A/FYN/XPO1/ALKBH5/RAB11B/TRIM28/RNPS1/TMED10/HNRNPU/TNPO2/NCBP1/PIK3R2/SMG7/STX16/CACNG7/SRSF11/HSPA9/SRSF2/HNRNPA2B1/GOLGA7B/OS9/SFPQ/RAB1B/CD81/CALR/MAPK1/ARF1/SLC25A6/CLSTN1/HSP90B1/HSPA5/SRSF5/KIF5A/CLU
BP	GO:0009894	regulation of catabolic process	45	-0.268030038	-1.754570969	0.042016807	ZC3H14/OPHN1/SH3GLB1/NCOR1/CSNK1A1/NUP153/INSR/TARDBP/FMN2/FYN/XPO1/TNFSF12/ALKBH5/IRS2/ULK1/PRKCA/BCL2/RUBCN/HNRNPU/TNRC6B/PIK3R2/EP300/THRA/HNRNPA0/KHSRP/OGT/ZBTB7A/CACNG7/FOXO3/UBE3A/TRIM8/OS9/XBP1/RAB1B/DVL1/LRP1/PIP4K2B/CD81/PSAP/SESN3/ATP2B4/AGAP2/CLU
BP	GO:0001775	cell activation	39	-0.26683808	-1.646108056	0.042253521	PRDX1/XBP1/ABAT/GNA11/LRP1/CD81/PSAP/SPTAN1/GPI/MAPK1/ZMIZ1/ID2/GNAS/ALDOA/SIRPA/EEF2/NR1D1/TUBB4B/CPLX2/CLU
BP	GO:0006913	nucleocytoplasmic transport	19	-0.368932039	-1.746079924	0.042654028	NUP153/RBM26/TARDBP/XPO1/ALKBH5/TRIM28/RNPS1/TNPO2/NCBP1/PIK3R2/SMG7/SRSF11/HSPA9/SRSF2/HNRNPA2B1/CALR/MAPK1/SRSF5
BP	GO:0051169	nuclear transport	19	-0.368932039	-1.746079924	0.042654028	NUP153/RBM26/TARDBP/XPO1/ALKBH5/TRIM28/RNPS1/TNPO2/NCBP1/PIK3R2/SMG7/SRSF11/HSPA9/SRSF2/HNRNPA2B1/CALR/MAPK1/SRSF5
BP	GO:0051650	establishment of vesicle localization	19	-0.367107525	-1.737444874	0.042654028	RAB1B/GIT1/DVL1/SNPH/ARF1/ATP2A2/NCS1/CALM3/CAMK2A/KIF5A/CPLX2
BP	GO:0055082	cellular chemical homeostasis	30	-0.283511009	-1.600828042	0.042682927	CALR/ATP2B4/MAPK1/JPH3/ARF1/ATP2A2/CKB/HSP90B1/GRINA/JPH4/NCS1/CALM3/GRIN1/NR1D1
BP	GO:0044403	symbiont process	44	-0.261387935	-1.654429545	0.043478261	ANKRD17/EIF3L/CBX5/NUP153/INSR/TARDBP/GRB2/DDX6/FYN/XPO1/ULK1/PCBP2/TRIM28/DDX5/BCL2/POLR2A/OGA/UBAP1/EP300/CADM1/FKBP8/CREBBP/CRTC1/OGT/UBE3A/EIF4H/TRIM8/BRD4/RESF1/RAB1B/CD81/NCAM1/PCBP1/MAPK1/ARF1/SLC25A6/PI4KA/CALM3/TSPAN7
BP	GO:0044419	interspecies interaction between organisms	44	-0.261387935	-1.654429545	0.043478261	ANKRD17/EIF3L/CBX5/NUP153/INSR/TARDBP/GRB2/DDX6/FYN/XPO1/ULK1/PCBP2/TRIM28/DDX5/BCL2/POLR2A/OGA/UBAP1/EP300/CADM1/FKBP8/CREBBP/CRTC1/OGT/UBE3A/EIF4H/TRIM8/BRD4/RESF1/RAB1B/CD81/NCAM1/PCBP1/MAPK1/ARF1/SLC25A6/PI4KA/CALM3/TSPAN7
BP	GO:0051588	regulation of neurotransmitter transport	10	-0.462385859	-1.643520014	0.043478261	GIT1/DVL1/ABAT/ATP2A2/NCS1/CALM3/CAMK2A/CPLX2
CC	GO:0099240	intrinsic component of synaptic membrane	10	-0.465648855	-1.655118119	0.043478261	CANX/NLGN2/CDH2/CACNG7/ATP2B4/CLSTN1/LRRC4/GRIN1/CADM3
CC	GO:0099699	integral component of synaptic membrane	10	-0.465648855	-1.655118119	0.043478261	CANX/NLGN2/CDH2/CACNG7/ATP2B4/CLSTN1/LRRC4/GRIN1/CADM3
BP	GO:0043161	proteasome-mediated ubiquitin-dependent protein catabolic process	13	-0.402922527	-1.629288489	0.04379562	AGAP3/OGT/UBE3A/OS9/DVL1/HSP90B1/HSPA5/FBXL16/CLU
BP	GO:0043270	positive regulation of ion transport	13	-0.405247578	-1.638690242	0.04379562	FXYD1/SHANK3/KCNIP2/CALM3/GRIN1/CAMK2A
BP	GO:0002009	morphogenesis of an epithelium	13	0.518828956	1.621970727	0.043956044	LBX1/IHH/TFAP2A/EGF/WNT16
BP	GO:0030163	protein catabolic process	34	-0.274627475	-1.63125044	0.044303797	FMN2/FYN/XPO1/TNFSF12/RBBP6/PCBP2/OGA/UBR2/UBAP1/USP22/AGAP3/OGT/UBE3A/SQSTM1/OS9/XBP1/DVL1/LRP1/CD81/USP11/PRPF19/HSP90B1/AGAP2/HSPA5/TPP1/FBXL16/NR1D1/CLU
BP	GO:0007281	germ cell development	17	0.469860696	1.586073678	0.044328553	PRDM14/IHH/TOPAZ1/GALNTL5/TDRD5/CFTR/CATSPER3
BP	GO:0097435	supramolecular fiber organization	22	-0.325292803	-1.636073626	0.045	DVL1/PPP1R9B/SPTAN1/ARF1/SHANK1/ALDOA/SORBS1/CIT/HSP90B1/CCSAP/SHANK3/CLU
MF	GO:0050839	cell adhesion molecule binding	32	-0.267838325	-1.539816414	0.04516129	NLGN2/ATXN2L/ENO1/LGALS8/NISCH/CDH2/LASP1/EIF4H/PRDX1/PAICS/CD81/PCBP1/H1-10/ARGLU1/SPTAN1/CALR/AHSA1/BSG/ALDOA/PI4KA/EEF2/HSPA5
MF	GO:0005488	binding	431	-0.229496665	-1.82925045	0.045454545	FBN3/FRMPD2/ITPRID1/AVPR1A/SLC22A3/PRDM6/ABCC11/CCDC68/TTLL6/C10orf67/CRYBB1/RPS26/AKR1C2/ZSCAN5A/MORN3/PDE11A/GPRIN2/RCOR2/SCN5A/ADAMTS6/EXOC3L1/DCT/FDXACB1/AGMAT/CORO2A/MED18/FBXO5/DNASE1L1/KIF17/PEX7/PTGIS/CENPL/F5/PAPPA2/NID2/TLL2/STIL/MELTF/ITGA8/XXYLT1/TRAF5/ZFP69/MYH3/L3MBTL4/BCS1L/PRDM15/C8orf33/WAPL/IFNAR1/CBL/HP1BP3/ARID1B/GLG1/YIPF3/SNRNP200/SUN1/ADNP/MSL2/SMARCA2/CTBP1/NSD3/ZC3H14/PRR…
CC	GO:0030133	transport vesicle	15	-0.37248231	-1.610260832	0.046511628	CALM3/GRIN1/NRGN/LAMP5
BP	GO:0006909	phagocytosis	11	-0.430210325	-1.578993356	0.046931408	FYN/RUBCN/ABR/PIK3R2/NCKIPSD/CYFIP2/LRP1/CALR/MAPK1/SIRPA
BP	GO:0051924	regulation of calcium ion transport	10	-0.459272361	-1.632453291	0.047101449	JPH3/GNAO1/JPH4/CALM3/GRIN1/CAMK2A
BP	GO:0048568	embryonic organ development	26	0.408703332	1.569080778	0.047272727	LBX1/IHH/OSR2/TFAP2A/MDFI/TPO/PAX5/WNT16/STRA6
CC	GO:0005654	nucleoplasm	153	-0.215508206	-1.840766638	0.047619048	HP1BP3/ARID1B/SNRNP200/MSL2/SMARCA2/CTBP1/NSD3/ZC3H14/LCOR/NCOR1/TNIK/UBAP2L/INO80D/STRADA/ADD1/HUS1/CSNK1A1/SON/STX6/YY1AP1/HUWE1/LDB1/CBX5/UBN2/NUP153/RBM39/BCCIP/JMJD1C/NONO/NUFIP2/ASH1L/TARDBP/GRB2/UBA1/ARID1A/CRKL/XPO1/EPC1/NCOA1/ALKBH5/RPRD2/RBBP6/CBX7/PCBP2/ZNF207/SETD5/NR3C2/PRKCA/PLEKHA5/TRIM28/DDX5/BCL2/HIPK1/RUBCN/POLR2A/RNPS1/AFF4/HNRNPU/RERE/IRF2BP2/SF3B1/NCBP1/SREK1/YLPM1/SIRT3/SYNE…
CC	GO:0000323	lytic vacuole	21	-0.328277561	-1.636057669	0.048076923	DNAJC5/SDC3/CDIP1/SQSTM1/ITM2C/GNA11/LRP1/PSAP/MAPK1/TPP1/IDS/TUBB4B/CPLX2/LAMP5
CC	GO:0005764	lysosome	21	-0.328277561	-1.636057669	0.048076923	DNAJC5/SDC3/CDIP1/SQSTM1/ITM2C/GNA11/LRP1/PSAP/MAPK1/TPP1/IDS/TUBB4B/CPLX2/LAMP5
BP	GO:0051648	vesicle localization	21	-0.323579782	-1.612645051	0.048076923	RAB1B/GIT1/DVL1/SNPH/ARF1/ATP2A2/NCS1/CALM3/CAMK2A/KIF5A/CPLX2
BP	GO:0098771	inorganic ion homeostasis	25	-0.30724104	-1.599362701	0.048648649	CALR/ATP2B4/MAPK1/JPH3/ARF1/ATP2A2/CKB/HSP90B1/GRINA/JPH4/NCS1/CALM3/GRIN1
MF	GO:0016462	pyrophosphatase activity	30	-0.272726783	-1.539935555	0.048780488	RAB1B/CHD5/GNA11/ATP2B4/ARF1/ATP2A2/GNAO1/GNAS/EEF2/KIF3C/AGAP2/HSPA5/TUBB2B/TUBB4B/KIF5A
MF	GO:0016817	hydrolase activity, acting on acid anhydrides	30	-0.272726783	-1.539935555	0.048780488	RAB1B/CHD5/GNA11/ATP2B4/ARF1/ATP2A2/GNAO1/GNAS/EEF2/KIF3C/AGAP2/HSPA5/TUBB2B/TUBB4B/KIF5A
MF	GO:0016818	hydrolase activity, acting on acid anhydrides, in phosphorus-containing anhydrides	30	-0.272726783	-1.539935555	0.048780488	RAB1B/CHD5/GNA11/ATP2B4/ARF1/ATP2A2/GNAO1/GNAS/EEF2/KIF3C/AGAP2/HSPA5/TUBB2B/TUBB4B/KIF5A
MF	GO:0017111	nucleoside-triphosphatase activity	30	-0.272726783	-1.539935555	0.048780488	RAB1B/CHD5/GNA11/ATP2B4/ARF1/ATP2A2/GNAO1/GNAS/EEF2/KIF3C/AGAP2/HSPA5/TUBB2B/TUBB4B/KIF5A
BP	GO:0051028	mRNA transport	12	-0.404214559	-1.575881506	0.049295775	XPO1/ALKBH5/RNPS1/NCBP1/SMG7/KHSRP/SRSF11/SRSF2/HNRNPA2B1/SRSF5/NPIPA1
CC	GO:0016021	integral component of membrane	127	0.280809252	1.399993487	0.049433574	FFAR3/AMN/KCNA7/SIGLEC12/ELOVL3/TMEM92/TMPRSS13/KCNJ5/TMEM52B/FCRL4/CHRNB4/PTGER3/FAM163A/ECEL1/SLC5A1/GALNTL5/EGF/HCRTR1/CHODL/TMEM30B/FFAR4/NPHS1/TPO/ASGR2/ADTRP/CALHM1/HS3ST3A1/CFTR/STRA6/CHRNB3/CATSPER3/IL1RL2/COL25A1/NDST4/SLC35G1/THSD7B/AVPR1A/SLC22A3/ABCC11
