# Supplementary material for: Placental methylome reveals a 22q13.33 brain regulatory gene locus associated with autism
Source: Genome Biol. 2022 Feb 16;23:46. doi: 10.1186/s13059-022-02613-1 (PMC8848662; doi:10.1186/s13059-022-02613-1)
Supplement: Supplementary file 20 — Additional file 20: Table S19. Genes in common between DGE in brain and SFARI ASD genes. [file 13059_2022_2613_MOESM20_ESM.csv]

SYMBOL	ID	log2FoldChange	pvalue	padj
ABAT	18	-0.015343905	0.000252176	0.024057684
ADNP	23394	-0.009019694	0.000958531	0.0442004
AGAP2	116986	-0.019960723	0.000207261	0.022172635
ARHGAP32	9743	-0.017484072	0.00059858	0.035676257
ARID1B	57492	-0.008228603	0.000859833	0.041637461
ARNT2	9915	-0.013183687	0.001254351	0.0496053
ASH1L	55870	-0.010845177	0.000131351	0.019063337
AUTS2	26053	-0.01030527	0.000367597	0.027731292
AVPR1A	552	0.023157073	0.000357374	0.027731292
BRD4	23476	-0.015041055	1.38E-05	0.007296443
CACNA1A	773	-0.014369096	0.000342005	0.027511497
CADM1	23705	-0.013184809	4.15E-05	0.012294964
CAMK2A	815	-0.025992225	4.64E-05	0.012838303
CHRNB3	1142	0.026419028	0.000711419	0.038104279
CPEB4	80315	-0.016609645	1.67E-05	0.007873453
CREBBP	1387	-0.013603835	1.92E-05	0.008760898
CUX1	1523	-0.013253002	0.000176024	0.020408922
DPYSL2	1808	-0.011944644	0.001117095	0.047389997
EP300	2033	-0.012990439	0.000107302	0.017052389
ESRRB	2103	0.029946121	0.000109034	0.017052389
FOXG1	2290	-0.020284145	5.13E-06	0.004090938
GNAS	2778	-0.017366164	0.000146893	0.019998042
GRIN1	2902	-0.022548094	1.24E-05	0.007296443
HNRNPU	3192	-0.012123835	0.000370125	0.027731292
HUWE1	10075	-0.010355626	0.001262754	0.0496053
JMJD1C	221037	-0.01068629	0.000148391	0.019998042
KCNQ2	3785	-0.018254962	0.000188026	0.021059835
KCNS3	3790	0.018677916	0.001019459	0.045357235
KMT2A	4297	-0.014607167	0.000166617	0.020408922
LRP1	4035	-0.015433612	0.000272314	0.025007119
LRRC4	64101	-0.020245537	0.000175852	0.020408922
NCOR1	9611	-0.009587741	0.000275887	0.02522357
NLGN2	57555	-0.012669037	0.001132801	0.047389997
NR1D1	9572	-0.022972289	0.000986491	0.044997002
NR2F1	7025	-0.018894978	1.01E-05	0.006543534
NR3C2	4306	-0.011852576	4.74E-06	0.004090938
OPHN1	4983	-0.009365076	0.000726783	0.038577099
PAX5	5079	0.028941643	0.000734416	0.038685452
PEX7	5191	0.017606053	0.00036421	0.027731292
PHIP	55023	-0.011144866	0.000464219	0.032330205
PIK3R2	5296	-0.012954942	0.001071927	0.046433526
POGZ	23126	-0.013157399	0.000368501	0.027731292
PRKCA	5578	-0.011934582	0.000389453	0.028764066
PRR12	57479	-0.012492149	0.001165946	0.047822201
RERE	473	-0.012128943	1.33E-05	0.007296443
RORB	6096	-0.015772756	0.000983154	0.044943559
SETD5	55209	-0.011784267	0.000551847	0.03508513
SF3B1	23451	-0.012333555	0.000438504	0.031060472
SHANK1	50944	-0.017449264	0.000335556	0.027203658
SHANK3	85358	-0.020035908	0.000149645	0.020025925
SLITRK5	26050	-0.018868269	3.40E-05	0.011541206
SMARCA2	6595	-0.009120721	0.000860676	0.041637461
SON	6651	-0.010227002	0.000179377	0.020618018
SPARCL1	8404	-0.017519432	0.000169334	0.020408922
SRSF11	9295	-0.014161653	0.001118914	0.047389997
SYNE1	23345	-0.01258607	0.000134104	0.019194394
TCF4	6925	-0.010489752	6.53E-05	0.015588794
THRA	7067	-0.013116979	2.84E-05	0.009972892
TNRC6B	23112	-0.012774346	3.48E-05	0.011541206
TPO	7173	0.028964114	0.000630692	0.036753596
TSPAN7	7102	-0.022501941	0.000206684	0.022172635
UBE3A	7337	-0.01437213	0.00018984	0.021059835
UBN2	254048	-0.010512956	0.000670923	0.037330649
XPO1	7514	-0.011392629	0.000152602	0.02016974
ZNF292	23036	-0.011852464	0.000565292	0.035231462
