# Supplementary material for: Placental methylome reveals a 22q13.33 brain regulatory gene locus associated with autism
Source: Genome Biol. 2022 Feb 16;23:46. doi: 10.1186/s13059-022-02613-1 (PMC8848662; doi:10.1186/s13059-022-02613-1)
Supplement: Supplementary file 21 — Additional file 21: Table S20. Gene ontology analysis on overlapped genes between DGE in brain and SFARI ASD genes. [file 13059_2022_2613_MOESM21_ESM.csv]

ONTOLOGY	ID	Description	setSize	enrichmentScore	NES	p.adjust	qvalues	gene_names
BP	GO:2000026	regulation of multicellular organismal development	20	-0.507313029	-2.012130764	0.004918033	0.939130435	TNRC6B/EP300/NLGN2/CREBBP/CUX1/SHANK1/KMT2A/UBE3A/GNAS/LRP1/SHANK3/SLITRK5/NR2F1/GRIN1/CAMK2A/NR1D1
BP	GO:0051960	regulation of nervous system development	15	-0.512367931	-1.868621892	0.008605852	0.939130435	EP300/NLGN2/CUX1/SHANK1/UBE3A/LRP1/SHANK3/SLITRK5/NR2F1/GRIN1/CAMK2A/NR1D1
BP	GO:0050808	synapse organization	10	-0.531079771	-1.715641756	0.017391304	0.939130435	NLGN2/SHANK1/UBE3A/SHANK3/SLITRK5/SPARCL1/LRRC4/GRIN1
BP	GO:0050767	regulation of neurogenesis	13	-0.48538668	-1.706912977	0.025423729	0.939130435	CUX1/SHANK1/UBE3A/LRP1/SHANK3/NR2F1/GRIN1/CAMK2A/NR1D1
BP	GO:0060284	regulation of cell development	13	-0.48538668	-1.706912977	0.025423729	0.939130435	CUX1/SHANK1/UBE3A/LRP1/SHANK3/NR2F1/GRIN1/CAMK2A/NR1D1
BP	GO:0006325	chromatin organization	16	0.404336499	1.690912527	0.026829268	0.939130435	PAX5/SMARCA2/ARID1B/NCOR1/AUTS2/ASH1L/JMJD1C/HUWE1/SETD5/PRKCA/HNRNPU/RERE
BP	GO:0051239	regulation of multicellular organismal process	26	-0.41578146	-1.729362848	0.030894309	0.939130435	TNRC6B/EP300/CADM1/NLGN2/CREBBP/CUX1/SHANK1/ABAT/KMT2A/UBE3A/GNAS/LRP1/SHANK3/RORB/SLITRK5/NR2F1/GRIN1/CAMK2A/NR1D1
BP	GO:0010243	response to organonitrogen compound	10	-0.507400877	-1.6391476	0.031304348	0.939130435	ABAT/CACNA1A/UBE3A/CPEB4/LRP1/GRIN1/CAMK2A
BP	GO:1901698	response to nitrogen compound	10	-0.507400877	-1.6391476	0.031304348	0.939130435	ABAT/CACNA1A/UBE3A/CPEB4/LRP1/GRIN1/CAMK2A
BP	GO:0050793	regulation of developmental process	24	-0.392803796	-1.61962127	0.038034865	0.956856703	TNRC6B/EP300/NLGN2/CREBBP/CUX1/SHANK1/KMT2A/UBE3A/GNAS/LRP1/SHANK3/RORB/SLITRK5/NR2F1/GRIN1/CAMK2A/NR1D1
BP	GO:0044093	positive regulation of molecular function	13	-0.474059882	-1.667081109	0.038983051	0.956856703	KMT2A/GNAS/LRP1/AGAP2/ARHGAP32/SHANK3/GRIN1/CAMK2A
BP	GO:0051276	chromosome organization	17	0.375	1.572022083	0.049019608	0.986842105	PAX5/SMARCA2/ARID1B/NCOR1/AUTS2/ASH1L/JMJD1C/HUWE1/SETD5/PRKCA/HNRNPU/RERE/EP300/POGZ/CREBBP/BRD4/KMT2A
MF	GO:0046872	metal ion binding	28	-0.396008975	-1.671570034	0.034591195	0.635208711	POGZ/CREBBP/ABAT/CACNA1A/KMT2A/UBE3A/GNAS/CPEB4/LRP1/AGAP2/SHANK3/RORB/SPARCL1/NR2F1/GRIN1/CAMK2A/NR1D1
MF	GO:0043168	anion binding	11	-0.473851101	-1.558391927	0.04770017	0.635208711	ABAT/GNAS/LRP1/AGAP2/ARHGAP32/GRIN1/CAMK2A
