# Supplementary material for: Placental methylome reveals a 22q13.33 brain regulatory gene locus associated with autism
Source: Genome Biol. 2022 Feb 16;23:46. doi: 10.1186/s13059-022-02613-1 (PMC8848662; doi:10.1186/s13059-022-02613-1)
Supplement: Supplementary file 22 — Additional file 22: Table S21. Differential gene expression with overexpressed NHIP in HEK293T cells. [file 13059_2022_2613_MOESM22_ESM.xlsx]

## Sheet: Sheet1
ID	log2FoldChange	pvalue	padj	SYMBOL
105373085	12.5755	2.1e-96	1.44e-92	LOC105373085
102467224	4.33365	0.00170399	0.0189612	LINC02147
6708	3.67922	0.0394967	0.143926	SPTA1
142910	3.65644	0.0388784	0.142487	LIPJ
338	3.63032	0.0534448	0.177023	APOB
2903	3.62163	0.0372058	0.138212	GRIN2A
84689	3.4734	0.0324364	0.125286	MS4A14
1007	3.44994	0.0363624	0.136094	CDH9
100996635	3.41532	0.0109381	0.0596046	LINC02607
133558	3.34544	0.0515702	0.172586	MROH2B
101927431	3.32528	0.0339921	0.129766	LINC01790
101927869	3.31994	0.0285303	0.115029	LINC01689
105370971	3.28436	0.0160642	0.0773771	NA
116159	3.254	0.0408605	0.147001	CYYR1
284215	3.22516	0.0346493	0.131585	DLGAP1-AS5
221395	3.19802	0.0845967	0.240053	ADGRF5
123624	3.16233	0.0491592	0.166977	AGBL1
102723503	3.15843	0.0475757	0.163113	NA
7099	3.15783	0.0650238	0.201649	TLR4
22986	3.12777	0.0552013	0.180754	SORCS3
102724434	3.09937	0.0314226	0.122818	LOC102724434
101928687	3.06318	0.0540363	0.178123	LNCAROD
1005	3.05699	0.0154611	0.0753578	CDH7
2078	3.05268	0.0511968	0.17172	ERG
341359	3.04055	0.0366507	0.136939	SYT10
57282	3.03032	0.0573268	0.185405	SLC4A10
53832	3.01646	0.0506837	0.170536	IL20RA
10777	3.01502	0.0483482	0.164992	ARPP21
143241	3.01314	0.0353889	0.133492	DYDC1
338645	3.00916	0.0571558	0.185062	LUZP2
390072	3.00894	0.0555369	0.181455	OR52N4
105378979	3.00815	0.00451718	0.0337108	LOC105378979
101928165	3.00369	0.0304133	0.12013	CASC17
10561	2.99905	0.064772	0.201188	IFI44
27136	2.99727	0.0767529	0.224804	MORC1
440970	2.9944	0.0618498	0.194926	LINC00971
169966	2.99363	0.0608668	0.192761	TENT5D
101928314	2.9921	0.0342859	0.130595	GALNTL6-AS1
338339	2.99097	0.0495107	0.167689	CLEC4D
4604	2.9749	0.032576	0.125615	MYBPC1
100422911	2.96187	0.00113564	0.0149046	MIR500B
100874139	2.95227	0.0210066	0.0928972	LINC00353
3361	2.95209	0.0534006	0.176929	HTR5A
81832	2.94836	0.0582487	0.187447	NETO1
1447	2.94769	0.0386362	0.141983	CSN2
8513	2.94744	0.0483038	0.1649	LIPF
643414	2.94495	0.0706834	0.213161	LIPK
157724	2.93945	0.0242098	0.102729	SLC7A13
100506422	2.91741	0.0784931	0.228062	LOC100506422
54959	2.91679	0.0755044	0.222686	ODAM
101926897	2.91606	0.0562737	0.183167	LINC02338
3627	2.90478	0.00755704	0.0469254	CXCL10
102723526	2.8987	0.00318906	0.0272842	LINC02218
114132	2.89822	0.000140294	0.00535461	SIGLEC11
83844	2.89106	0.0656075	0.202896	USP26
440905	2.86964	0.0851805	0.240924	FAR2P1
28234	2.86562	0.0657764	0.203263	SLCO1B3
117531	2.85842	0.0416083	0.148751	TMC1
145858	2.82862	0.0397246	0.144522	C15orf32
132612	2.82496	0.0744254	0.220927	ADAD1
64066	2.81915	0.0427088	0.151444	MMP27
727982	2.81379	0.0396821	0.144389	LINC01249
441369	2.79704	0.0595713	0.190215	FLJ46284
2567	2.79347	0.0278025	0.112934	GABRG3
101929570	2.7929	0.110776	0.284593	KCNH7-AS1
401136	2.7904	0.0553721	0.181093	TMPRSS11BNL
101928536	2.78961	0.0125901	0.0658131	LINC01493
100130613	2.78609	0.0509688	0.171178	PRR32
340578	2.78466	0.0586639	0.188441	DCAF12L2
101927378	2.78321	0.0462546	0.160205	LOC101927378
79747	2.77115	0.052877	0.175742	ADGB
84690	2.77099	0.0847451	0.240306	SPATA22
223075	2.76535	0.0776899	0.226645	ITPRID1
101929413	2.76531	0.0498404	0.168625	LOC101929413
100874168	2.75696	0.0620603	0.195395	LINC00433
101927948	2.75516	0.0387898	0.142328	LOC101927948
63982	2.75024	0.0596328	0.190305	ANO3
101927048	2.74637	0.0794815	0.230067	LOC101927048
266917	2.74633	0.0566759	0.18405	D21S2088E
115350	2.74166	0.10385	0.272872	FCRL1
284825	2.73917	0.0741502	0.220449	LINC01697
124274	2.7354	0.0155234	0.0755702	GPR139
81833	2.73205	0.0456362	0.158565	SPACA1
8852	2.73031	0.0326674	0.125899	AKAP4
149628	2.7277	0.140183	0.329224	PYHIN1
9287	2.72217	0.0420664	0.149896	TAAR2
53942	2.72097	0.0589389	0.188961	CNTN5
10798	2.71992	0.0442773	0.155288	OR5I1
202559	2.70332	0.0620826	0.195422	KHDRBS2
55784	2.70291	0.0443646	0.155509	MCTP2
644316	2.7028	0.0423827	0.150588	FLJ43315
1179	2.69909	0.0567751	0.18425	CLCA1
387486	2.69482	0.0766126	0.224625	LINC00320
83416	2.68995	0.0470967	0.162124	FCRL5
51314	2.67896	0.0414423	0.148379	NME8
440068	2.67668	0.0717308	0.215474	CARD17
27255	2.67574	0.149674	0.342449	CNTN6
10720	2.67558	0.0624981	0.196359	UGT2B11
642569	2.67362	0.0493897	0.167439	TRIM53AP
390231	2.67324	0.047734	0.163446	TRIM77
677779	2.66454	0.0847773	0.240331	LINC00488
57709	2.6641	0.0918164	0.252246	SLC7A14
644041	2.66318	0.0376165	0.139301	C18orf63
201516	2.66077	0.038859	0.142468	ZSCAN4
101927735	2.65138	0.0215657	0.0947222	TMEM132D-AS2
104355293	2.64844	0.0917453	0.2521	LINC00376
163720	2.64731	0.0771772	0.225697	CYP4Z2P
50507	2.64382	0.0888643	0.247211	NOX4
120146	2.64165	0.0553286	0.181045	TRIM64
285419	2.63644	0.0842212	0.239346	LINC01091
26659	2.63571	0.0691749	0.210017	OR7A5
63974	2.63322	0.015404	0.0751436	NEUROD6
102467223	2.63124	0.0178062	0.0828843	LINC02214
79413	2.61899	0.0291409	0.116811	ZBED2
2162	2.61381	0.0669785	0.205613	F13A1
116093	2.60766	0.0752973	0.222289	DIRC1
728040	2.6074	0.0312431	0.122349	LINC02499
390054	2.60443	0.034895	0.132144	OR52A5
104355140	2.60133	0.0353378	0.133349	LINC00375
166863	2.60129	0.0789738	0.228994	RBM46
101927580	2.5951	0.0363137	0.135948	LINC02141
101060019	2.59407	0.0919359	0.252453	LINC01799
401337	2.59305	0.0701835	0.212014	LINC01446
100129620	2.59079	0.0746415	0.221269	LOC100129620
2191	2.58988	0.0998051	0.266334	FAP
408187	2.58515	0.0373873	0.138748	SPINK14
139378	2.58276	0.0496203	0.16796	ADGRG4
100130155	2.58225	0.0891317	0.247556	MIR124-2HG
103752583	2.58199	0.085412	0.241259	LINC01075
158506	2.58004	0.0607764	0.1926	CBLL2
56955	2.57893	0.0600603	0.191155	MEPE
186	2.57874	0.0632895	0.198254	AGTR2
102724612	2.57667	0.0736282	0.219507	LOC102724612
101927280	2.57442	0.0803094	0.231849	LINC02208
4622	2.57272	0.0667438	0.205181	MYH4
474344	2.57207	0.0505015	0.170091	GIMAP6
6323	2.5701	0.040013	0.145147	SCN1A
143662	2.5694	0.0724847	0.217187	MUC15
101927112	2.56868	0.129901	0.313903	LINC01581
7369	2.56252	0.0562133	0.183075	UMOD
399746	2.56241	0.0126353	0.0659581	ACTR3BP5
101929572	2.56117	0.065343	0.202342	LOC101929572
100507008	2.56102	0.0168078	0.0797718	LINC00844
1446	2.56028	0.0865532	0.243325	CSN1S1
1794	2.55756	0.122873	0.303717	DOCK2
105369316	2.556	0.0328522	0.126405	SLC25A47P1
5741	2.55367	0.0373495	0.138637	PTH
64407	2.55102	0.0896327	0.24841	RGS18
5996	2.54888	0.113582	0.289002	RGS1
121599	2.5474	0.0521719	0.174209	SPIC
51059	2.54739	0.0613285	0.19387	FAM135B
440279	2.54605	0.0399016	0.144835	UNC13C
285501	2.54571	0.0478558	0.163724	LINC01098
2566	2.54404	0.0278226	0.112945	GABRG2
100130361	2.54219	0.00637519	0.041789	CXorf49
100131902	2.53094	0.0427356	0.151501	KRTAP25-1
9073	2.52156	0.0650506	0.201649	CLDN8
101927849	2.52122	0.0707985	0.213418	LINC02355
101929194	2.51895	0.0556384	0.181724	LNCPRESS2
101927412	2.51799	0.082929	0.236878	LINC01781
10143	2.50912	0.0549918	0.180349	CLEC3A
10599	2.50748	0.0780799	0.227331	SLCO1B1
101928203	2.50689	0.0591215	0.189245	LINC02125
100885789	2.50582	0.0304239	0.12013	IFNG-AS1
101929221	2.50582	0.0304239	0.12013	INSYN1-AS1
913	2.50528	0.0700642	0.211758	CD1E
100874313	2.49845	0.0436403	0.153844	AGBL4-IT1
79698	2.49627	0.0815516	0.234295	ZMAT4
101927908	2.48843	0.0436174	0.15382	LOC101927908
339501	2.48686	0.0737795	0.219883	PRSS38
353345	2.48313	0.0881875	0.246339	GPR141
219453	2.48312	0.0231959	0.099738	OR8K5
64123	2.47842	0.103086	0.271837	ADGRL4
26219	2.47556	0.0434418	0.153296	OR1J4
3747	2.47457	0.0509415	0.171127	KCNC2
834	2.47416	0.0936387	0.255522	CASP1
79799	2.46996	0.0437137	0.154007	UGT2A3
203430	2.46922	0.103703	0.272605	RTL3
219875	2.46867	0.0311108	0.122087	OR4D5
338864	2.46738	0.0424835	0.150776	LINC00347
338821	2.46314	0.076239	0.224062	SLCO1B7
10562	2.4626	0.0678496	0.207389	OLFM4
93668	2.45907	0.00688421	0.0440943	HPYR1
57194	2.45778	0.0633023	0.198272	ATP10A
440704	2.45738	0.085314	0.241172	LINC01720
83741	2.45604	0.116832	0.293768	TFAP2D
50945	2.45237	0.0564728	0.183604	TBX22
284294	2.4517	0.0327296	0.126098	LINC01924
406901	2.44876	0.0117986	0.0629914	MIR107
339896	2.4487	0.0689851	0.20962	GADL1
219431	2.44822	0.0625707	0.196468	OR4S2
100128554	2.44462	0.060399	0.191844	LINC02347
8647	2.44341	0.0811412	0.233492	ABCB11
100631378	2.44305	0.0424392	0.150713	LOC100631378
1129	2.44197	0.0556806	0.18182	CHRM2
101927921	2.43757	0.0167	0.0793962	LINC01478
389676	2.43547	0.060062	0.191155	C8orf87
1496	2.43531	0.0974056	0.262348	CTNNA2
6779	2.43495	0.0784529	0.228019	STATH
100507477	2.43412	0.0406558	0.146487	LOC100507477
100506944	2.43124	0.110032	0.283346	NA
160364	2.42802	0.0872216	0.244496	CLEC12A
338661	2.42681	0.0423972	0.150621	TMEM225
152742	2.42461	0.069734	0.211086	LINC01085
92292	2.42408	0.114736	0.29082	GLYATL1
100188947	2.42128	0.0780625	0.227303	HECTD2-AS1
140832	2.42104	0.0051226	0.0363563	WFDC10A
100846996	2.41844	0.00540684	0.0376723	MIR5007
101926892	2.41646	0.0786001	0.22826	LOC101926892
101927224	2.4148	0.0957965	0.259639	LINC01049
1607	2.41005	0.0468839	0.161665	DGKB
84767	2.40928	0.0854653	0.241312	TRIM51
729230	2.40815	0.114507	0.290525	CCR2
167	2.40627	0.0664592	0.204772	CRISP1
101927464	2.40374	0.0248554	0.104575	LINC02359
101927700	2.40031	0.0595916	0.190228	LINC01524
6555	2.39902	0.048423	0.165112	SLC10A2
100874275	2.39755	0.0530751	0.176189	LINC01216
102477328	2.3951	0.0764309	0.224393	LINC02056
8875	2.39228	0.0876147	0.245307	VNN2
101927406	2.3886	0.0789382	0.228961	LINC01821
100616302	2.38814	0.012636	0.0659581	MIR548X2
140886	2.38784	0.108389	0.280747	PABPC5
3381	2.38607	0.104275	0.273432	IBSP
26664	2.38546	0.0964619	0.260665	OR7C1
23120	2.38418	0.0898155	0.248698	ATP10B
286094	2.38101	0.0532006	0.176482	LINC01591
79368	2.37993	0.0849028	0.240489	FCRL2
392636	2.37484	0.0677073	0.207067	AGMO
1369	2.37382	0.0693906	0.210492	CPN1
390226	2.37144	0.0752631	0.222232	GUCY2EP
728377	2.36983	0.164279	0.362742	ARHGEF34P
57624	2.36922	0.119886	0.298922	NYAP2
8876	2.36903	0.0784834	0.228061	VNN1
728656	2.36888	0.0445359	0.155802	DMRTC1B
102723730	2.36884	0.0882752	0.246475	LOC102723730
1301	2.36773	0.0370869	0.137897	COL11A1
283587	2.36691	0.0639427	0.199661	LINC01146
6101	2.36671	0.0655631	0.202781	RP1
13	2.36354	0.106141	0.276766	AADAC
100128511	2.36174	0.0262207	0.1086	NEBL-AS1
118611	2.36125	0.123483	0.304561	C10orf90
105378220	2.36107	0.0776929	0.226645	MARCOL
2917	2.36088	0.0546055	0.179346	GRM7
101929582	2.35621	0.117437	0.29477	LINC01241
101928283	2.35242	0.13419	0.319937	LOC101928283
101927641	2.35181	0.0815578	0.234295	LINC01877
9173	2.34959	0.102879	0.271523	IL1RL1
731	2.3491	0.08128	0.233701	C8A
100130988	2.34733	0.0873983	0.244895	SPATA48
101929019	2.34603	0.0458508	0.159108	LINC02270
57663	2.34476	0.102255	0.27043	USP29
105373297	2.342	0.0872198	0.244496	ERVFC1
84107	2.34079	0.0889129	0.247214	ZIC4
9626	2.33927	0.0854165	0.241259	GUCA1C
219982	2.33686	0.0576607	0.186173	OR5A1
120065	2.33592	0.010131	0.0565963	OR5P2
909	2.33488	0.074318	0.220758	CD1A
160762	2.33481	0.055441	0.181288	CCDC63
101927310	2.33452	0.134234	0.320016	LOC101927310
2555	2.33356	0.10927	0.28228	GABRA2
11081	2.33277	0.0868949	0.243821	KERA
219432	2.32603	0.0764761	0.224479	OR4C6
9332	2.32602	0.102538	0.270776	CD163
730100	2.3257	0.075935	0.223561	LOC730100
4988	2.32479	0.052383	0.174729	OPRM1
390167	2.32403	0.0832942	0.237687	OR5M10
100505545	2.32342	0.0677976	0.207299	LINC01095
143471	2.32241	0.100086	0.266758	PSMA8
26682	2.31838	0.0640602	0.199864	OR4F4
28905	2.31637	0.0173436	0.0814166	IGKV7-3
100847029	2.31637	0.0173436	0.0814166	MIR5003
91543	2.31481	0.0887467	0.247015	RSAD2
3375	2.31397	0.107131	0.278475	IAPP
102723505	2.31396	0.0673673	0.206474	ROCR
1630	2.3113	0.084775	0.240331	DCC
100874176	2.30965	0.0907784	0.250315	LINC00448
400696	2.30871	0.0697126	0.211076	LGALS17A
391114	2.3083	0.0504786	0.170055	OR6K3
54490	2.30758	0.149147	0.341712	UGT2B28
101929645	2.30637	0.150563	0.343238	LOC101929645
389602	2.30623	0.0935298	0.25525	LOC389602
101929753	2.30614	0.0989175	0.264952	MYO3B-AS1
101928535	2.30594	0.111043	0.285019	LOC101928535
149992	2.30557	0.0604939	0.192082	ANKRD30BP2
408029	2.30543	0.0193176	0.0875471	C2orf27B
127795	2.30117	0.113223	0.288374	C1orf87
160777	2.30077	0.0321614	0.12458	CCDC60
27437	2.29987	0.0765786	0.224617	HSFY1P1
150000	2.29944	0.109291	0.28231	ABCC13
337975	2.29716	0.0613519	0.193895	KRTAP20-1
406892	2.29681	0.00498396	0.0358013	MIR100
219972	2.29539	0.0993413	0.265786	MPEG1
101928519	2.29526	0.127127	0.310048	LOC101928519
401497	2.29351	0.114994	0.291368	LINC01242
84636	2.29318	0.102424	0.270607	GPR174
101929620	2.29284	0.0446479	0.156097	LINC01243
5288	2.29278	0.128685	0.312186	PIK3C2G
387837	2.28864	0.0952198	0.258396	CLEC12B
1634	2.28833	0.0548636	0.180105	DCN
80833	2.2877	0.0976855	0.262678	APOL3
431704	2.28547	0.111162	0.285172	RGS21
497634	2.28481	0.109179	0.282148	LINC00293
642612	2.28438	0.0621162	0.195484	TRIM49C
1587	2.2821	0.0829318	0.236878	ADAM3A
10631	2.2811	0.0442338	0.155204	POSTN
388276	2.28044	0.0868223	0.243762	C16orf97
3043	2.27815	0.0550474	0.180437	HBB
729254	2.27806	0.0739242	0.22006	LOC729254
9976	2.27685	0.0626429	0.196662	CLEC2B
5009	2.27452	0.0493396	0.167349	OTC
101927403	2.2736	0.0243254	0.10305	NA
81472	2.27195	0.0903504	0.249547	OR2C3
101928583	2.27176	0.0774625	0.226322	SLC7A14-AS1
164380	2.27033	0.0184623	0.0848235	CST13P
1618	2.27008	0.0740915	0.220384	DAZL
101927062	2.26891	0.0784996	0.228062	LINC02294
101929093	2.26529	0.104266	0.273432	LINC01350
6504	2.26134	0.134468	0.320353	SLAMF1
255025	2.26058	0.166931	0.366092	LINC00879
653192	2.25998	0.0553607	0.181093	TRIM43B
1234	2.25991	0.124383	0.305879	CCR5
103724386	2.25871	0.168023	0.367664	LINC00377
286464	2.25809	0.0809312	0.23317	CFAP47
125	2.25649	0.0993539	0.265786	ADH1B
8710	2.25546	0.0786909	0.228422	SERPINB7
57628	2.25522	0.0521391	0.174161	DPP10
105375861	2.25444	0.12023	0.299619	LOC105375861
219793	2.25368	0.0991033	0.26536	TBATA
6444	2.25349	0.054261	0.178684	SGCD
4009	2.25286	0.0931256	0.254513	LMX1A
827	2.25161	0.117732	0.295353	CAPN6
201633	2.24984	0.107765	0.279566	TIGIT
391475	2.24961	0.168245	0.367929	DYTN
8808	2.24917	0.149655	0.342433	IL1RL2
100506530	2.2488	0.100213	0.266971	LINC02349
100616180	2.24738	0.0175911	0.0822384	MIR4465
101928778	2.24388	0.0934714	0.255139	LINC01741
343406	2.24365	0.0608254	0.192703	OR10R2
3653	2.24305	0.0418856	0.149401	IPW
286184	2.23951	0.171158	0.372001	LINC01289
319100	2.23837	0.0458862	0.159192	TAAR6
643542	2.23735	0.0967424	0.261131	LOC643542
4973	2.23704	0.0369297	0.137649	OLR1
56302	2.23657	0.0501685	0.169345	TRPV5
340811	2.23648	0.0748907	0.22172	AKR1C8P
7104	2.23198	0.0244745	0.103512	TM4SF4
55350	2.23085	0.130504	0.314611	VNN3
3360	2.22796	0.12738	0.310279	HTR4
283514	2.22744	0.144262	0.334867	SIAH3
5408	2.22648	0.0693033	0.210312	PNLIPRP2
219557	2.22534	0.0975406	0.262576	TEX47
26492	2.22433	0.0342445	0.130497	OR8G2P
26532	2.22407	0.0644238	0.200436	OR10H3
100507058	2.22363	0.13718	0.324641	LINC00845
337969	2.22303	0.101151	0.268667	KRTAP19-2
9899	2.22223	0.13252	0.317607	SV2B
153218	2.22098	0.0119974	0.063595	SPINK13
100616423	2.21982	0.0122278	0.0644736	MIR4703
388468	2.21879	0.108673	0.281225	POTEC
283025	2.21816	0.0685062	0.208652	LINC01553
10863	2.21807	0.159231	0.355271	ADAM28
79295	2.21787	0.091649	0.251893	OR5H6
100500825	2.21669	0.0350149	0.132465	MIR3660
6847	2.21648	0.0983329	0.263844	SYCP1
400830	2.21427	0.100396	0.267309	DEFB132
219958	2.21414	0.0592973	0.189532	OR1S2
101929625	2.21097	0.0663532	0.204512	LINC01727
727677	2.21061	0.133095	0.318559	CASC8
129684	2.21052	0.0644146	0.200436	CNTNAP5
101926940	2.21042	0.0239938	0.102163	LINC02104
729528	2.20985	0.0927887	0.253916	PRAMEF14
150165	2.20679	0.111013	0.284969	XKR3
283867	2.20653	0.11906	0.297399	LINC00922
341418	2.20631	0.0400116	0.145147	OR6C4
101928651	2.20607	0.0868362	0.243777	LOC101928651
283432	2.20552	0.13401	0.319822	LINC00485
253017	2.20493	0.125942	0.30851	TECRL
64092	2.20442	0.0549973	0.180349	SAMSN1
7252	2.20412	0.0659288	0.203601	TSHB
101927285	2.2033	0.10353	0.272348	LINC01793
642426	2.20303	0.144731	0.335382	LINC02297
643394	2.2015	0.0943925	0.256863	SPINK9
4600	2.20024	0.102509	0.270771	MX2
64478	2.2001	0.156122	0.351427	CSMD1
440982	2.19807	0.0547895	0.179903	LOC440982
2561	2.19564	0.0324722	0.125368	GABRB2
81050	2.19387	0.0254112	0.106052	OR5AC2
101928151	2.19119	0.123069	0.304007	LINC01179
341032	2.18842	0.0841857	0.239294	C11orf53
122742	2.187	0.0997334	0.266193	OR4L1
136991	2.18582	0.148683	0.34098	ASZ1
2255	2.18348	0.104814	0.274419	FGF10
645434	2.18287	0.0893937	0.248111	LINC01625
219525	2.18268	0.0765139	0.224544	OR5AK4P
93661	2.18246	0.0418575	0.14932	CAPZA3
4115	2.17937	0.0829356	0.236878	MAGEB4
340113	2.17765	0.134766	0.320622	LINC02120
100874126	2.17737	0.0845016	0.239859	LINC00331
102724890	2.17717	0.0833799	0.237788	LINC02293
390264	2.17625	0.050418	0.169946	OR10G4
366	2.17614	0.0395376	0.143983	AQP9
219623	2.17551	0.0755868	0.222813	TMEM26
391107	2.17419	0.138197	0.326382	OR10K2
27334	2.17394	0.138715	0.326948	P2RY10
3772	2.17299	0.139533	0.328239	KCNJ15
101927282	2.1725	0.0723828	0.216995	LINC02466
6971	2.17083	0.0178412	0.0829706	TRGJP1
127062	2.16868	0.0482432	0.16477	OR2M3
7364	2.16498	0.140736	0.329894	UGT2B7
389761	2.16497	0.0615322	0.194314	SPATA31D4
122042	2.16123	0.121449	0.301523	RXFP2
353132	2.16033	0.0403704	0.145736	LCE1B
28783	2.16018	0.0666679	0.205099	IGLV5-37
4477	2.15782	0.0421679	0.150088	MSMB
253573	2.15716	0.137339	0.324904	LINC02052
79750	2.15582	0.0759441	0.223564	ZNF385D
390756	2.15432	0.0717079	0.215473	OR3A4P
404203	2.15432	0.0717079	0.215473	SPINK6
100874143	2.15348	0.173957	0.375491	LINC00358
79317	2.15192	0.0831391	0.237292	OR4K5
101929681	2.14922	0.104891	0.274591	LINC02064
139793	2.14916	0.113097	0.288155	PAGE3
4223	2.14869	0.124367	0.305865	MEOX2
101927709	2.14864	0.0671535	0.20595	LOC101927709
1555	2.14834	0.0961193	0.260241	CYP2B6
137970	2.14586	0.1394	0.328064	UNC5D
85445	2.14576	0.0973967	0.262348	CNTNAP4
7512	2.14361	0.129491	0.313325	XPNPEP2
400950	2.14205	0.094989	0.257918	C2orf91
89778	2.13854	0.0661189	0.204086	SERPINB11
100885781	2.13556	0.157324	0.352818	LINC00348
10752	2.13497	0.0793192	0.229714	CHL1
28785	2.13064	0.00679389	0.0436173	IGLV4-60
26341	2.13031	0.0972314	0.262003	OR5H1
54346	2.12975	0.1512	0.344138	UNC93A
105370288	2.12953	0.141294	0.330684	NA
79645	2.1292	0.0946677	0.257355	EFCAB1
574028	2.12813	0.109391	0.282491	CLLU1
105370828	2.12752	0.0670329	0.205691	NA
119687	2.12655	0.0839084	0.238762	OR51A7
441116	2.12625	0.106508	0.277417	LINC01951
79339	2.12613	0.0912293	0.251119	OR51B4
100507605	2.12358	0.0537146	0.177461	LINC00837
100507127	2.12211	0.0923449	0.253126	LINC00707
340895	2.12189	0.0928598	0.254031	MALRD1
11075	2.12169	0.135811	0.322423	STMN2
102724855	2.12157	0.0858445	0.241973	LINC02113
728724	2.11968	0.0613372	0.19387	LINC00977
54090	2.11771	0.0398292	0.144702	LINC00111
174	2.11751	0.152638	0.346246	AFP
729330	2.1155	0.168232	0.367929	OC90
101927176	2.11483	0.059478	0.189982	LINC01069
284756	2.11386	0.139498	0.328185	C20orf197
100287879	2.1134	0.11576	0.292344	LINC00994
140828	2.11281	0.0828155	0.236749	LINC00261
644717	2.11133	0.0559941	0.182613	SAGE2P
389015	2.11132	0.115316	0.29166	SLC9A4
51266	2.10877	0.0642681	0.200237	CLEC1B
121364	2.10601	0.0883265	0.246523	OR10A7
100126447	2.10601	0.0883265	0.246523	LOC100126447
1009	2.10229	0.0666132	0.205046	CDH11
81494	2.10202	0.151473	0.344404	CFHR5
154664	2.10158	0.0643207	0.200273	ABCA13
146850	2.10049	0.0868792	0.243821	PIK3R6
128360	2.1002	0.130826	0.315172	OR10T2
3739	2.09779	0.087474	0.245047	KCNA4
101805488	2.09652	0.0715043	0.21502	CCAT2
147409	2.09563	0.115598	0.292092	DSG4
89777	2.09379	0.127809	0.310992	SERPINB12
4064	2.0936	0.171981	0.37319	CD180
100874012	2.08996	0.156021	0.35131	NAV2-AS5
101928808	2.08732	0.116736	0.29366	LOC101928808
148581	2.08731	0.107443	0.278983	UBE2U
283403	2.08607	0.0733874	0.219036	C12orf80
101930747	2.086	0.100029	0.266707	LINC00380
266553	2.08436	0.109628	0.282846	OFCC1
285370	2.08331	0.121306	0.301312	LINC00606
81442	2.08077	0.0506724	0.170525	OR6N2
158038	2.08026	0.0828521	0.236762	LINGO2
101927159	2.07855	0.0454001	0.158004	LOC101927159
27283	2.07719	0.112758	0.287601	TINAG
684	2.07619	0.0734315	0.219117	BST2
4689	2.07562	0.0921588	0.252845	NCF4
283673	2.07454	0.140498	0.329528	EWSAT1
3003	2.07218	0.0824255	0.236008	GZMK
1473	2.07109	0.0544479	0.17902	CST5
100132396	2.07109	0.0544479	0.17902	ZNF705B
101927766	2.07031	0.116268	0.293055	LINC01847
340543	2.06812	0.129783	0.31375	TCEAL5
767595	2.06783	0.102891	0.271523	SNORD114-17
9378	2.0673	0.0676178	0.206882	NRXN1
6704	2.06544	0.100976	0.268382	SPRR2E
81282	2.062	0.0370255	0.137813	OR51G2
101929660	2.0619	0.130625	0.314769	LINC02109
283310	2.06073	0.0635836	0.198868	OTOGL
407030	2.0606	0.0130492	0.067262	MIR30B
6677	2.06051	0.18717	0.392715	SPAM1
58483	2.05992	0.112418	0.287114	LINC00474
6568	2.05968	0.0824315	0.236008	SLC17A1
26476	2.05966	0.118367	0.296294	OR10J1
100996571	2.05962	0.128866	0.312369	CYYR1-AS1
6998	2.05844	0.0963836	0.260574	TDGF1P3
100852406	2.05741	0.093492	0.255171	POTEH-AS1
729	2.05683	0.165668	0.364515	C6
144776	2.05617	0.139052	0.327402	LINC00410
219493	2.05447	0.132806	0.318081	OR5AR1
219578	2.05297	0.109949	0.283184	ZNF804B
126637	2.05267	0.144474	0.335081	TCHHL1
100130264	2.0525	0.111248	0.28522	LOC100130264
2244	2.05126	0.158627	0.354396	FGB
11055	2.04983	0.185122	0.389857	ZPBP
101927216	2.04854	0.0846457	0.240168	NA
729987	2.04713	0.156931	0.352369	LINC01776
6476	2.04707	0.085345	0.241212	SI
101926942	2.04702	0.111814	0.286119	LINC02653
100422924	2.04676	0.0167829	0.0796802	MIR4303
100302113	2.04676	0.0167829	0.0796802	MIR1200
10321	2.04595	0.145738	0.336837	CRISP3
441639	2.04436	0.140986	0.330314	OR9K2
90523	2.03975	0.119872	0.298922	MLIP
645188	2.03974	0.140533	0.329554	LOC645188
101928781	2.03901	0.145072	0.335926	TMEM26-AS1
284898	2.03769	0.129496	0.313325	LOC284898
339400	2.0376	0.0997912	0.266322	FLG-AS1
257202	2.03582	0.167294	0.366607	GPX6
100874052	2.03576	0.099459	0.265786	LINC00534
1381	2.03521	0.0484967	0.165247	CRABP1
104326053	2.0351	0.0356182	0.134087	LINC00363
101410545	2.03469	0.136702	0.323779	STPG2-AS1
100874145	2.03362	0.158386	0.354022	LINC00364
64111	2.03206	0.105291	0.275206	NPVF
474354	2.02814	0.160241	0.356683	LRRC18
101929390	2.02614	0.0572778	0.18533	LINC01247
391194	2.02529	0.103044	0.271811	OR2M2
400800	2.02526	0.0538121	0.177701	LINC02789
101927153	2.02474	0.119615	0.298424	LINC02207
118430	2.024	0.12134	0.301343	MUCL1
5764	2.02384	0.0740669	0.220346	PTN
152225	2.02377	0.132958	0.31831	LINC02085
100131980	2.02376	0.0957311	0.259556	ZNF705G
100505718	2.0235	0.118009	0.29571	LINC01592
101927686	2.02259	0.0993656	0.265786	LINC02541
284369	2.02156	0.120234	0.299619	SIGLECL1
100873977	2.02152	0.131222	0.315751	RBMS3-AS1
374918	2.0215	0.0474834	0.162941	IGFL1
101929282	2.02077	0.14037	0.329469	LINC02612
2993	2.01754	0.126315	0.309077	GYPA
26339	2.01688	0.0839234	0.238762	OR5K1
2557	2.01522	0.0889635	0.247322	GABRA4
414319	2.01382	0.141418	0.330837	LINC00587
22797	2.01301	0.126736	0.309787	TFEC
460	2.01287	0.0778991	0.227107	ASTN1
135935	2.0115	0.146594	0.338298	NOBOX
145624	2.01131	0.0753715	0.22241	PWAR1
1448	2.01007	0.108695	0.281255	CSN3
441933	2.00796	0.0641821	0.200078	OR13G1
9034	2.0067	0.121963	0.302153	CCRL2
55843	2.00616	0.0899288	0.248769	ARHGAP15
3773	2.00354	0.119618	0.298424	KCNJ16
221391	2.00332	0.113058	0.288136	OPN5
27284	2.00247	0.172314	0.373684	SULT1B1
3855	2.00117	0.126894	0.309971	KRT7
340654	2.00093	0.13856	0.32679	LIPM
173	1.99926	0.114371	0.290307	AFM
100996570	1.99887	0.108018	0.280041	NFIA-AS2
6315	1.99855	0.107243	0.278667	ATXN8OS
344454	1.99815	0.141312	0.330687	AOX2P
245932	1.99788	0.106942	0.278166	DEFB119
390151	1.99753	0.115837	0.292394	OR8H2
10268	1.99667	0.0504529	0.170008	RAMP3
6870	1.99637	0.106178	0.276837	TACR3
100506412	1.99574	0.146678	0.33843	LINC00871
81327	1.99445	0.133321	0.318723	OR4A16
10246	1.99254	0.103498	0.272313	SLC17A2
91074	1.99217	0.106318	0.277025	ANKRD30A
152756	1.99104	0.120294	0.29969	FAM218A
4283	1.99094	0.222844	0.438857	CXCL9
100507056	1.98873	0.10494	0.274612	CCAT1
440915	1.98846	0.108426	0.280747	POTEKP
390083	1.98813	0.0592937	0.189532	OR56A3
5967	1.98787	0.111882	0.286269	REG1A
374462	1.98722	0.0763619	0.22433	PTPRQ
339535	1.98704	0.090583	0.24997	LINC01139
101927066	1.98553	0.0911051	0.250875	LOC101927066
386597	1.98534	0.0392859	0.14343	RNF144A-AS1
401667	1.98471	0.0988195	0.264774	OR51A2
84643	1.98456	0.0827275	0.23664	KIF2B
6561	1.98223	0.0971286	0.2618	SLC13A1
139170	1.9822	0.128593	0.312186	DCAF12L1
84871	1.98216	0.115364	0.291681	AGBL4
101927394	1.98153	0.14156	0.330952	LOC101927394
30014	1.98111	0.0629415	0.197428	SPANXA1
390063	1.98058	0.150016	0.342499	OR51I1
5651	1.97968	0.0783835	0.227887	TMPRSS15
89876	1.97924	0.06681	0.20534	MAATS1
101927358	1.97868	0.135158	0.321087	LOC101927358
653067	1.97841	0.0988138	0.264774	XAGE1B
407738	1.97751	0.0473961	0.162733	TAFA1
117156	1.97659	0.072733	0.217747	SCGB3A2
102724710	1.97602	0.10223	0.270392	LOC102724710
81623	1.97535	0.0702053	0.212057	DEFB126
4978	1.97318	0.097908	0.26314	OPCML
102724190	1.97172	0.100112	0.266785	LINC02289
127733	1.96925	0.15009	0.342499	UBXN10
101929260	1.96917	0.14679	0.338633	LINC01920
4589	1.96911	0.138216	0.326384	MUC7
81300	1.96696	0.20829	0.419772	OR4P4
55600	1.96665	0.171397	0.372407	ITLN1
2559	1.96367	0.115471	0.291873	GABRA6
401613	1.95991	0.085618	0.241551	SERTM2
730152	1.9595	0.138476	0.326667	GSTA7P
119774	1.95824	0.0729746	0.218194	OR52K2
11122	1.95738	0.138524	0.326732	PTPRT
100996415	1.95638	0.129648	0.313505	FAM230D
29122	1.95633	0.0601836	0.191417	PRSS50
100289017	1.95623	0.129533	0.313332	MOXD2P
105373602	1.95561	0.187755	0.393403	LOC105373602
100303491	1.95336	0.0664792	0.204811	ZEB2-AS1
441608	1.9533	0.104816	0.274419	OR5B3
347487	1.95239	0.17724	0.379671	CXorf66
102467213	1.9516	0.108544	0.280917	LINC01950
101928476	1.94979	0.0510583	0.171398	LINC01676
200959	1.94973	0.162783	0.360732	GABRR3
105372714	1.94957	0.0923504	0.253126	LOC105372714
11086	1.9486	0.171961	0.37319	ADAM29
89866	1.94842	0.198458	0.406889	SEC16B
401124	1.94794	0.192088	0.398233	DTHD1
445347	1.94792	0.103484	0.272313	TARP
139212	1.94786	0.0288248	0.115952	PIH1D3
9595	1.94596	0.106707	0.277656	CYTIP
400084	1.94525	0.147754	0.339644	LINC00939
646643	1.94489	0.0529377	0.175856	SBK2
9038	1.944	0.139293	0.327838	TAAR5
101928989	1.94354	0.205596	0.41668	MIR4300HG
84666	1.94256	0.133835	0.319575	RETNLB
101927430	1.94086	0.121914	0.302128	LINC01903
101928851	1.94086	0.121914	0.302128	LINC02380
403282	1.94078	0.190976	0.397111	OR6C65
100499171	1.9404	0.119661	0.298465	LINC00276
1828	1.93744	0.115845	0.292394	DSG1
3937	1.93732	0.160318	0.356713	LCP2
139538	1.93725	0.107111	0.278451	VENTXP1
105376714	1.93627	0.0794303	0.229942	LOC105376714
644672	1.93591	0.0316349	0.123337	CLDN25
202658	1.93591	0.0316349	0.123337	TRIM39-RPP21
911	1.93553	0.142875	0.332738	CD1C
55885	1.9355	0.0532726	0.176679	LMO3
202865	1.93472	0.0571439	0.185062	C7orf33
403284	1.93404	0.109773	0.283047	OR6C68
101928776	1.9337	0.151239	0.344173	LINC01258
101929454	1.9329	0.114398	0.290351	LINC02149
339965	1.93276	0.204348	0.41502	CCDC158
101927134	1.93237	0.0674796	0.206619	LINC01470
101929653	1.93176	0.213601	0.427295	LOC101929653
3538	1.93157	0.0467181	0.161329	IGLC2
1087	1.93145	0.163856	0.362161	CEACAM7
102467079	1.93135	0.0342213	0.130436	LINC02180
554212	1.93132	0.033261	0.127667	MIR448
3890	1.92919	0.10132	0.268961	KRT84
2205	1.92771	0.176703	0.378977	FCER1A
100874053	1.92768	0.101969	0.27002	JRKL-AS1
79541	1.92759	0.186058	0.39092	OR2A4
101929312	1.92742	0.138711	0.326948	LINC01706
6336	1.9271	0.127301	0.310232	SCN10A
157855	1.92611	0.120096	0.299355	KCNU1
2492	1.92595	0.143147	0.333201	FSHR
6906	1.92536	0.169948	0.370365	SERPINA7
100506122	1.92526	0.131665	0.316387	LINC02431
102465438	1.92515	0.0258652	0.10741	MIR6732
100996679	1.92421	0.0825166	0.23618	LINC02369
389073	1.92108	0.115069	0.291368	C2orf80
55303	1.92024	0.159919	0.356191	GIMAP4
3758	1.91783	0.134495	0.320368	KCNJ1
5617	1.91644	0.233822	0.452166	PRL
116933	1.91516	0.0951371	0.258246	CLRN1-AS1
286442	1.91459	0.10626	0.276973	LINC01281
101928201	1.91452	0.076034	0.22376	LOC101928201
128368	1.91066	0.12117	0.301098	OR10Z1
154872	1.90989	0.148678	0.34098	C7orf77
653275	1.909	0.078432	0.227982	CFC1B
8832	1.90874	0.110833	0.284713	CD84
27299	1.90759	0.0921548	0.252845	ADAMDEC1
57115	1.90675	0.236314	0.455465	PGLYRP4
65983	1.90575	0.0913417	0.251331	GRAMD2B
100505776	1.90472	0.15359	0.347739	LINC01541
4994	1.90412	0.237386	0.456657	OR3A1
375337	1.90342	0.0691051	0.20986	TOPAZ1
100128811	1.90103	0.137561	0.325271	GPR158-AS1
347127	1.90037	0.151937	0.345175	SPATA31D5P
390036	1.89957	0.0442081	0.155171	OR52K1
1260	1.89916	0.1895	0.395578	CNGA2
339298	1.89793	0.108267	0.280508	LOC339298
26280	1.8974	0.0713013	0.214614	IL1RAPL2
9705	1.89612	0.14846	0.340716	ST18
285796	1.89562	0.0809732	0.23322	PACRG-AS1
400685	1.89358	0.188662	0.394641	LINC01801
93978	1.89354	0.134739	0.320622	CLEC6A
9840	1.89228	0.0941775	0.25645	TESPA1
56934	1.89165	0.11793	0.295615	CA10
7694	1.89087	0.111723	0.285964	ZNF135
100873937	1.88953	0.0678795	0.207415	GRM7-AS1
105373397	1.88953	0.154248	0.348868	LOC105373397
388514	1.88926	0.155822	0.35113	CYP4F24P
6910	1.88848	0.143749	0.33417	TBX5
2568	1.88595	0.175254	0.377036	GABRP
2267	1.88589	0.159477	0.355429	FGL1
4626	1.88484	0.100791	0.267983	MYH8
390431	1.88302	0.193963	0.400885	OR4K2
390168	1.88206	0.0755297	0.222715	OR5M1
406898	1.88079	0.0189536	0.0863896	MIR105-2
105373242	1.87997	0.0791417	0.22927	LOC105373242
100128885	1.87891	0.149652	0.342433	LOC100128885
28563	1.87866	0.0196707	0.0886203	TRBV24-1
100313822	1.87866	0.0196707	0.0886203	MIR513B
390061	1.87799	0.130862	0.315178	OR51Q1
2641	1.87799	0.130862	0.315178	GCG
9177	1.87773	0.146287	0.337793	HTR3B
2939	1.8777	0.19726	0.405194	GSTA2
4114	1.87639	0.0179974	0.0833965	MAGEB3
2891	1.8762	0.0679818	0.207638	GRIA2
389336	1.87605	0.0979316	0.26314	C5orf46
80343	1.87463	0.133934	0.319731	SEL1L2
140807	1.87453	0.140872	0.33011	KRT72
101927016	1.87448	0.175875	0.378002	NA
140732	1.87353	0.134145	0.319912	SUN5
791114	1.87283	0.174517	0.376057	PWRN1
399708	1.87256	0.129454	0.313325	LINC00701
286749	1.87182	0.108527	0.280897	STON1-GTF2A1L
102546227	1.87108	0.116577	0.293441	LINC01340
4312	1.87033	0.162966	0.360915	MMP1
101929723	1.87032	0.0776899	0.226645	LINC01914
1755	1.87025	0.140997	0.330314	DMBT1
101927591	1.86962	0.0886431	0.246969	DPP10-AS3
101928241	1.86808	0.117987	0.29568	LINC01787
339260	1.86684	0.061331	0.19387	LOC339260
3446	1.86674	0.103414	0.272236	IFNA10
9447	1.8656	0.136688	0.323774	AIM2
2986	1.86367	0.120469	0.299967	GUCY2F
9843	1.8632	0.0666509	0.205099	HEPH
389763	1.86258	0.115837	0.292394	SPATA31D1
119692	1.86238	0.138009	0.326051	OR51S1
10394	1.86209	0.150776	0.343613	PRG3
100500834	1.8616	0.125981	0.308553	MIR3924
150572	1.86063	0.183959	0.388582	SMYD1
642929	1.86045	0.0192481	0.0873533	LOC642929
101929771	1.85883	0.0562374	0.183112	LINC01655
150084	1.85871	0.157651	0.3533	IGSF5
100506035	1.85847	0.125835	0.308375	LINC00989
9832	1.85806	0.0511553	0.171631	JAKMIP2
100505566	1.8573	0.115439	0.291845	LINC00578
54212	1.85694	0.138074	0.326132	SNTG1
25818	1.85535	0.0455596	0.158393	KLK5
6003	1.85467	0.0603976	0.191844	RGS13
729233	1.85393	0.0483858	0.16506	PRR20B
3158	1.85185	0.149941	0.342499	HMGCS2
101929239	1.84865	0.124296	0.305745	PACRG-AS2
81318	1.84752	0.155072	0.349974	OR4A5
57502	1.84645	0.125764	0.308289	NLGN4X
129446	1.8455	0.12441	0.305891	XIRP2
101928469	1.84534	0.148625	0.340957	MIR325HG
401285	1.84451	0.150348	0.342887	TCP10L2
101927129	1.84414	0.0337197	0.129007	LINC01580
277	1.84386	0.103407	0.272236	AMY1B
100750225	1.84294	0.0986622	0.264453	PCAT1
57471	1.84207	0.0592541	0.189501	ERMN
26494	1.84164	0.181439	0.38502	OR8G1
100128317	1.8416	0.13286	0.318133	LOC100128317
374569	1.8414	0.157761	0.353324	ASPG
127540	1.83972	0.104599	0.274029	HMGB4
100506049	1.83926	0.109734	0.282991	LRRC72
100329135	1.83876	0.0749003	0.22172	TRPC5OS
139065	1.83788	0.0982712	0.263791	SLITRK4
838	1.83786	0.127454	0.310374	CASP5
285878	1.83706	0.142659	0.332438	VSTM2A-OT1
196475	1.83644	0.244352	0.464962	RMST
100506682	1.83589	0.160342	0.356722	LOC100506682
100873955	1.83553	0.103262	0.27203	LNX1-AS2
51666	1.834	0.175985	0.378078	ASB4
103689918	1.83303	0.147206	0.339061	LINC01378
7180	1.83207	0.152751	0.346419	CRISP2
10408	1.83163	0.120361	0.299806	MYCNOS
340595	1.83138	0.153199	0.347168	RTL4
390148	1.83119	0.174891	0.376549	OR5W2
80731	1.83083	0.104574	0.274029	THSD7B
725	1.83075	0.14481	0.335485	C4BPB
388743	1.82602	0.111252	0.28522	CAPN8
1278	1.82591	0.148115	0.340172	COL1A2
5179	1.82569	0.0828534	0.236762	PENK
389207	1.82289	0.166378	0.365276	GRXCR1
100129278	1.82175	0.0992664	0.265646	TDRD15
101929584	1.82056	0.110682	0.284487	LINC02443
101927075	1.82028	0.130028	0.314081	FGF10-AS1
1501	1.81935	0.0562271	0.183099	CTNND2
57733	1.81848	0.103704	0.272605	GBA3
100093698	1.81823	0.103995	0.273025	GS1-600G8.3
728373	1.81754	0.145051	0.335905	USP17L25
3641	1.81744	0.125358	0.307571	INSL4
139741	1.81715	0.120973	0.300801	ACTRT1
100506274	1.8162	0.0878198	0.245664	LOC100506274
2996	1.81586	0.111674	0.285915	GYPE
79908	1.81553	0.17422	0.375723	BTNL8
101927900	1.81523	0.0555184	0.181416	LINC01477
201651	1.81514	0.115217	0.291518	AADACP1
128826	1.81501	0.0965464	0.260751	MIR1-1HG
401286	1.81408	0.184133	0.388803	LINC02538
93273	1.81312	0.199063	0.407717	LEMD1
100131047	1.81218	0.123715	0.304896	DNAH8-AS1
391211	1.81212	0.0589174	0.188935	OR2G6
100302227	1.81177	0.0285823	0.115156	MIR1302-1
102465910	1.81177	0.0285823	0.115156	MIR6859-3
101927434	1.81159	0.147066	0.338908	LOC101927434
101928882	1.81004	0.143279	0.333324	LOC101928882
3990	1.80965	0.166309	0.365208	LIPC
1833	1.80937	0.14002	0.328977	EPYC
104355289	1.80844	0.158273	0.353828	LINC01324
54661	1.80841	0.0436515	0.153857	PCDHB17P
340441	1.80831	0.105039	0.274776	POTEA
10538	1.8083	0.0299376	0.118946	BATF
100500869	1.8083	0.0299376	0.118946	MIR3672
5788	1.80713	0.0970521	0.261644	PTPRC
101926925	1.80566	0.0618226	0.19487	LINC01358
2846	1.80482	0.0713752	0.2147	LPAR4
100507206	1.80448	0.187985	0.393804	LINC00943
100132741	1.80223	0.0899222	0.248769	LOC100132741
169355	1.80186	0.191419	0.397547	IDO2
100506457	1.80152	0.217914	0.433082	MIR3681HG
399939	1.80065	0.100018	0.266702	TRIM49D1
4887	1.79999	0.131843	0.316521	NPY2R
101928449	1.79979	0.115538	0.291992	LINC02426
207107	1.79967	0.0920647	0.252684	SFTA1P
2167	1.79869	0.174819	0.376529	FABP4
445328	1.79854	0.124456	0.305953	ARHGEF35
56287	1.79803	0.180404	0.383857	GKN1
22895	1.79687	0.177346	0.37984	RPH3A
100874175	1.79553	0.202708	0.412543	LINC00446
158326	1.79471	0.0879995	0.245973	FREM1
283461	1.79457	0.132028	0.316832	C12orf40
388698	1.79424	0.110965	0.284898	FLG2
100302191	1.79346	0.0677603	0.207207	MIR548I4
118425	1.79188	0.196824	0.404678	PCAT4
100506271	1.79155	0.131118	0.315607	LOC100506271
338674	1.79123	0.137704	0.325555	OR5F1
28662	1.79009	0.0771411	0.225628	TRAV21
100379220	1.79005	0.112687	0.287525	TMED11P
49860	1.79003	0.219772	0.435312	CRNN
1826	1.78964	0.134919	0.320841	DSCAM
390439	1.78915	0.142682	0.332452	OR11G2
79097	1.78883	0.178852	0.381678	TRIM48
729384	1.7888	0.170257	0.370923	TRIM49D2
101929544	1.78836	0.150672	0.343406	LINC02217
4153	1.78738	0.209517	0.421408	MBL2
653203	1.78722	0.209655	0.421596	FAM230A
284788	1.78654	0.111329	0.285367	LOC284788
283598	1.78633	0.128548	0.312186	C14orf177
100506733	1.78627	0.164044	0.362403	FAM170B-AS1
64184	1.78316	0.132356	0.317377	EDDM3B
346528	1.78245	0.170756	0.371375	OR2A1
3045	1.78179	1.26989e-06	0.0180298	HBD
3075	1.77762	0.0765558	0.224574	CFH
7365	1.77752	0.148442	0.340714	UGT2B10
101929265	1.77711	0.151224	0.344166	LINC01428
101054525	1.77504	0.103351	0.272141	PGR-AS1
389161	1.77476	0.0858832	0.242058	ANKUB1
8756	1.77407	0.191529	0.397702	ADAM7
30820	1.77402	0.0970294	0.261638	KCNIP1
101927215	1.77369	0.11052	0.284347	LINC01266
26138	1.77349	0.141104	0.330457	LINC00588
399814	1.77317	0.180804	0.384373	C10orf120
27177	1.7722	0.166296	0.365208	IL36B
92552	1.77173	0.0843323	0.239542	ATXN3L
29851	1.77052	0.0946998	0.257355	ICOS
1538	1.77022	0.194232	0.401211	CYLC1
102723895	1.77017	0.086857	0.243811	LINC02552
6956	1.77008	0.101864	0.269851	TRAV6
105375816	1.76912	0.15624	0.351552	LOC105375816
102723487	1.76687	0.133976	0.319805	LINC01497
55511	1.76513	0.133857	0.3196	SAGE1
79501	1.76331	0.0902226	0.249339	OR4F5
219482	1.76298	0.0658536	0.203458	OR5M3
387715	1.76196	0.0719355	0.215997	ARMS2
406995	1.76053	0.0383149	0.141096	MIR181A1
100130954	1.75988	0.0834256	0.237871	LINC01502
101929244	1.75951	0.146825	0.33866	CASC20
101927990	1.75946	0.130617	0.314769	TRDN-AS1
100507267	1.75929	0.185967	0.390816	LINC01187
148824	1.7589	0.143167	0.333201	GCSAML-AS1
10050	1.75885	0.134971	0.320878	SLC17A4
390436	1.75763	0.124957	0.306837	OR4K17
101928437	1.75717	0.11824	0.296054	LOC101928437
151300	1.75618	0.218663	0.433808	LINC00608
8076	1.75581	0.208773	0.420448	MFAP5
443	1.75434	0.291147	0.518074	ASPA
64581	1.7538	0.164151	0.362557	CLEC7A
728606	1.75261	0.149619	0.342433	PCAT18
256223	1.75257	0.153877	0.348195	CDRT15L2
442361	1.75257	0.153877	0.348195	OR2A2
978	1.75189	0.130858	0.315178	CDA
101927139	1.75099	0.16893	0.368763	LOC101927139
101927637	1.75094	0.12627	0.30902	LINC02411
101927797	1.749	0.121413	0.301474	MIR548XHG
6690	1.74826	0.153435	0.347542	SPINK1
339505	1.74738	0.265432	0.488604	LINC01141
85397	1.74641	0.0648101	0.201285	RGS8
390201	1.74635	0.11193	0.286312	OR10V1
100616184	1.7461	0.0469113	0.161721	MIR4477A
374454	1.74568	0.227236	0.444427	KRT77
283116	1.74559	0.120776	0.300495	TRIM49B
170712	1.74546	0.172362	0.373731	COX7B2
392309	1.74371	0.0623468	0.196005	OR13J1
390892	1.74306	0.180678	0.384224	OR7A10
2543	1.74215	0.152164	0.345503	GAGE1
643486	1.74162	0.166322	0.36521	BRDTP1
1620	1.74138	0.144227	0.334853	BRINP1
3351	1.74131	0.131908	0.316612	HTR1B
404785	1.74119	0.0968285	0.261189	POTEG
7276	1.74013	0.135745	0.322293	TTR
414899	1.73921	0.173318	0.374887	BLID
2856	1.73907	0.0649247	0.201553	GPR33
285311	1.73877	0.189209	0.39526	C3orf56
10894	1.73862	0.188535	0.394433	LYVE1
2892	1.73837	0.116558	0.293441	GRIA3
100130017	1.73811	0.120817	0.300571	FTLP10
101926950	1.73787	0.123654	0.304826	LINC01570
54627	1.73647	0.138484	0.326667	MAP10
54596	1.73637	0.0687367	0.209075	L1TD1
102723661	1.73162	0.156056	0.35136	LINC02790
3062	1.73067	0.130129	0.314158	HCRTR2
338662	1.73019	0.174876	0.376549	OR8D4
101410534	1.72844	0.106634	0.277541	DLGAP1-AS4
79544	1.72506	0.207008	0.418348	OR4K1
337960	1.72424	0.155842	0.35113	KRTAP13-3
644189	1.72407	0.123175	0.304027	LOC644189
143503	1.72296	0.166615	0.365627	OR51E1
127254	1.72242	0.0854464	0.241282	ERICH3
729238	1.72229	0.265671	0.488816	SFTPA2
28983	1.72221	0.0898262	0.248704	TMPRSS11E
101927156	1.72184	0.222691	0.438586	LINC01934
101929680	1.72175	0.0727587	0.217801	SCN1A-AS1
260436	1.72172	0.229386	0.44712	FDCSP
10225	1.72135	0.168955	0.368763	CD96
1004	1.72101	0.0806313	0.232447	CDH6
101928767	1.72039	0.0760737	0.223854	LINC02328
101928850	1.72027	0.125719	0.30823	LOC101928850
3109	1.71911	0.13748	0.325135	HLA-DMB
26211	1.71823	0.197259	0.405194	OR2F1
102723362	1.71505	0.125014	0.306942	LINC01884
2249	1.71421	0.0910079	0.250777	FGF4
100874242	1.71135	0.141767	0.331189	PRICKLE2-AS2
100616349	1.71135	0.141767	0.331189	MIR4451
693203	1.71115	0.0525294	0.174982	MIR618
100507629	1.70882	0.164815	0.363418	LINC00658
1135	1.70876	0.117189	0.294371	CHRNA2
101927417	1.70855	0.0988677	0.264879	FHAD1-AS1
730102	1.70689	0.121303	0.301312	CRYZL2P
3817	1.7067	0.134991	0.320878	KLK2
105373551	1.70658	0.266458	0.489794	LOC105373551
5729	1.70582	0.176398	0.378552	PTGDR
144809	1.70552	0.206781	0.418208	FAM216B
101927876	1.70349	0.202045	0.411717	LINC01654
11199	1.70272	0.120673	0.300344	ANXA10
28801	1.70113	0.0633881	0.198343	IGLV3-13
100874330	1.70113	0.0633881	0.198343	LINC01014
100506742	1.70075	0.19118	0.397312	CASP12
100507143	1.70004	0.147476	0.339304	LINC00708
101927410	1.69996	0.216181	0.430542	LOC101927410
2515	1.69883	0.318352	0.545296	ADAM2
2312	1.69842	0.140439	0.329469	FLG
729467	1.69708	0.174289	0.375723	HSD52
219959	1.69698	0.168987	0.368777	OR1S1
26246	1.69609	0.150663	0.343406	OR2L2
220081	1.69504	0.0961561	0.260305	ERICH6B
167465	1.69427	0.199358	0.407944	ZNF366
54097	1.69276	0.152796	0.346465	FAM3B
100505619	1.69257	0.189009	0.395046	LINC00919
283194	1.69252	0.24373	0.4642	LOC283194
5462	1.69199	0.14793	0.339883	POU5F1B
348021	1.69155	0.0209644	0.0927845	LINC00442
388336	1.68968	0.220117	0.435718	SHISA6
157381	1.68946	0.196401	0.404181	LINC00964
116255	1.68823	0.142386	0.332036	MOGAT1
6700	1.68704	0.236567	0.455643	SPRR2A
403273	1.68606	0.170185	0.370823	OR5H14
84251	1.68574	0.0896549	0.248443	SGIP1
388646	1.6856	0.199725	0.408484	GBP7
81448	1.68443	0.171815	0.372949	OR6K2
400804	1.68182	0.20813	0.419599	LINC02817
4762	1.68121	0.194124	0.401096	NEUROG1
51338	1.68091	0.15493	0.349805	MS4A4A
158983	1.68068	0.141057	0.330401	H2BW1
101927421	1.68021	0.192545	0.398805	LOC101927421
100287728	1.67966	0.0768826	0.225114	SMIM10L2B-AS1
148756	1.67865	0.231231	0.449329	OVAAL
101928718	1.67767	0.00195434	0.0204003	LOC101928718
101928605	1.67763	0.193938	0.400863	ARHGEF35-AS1
5121	1.67697	0.125559	0.307909	PCP4
346673	1.67651	0.156081	0.35139	STRA8
2158	1.67538	0.258993	0.481748	F9
119764	1.67494	0.116215	0.292973	OR4X2
100113404	1.67494	0.116215	0.292973	LINC00583
162282	1.67391	0.172532	0.374012	ANKFN1
439916	1.67117	0.267144	0.490579	LINC00615
9502	1.67028	0.164587	0.363111	XAGE2
101927619	1.6701	0.181457	0.38502	LINC01923
100169851	1.67002	0.169911	0.370341	PATE3
642006	1.67001	0.0372343	0.138246	GUSBP10
866	1.66927	0.0876377	0.245347	SERPINA6
9358	1.66785	0.0855535	0.241454	ITGBL1
105373347	1.6677	0.191787	0.397969	LOC105373347
389400	1.6677	0.106533	0.277449	GFRAL
101928022	1.66733	0.171804	0.372949	LINC01214
84539	1.66716	0.203261	0.413541	MCHR2
7984	1.66619	0.196231	0.403947	ARHGEF5
1401	1.66486	0.27799	0.503773	CRP
284998	1.66424	0.201029	0.410264	LINC01114
2904	1.66395	0.101284	0.268902	GRIN2B
574518	1.66379	0.1162	0.292973	MIR514A3
11262	1.66313	0.145878	0.337078	SP140
282966	1.66276	0.136764	0.323899	C10orf53
10648	1.66251	0.0592618	0.189504	SCGB1D1
28655	1.66239	0.127733	0.310902	TRAV27
125958	1.66183	0.0635793	0.198868	OR7D4
401666	1.65975	0.236954	0.45608	OR51A4
140689	1.65891	0.164158	0.362557	CBLN4
221301	1.65852	0.127863	0.311055	CALHM4
25878	1.658	0.145528	0.336598	MXRA5
105379238	1.65791	0.0789581	0.228988	NA
219484	1.65663	0.157487	0.3531	OR5M8
128366	1.65646	0.187745	0.393403	OR6P1
391109	1.65617	0.185072	0.389857	OR10K1
100616181	1.65565	0.141157	0.330499	MIR4514
6975	1.65525	0.134615	0.32044	TECTB
729950	1.6539	0.153721	0.347981	LINC01915
100506835	1.65384	0.226624	0.443593	LINC00840
101928223	1.65345	0.103284	0.272064	LINC01612
138009	1.6524	0.184312	0.389079	DCAF4L2
390275	1.65239	0.186206	0.391117	OR8A1
27012	1.65189	0.0752169	0.222185	KCNV1
100507144	1.65182	0.177933	0.380581	LOC100507144
28723	1.65163	0.0749112	0.22172	TRAJ32
767611	1.65163	0.0749112	0.22172	SNORD114-30
57084	1.65141	0.121829	0.302104	SLC17A6
388942	1.65131	0.0837304	0.238333	LINC01913
220980	1.65122	0.191182	0.397312	TMEM72-AS1
267012	1.65115	0.163997	0.362346	DAOA
55258	1.65021	0.189991	0.396137	THNSL2
168537	1.64979	0.209913	0.421966	GIMAP7
101928622	1.64975	0.189427	0.395483	LOC101928622
7299	1.64828	0.0925801	0.25355	TYR
64699	1.64778	0.0493234	0.167314	TMPRSS3
448835	1.64691	0.0778471	0.227049	LCE6A
403239	1.64639	0.254065	0.475697	OR2T27
392459	1.64599	0.190605	0.396622	CXXC1P1
101927269	1.64588	0.179772	0.382904	LOC101927269
8942	1.64584	0.113017	0.288082	KYNU
100874245	1.64576	0.220835	0.436444	NAALADL2-AS1
7142	1.64556	0.125717	0.30823	TNP2
102724849	1.64467	0.129586	0.313409	LOC102724849
100505609	1.64405	0.169932	0.370357	LINC02053
4099	1.64363	0.277082	0.50262	MAG
337878	1.64239	0.257571	0.48011	KRTAP7-1
27324	1.64103	0.108268	0.280508	TOX3
340017	1.63959	0.0897937	0.248687	LINC02433
9457	1.63804	0.245426	0.466337	FHL5
22802	1.63695	0.139768	0.328602	CLCA4
100506405	1.63683	0.131774	0.316464	LOC100506405
337968	1.63683	0.131774	0.316464	KRTAP6-3
259240	1.63615	0.152596	0.346179	WFDC9
101928569	1.63613	0.159402	0.35539	LINC02101
3044	1.63591	0.151366	0.344242	HBBP1
390195	1.63591	0.151366	0.344242	OR5AN1
81127	1.63558	0.251209	0.472137	OR4K15
285205	1.63497	0.065918	0.20359	LINC00636
2532	1.63489	0.158064	0.353642	ACKR1
4018	1.63426	0.169706	0.36998	LPA
105379211	1.63358	0.157622	0.353263	NA
286362	1.6332	0.134083	0.319899	OR13C9
645355	1.63304	0.153063	0.346904	MIR3976HG
735	1.63043	0.158503	0.354147	C9
28696	1.62913	0.036927	0.137649	TRAJ59
100510707	1.62913	0.036927	0.137649	TBC1D3J
440041	1.62911	0.17702	0.379399	TRIM51HP
285401	1.62772	0.199956	0.40875	LINC00698
151112	1.6273	0.199144	0.407766	ZSWIM2
728400	1.627	0.187624	0.393251	USP17L28
317716	1.62646	0.156585	0.351828	BPIFA4P
100874216	1.62551	0.19765	0.40576	ZNF385D-AS1
728637	1.62549	0.337109	0.562198	MEIKIN
340596	1.62548	0.116344	0.293114	LHFPL1
400238	1.62497	0.158837	0.354697	LINC00642
340094	1.62478	0.328156	0.552819	LINC01020
100874037	1.62458	0.40473	0.621194	CADM2-AS2
219285	1.62438	0.127144	0.310064	SAMD9L
7103	1.62296	0.174383	0.375846	TSPAN8
57105	1.62243	0.16415	0.362557	CYSLTR2
341416	1.62203	0.206173	0.417283	OR6C2
29949	1.62177	0.249057	0.469888	IL19
101927973	1.62055	0.130111	0.314143	LINC01695
1414	1.62048	0.183844	0.388482	CRYBB1
837	1.62025	0.172618	0.374114	CASP4
387810	1.61888	0.18507	0.389857	LINC02764
317701	1.61875	0.0984755	0.264127	VN1R2
104169671	1.61765	0.0827987	0.236725	LINC01036
643714	1.61702	0.0932126	0.254635	CASC16
57477	1.61628	0.0909627	0.250697	SHROOM4
101928205	1.61576	0.119653	0.298465	LINC02097
9037	1.61565	0.0997333	0.266193	SEMA5A
101927320	1.61513	0.161877	0.359143	ERICH3-AS1
353133	1.61436	0.145658	0.336762	LCE1C
103695431	1.61399	0.30283	0.528918	LINC01048
26298	1.61254	0.154834	0.349663	EHF
51348	1.61238	0.239671	0.459343	KLRF1
8735	1.61224	0.0650393	0.201649	MYH13
11202	1.61161	0.165675	0.364515	KLK8
101929319	1.61144	0.0478095	0.163605	LOC101929319
2915	1.6084	0.103346	0.272141	GRM5
51289	1.60797	0.172544	0.374012	RXFP3
100313895	1.60779	0.126973	0.309971	MIR548F4
7827	1.60732	0.247731	0.468695	NPHS2
728695	1.60709	0.30272	0.528796	SPANXB1
101927650	1.60703	0.230406	0.448476	LINC02126
5858	1.60699	0.14729	0.339075	PZP
917	1.60651	0.149935	0.342499	CD3G
100528064	1.60616	0.0465383	0.160884	NEDD8-MDP1
285601	1.60586	0.163771	0.362098	GPR150
101927477	1.60504	0.28099	0.507215	LINC01507
101928551	1.60259	0.185443	0.390236	LOC101928551
100862680	1.60126	0.201241	0.41052	LINC00507
1610	1.59955	0.303614	0.529735	DAO
90865	1.59919	0.19208	0.398233	IL33
2565	1.598	0.269019	0.493097	GABRG1
3445	1.59781	0.168462	0.368143	IFNA8
135946	1.59757	0.123191	0.304027	OR6B1
101928940	1.59752	0.214333	0.42826	LOC101928940
337970	1.59687	0.169025	0.368777	KRTAP19-3
440742	1.59419	0.131277	0.315804	LOC440742
284632	1.59397	0.259728	0.482629	LINC02800
89858	1.59324	0.233991	0.452353	SIGLEC12
399967	1.59315	0.207449	0.41885	PATE2
101929633	1.59312	0.186125	0.391034	LOC101929633
101926975	1.59307	0.0776003	0.226631	LINC01844
286178	1.59266	0.238168	0.457578	LOC286178
128954	1.59221	0.273959	0.499132	GAB4
114	1.59182	0.100557	0.267535	ADCY8
448834	1.59103	0.255962	0.478273	KPRP
22925	1.58976	0.1784	0.381149	PLA2R1
284827	1.58974	0.106406	0.277203	KRTAP13-4
643812	1.58807	0.110757	0.284593	KRTAP27-1
279	1.5871	0.0530511	0.17615	AMY2A
102724623	1.58699	0.200385	0.409362	LINC01414
102724631	1.58627	0.220691	0.436251	POTEB3
150992	1.58567	0.219749	0.435298	LINC00309
768215	1.58557	0.143209	0.333216	MIR767
203447	1.5853	0.0729087	0.218066	NRK
101928795	1.58505	0.221473	0.437162	LINC01448
85413	1.58301	0.162793	0.360732	SLC22A16
100874011	1.58259	0.17724	0.379671	XIRP2-AS1
390152	1.58216	0.198731	0.40722	OR8H3
3973	1.58191	0.105661	0.27592	LHCGR
5349	1.58157	0.182288	0.386032	FXYD3
283159	1.57922	0.148447	0.340714	OR8D1
115361	1.579	0.118664	0.296696	GBP4
317754	1.57893	0.156462	0.351694	POTED
28513	1.57893	0.131173	0.315687	CDH19
2890	1.57875	0.0886906	0.247015	GRIA1
5644	1.5786	0.181455	0.38502	PRSS1
102724661	1.57816	0.128276	0.311674	LINC01645
3575	1.57771	0.0829236	0.236878	IL7R
728343	1.57738	0.320043	0.546296	NXF2B
7366	1.57706	0.153569	0.347718	UGT2B15
64002	1.57694	0.160799	0.357392	PCGEM1
100874157	1.57687	0.173665	0.375363	LINC00395
101928893	1.57646	0.110924	0.284889	LOC101928893
7432	1.57627	0.129519	0.313332	VIP
100847077	1.57566	0.228361	0.446041	MIR5688
221476	1.57357	0.202118	0.411806	PI16
100287225	1.57181	0.207463	0.41885	LINC01630
100874172	1.57026	0.347227	0.572652	LINC00440
100996567	1.56976	0.159266	0.35532	ANTXRLP1
100126307	1.56931	0.203134	0.413371	MIR892B
91607	1.5689	0.227323	0.444533	SLFN11
401040	1.56871	0.307759	0.533948	LOC401040
344758	1.56857	0.0968057	0.261153	GPR149
101929926	1.56832	0.220859	0.436462	TEX51
132954	1.5676	0.205414	0.416454	PDCL2
222545	1.56551	0.101178	0.268685	GPRC6A
104797537	1.56526	0.159502	0.355457	GACAT3
494323	1.5647	0.124906	0.306767	MIR361
7498	1.56445	0.15332	0.347322	XDH
100129345	1.56411	0.211506	0.42441	LINC02291
101927787	1.56396	0.207635	0.419019	LOC101927787
728096	1.56317	0.0565079	0.183676	CT47A1
101929532	1.56229	0.404719	0.621194	LOC101929532
100874243	1.56202	0.223497	0.439534	PRICKLE2-AS3
26683	1.562	0.151287	0.344208	OR4F3
100996631	1.56068	0.22008	0.435715	TCP11X1
28669	1.56009	0.269824	0.494157	TRAV14DV4
346525	1.56009	0.269824	0.494157	OR2A12
647107	1.55943	0.12733	0.310278	LINC01192
285194	1.55924	0.111787	0.286079	TUSC7
100132399	1.55817	0.234511	0.45294	GAGE12D
101927718	1.55767	0.132609	0.317742	DSG1-AS1
9313	1.55767	0.228829	0.446552	MMP20
729475	1.55676	0.088847	0.247198	RAD51AP2
729420	1.55615	0.164595	0.363111	LMO7DN
440163	1.55593	0.256994	0.479285	RNASE13
653220	1.55593	0.256994	0.479285	XAGE1A
100505663	1.55586	0.247391	0.468234	LINC01370
440560	1.55554	0.144718	0.33538	PRAMEF11
282775	1.55551	0.270368	0.494643	OR5J2
390142	1.5554	0.168482	0.368157	OR5D13
399876	1.5553	0.255452	0.477697	NAV2-AS4
92291	1.55523	0.151879	0.345093	CAPN13
4986	1.55493	0.0857089	0.241676	OPRK1
9506	1.55491	0.2234	0.439435	PAGE4
3118	1.55489	0.127595	0.310629	HLA-DQA2
4103	1.55355	0.161919	0.359151	MAGEA4
4118	1.55313	0.163915	0.362192	MAL
101929806	1.55212	0.133176	0.318655	NA
388946	1.55212	0.133176	0.318655	TMEM247
100191040	1.55201	0.190447	0.396506	C2CD4D
285622	1.55113	0.298795	0.525426	NBPF22P
54088	1.54996	0.128707	0.312192	LINC00113
3440	1.54951	0.25683	0.479105	IFNA2
60482	1.54878	0.161909	0.359151	SLC5A7
219429	1.54828	0.139828	0.328688	OR4C11
85438	1.54809	0.29446	0.521583	CABS1
441061	1.54776	0.189874	0.396008	MARCHF11
10345	1.54729	0.0855583	0.241454	TRDN
140464	1.54714	0.140583	0.329589	PISRT1
6523	1.54613	0.100544	0.267535	SLC5A1
5053	1.54544	0.185276	0.389972	PAH
8626	1.54433	0.0864134	0.243094	TP63
101928961	1.54387	0.136272	0.323273	LOC101928961
100873989	1.54355	0.241843	0.462139	GRM5-AS1
285889	1.54339	0.194269	0.401255	LOC285889
100302161	1.54283	0.0697615	0.211121	MIR1205
350	1.54275	0.303794	0.529886	APOH
100420587	1.54209	0.208864	0.420512	LOC100420587
729246	1.54184	0.147122	0.338967	PRR20D
8383	1.5414	0.0706657	0.21313	OR1A1
2712	1.54139	0.252291	0.47356	GK2
400533	1.54065	0.167258	0.366556	LINC02167
101929768	1.54062	0.201026	0.410264	OSMR-AS1
100505811	1.53942	0.137981	0.326021	LINC02148
728081	1.53918	0.153909	0.34824	LINC00290
93035	1.53916	0.134571	0.32039	PKHD1L1
138255	1.53906	0.179299	0.382224	C9orf135
100996490	1.53803	0.116263	0.293055	LINC01206
105369146	1.53758	0.214885	0.428863	LOC105369146
441058	1.53758	0.210165	0.422324	LINC01667
100616226	1.53755	0.0684187	0.208505	MIR4468
10655	1.53678	0.256242	0.478449	DMRT2
103689844	1.53628	0.0905549	0.249941	LINC01288
338599	1.53481	0.0915779	0.251786	DUPD1
390078	1.53481	0.0915779	0.251786	OR52E6
28421	1.53481	0.0915779	0.251786	IGHV3-52
105373957	1.53481	0.0915779	0.251786	LOC105373957
101060146	1.53311	0.145514	0.336594	CHMP1B2P
729447	1.53263	0.211093	0.423897	GAGE2A
100130520	1.5326	0.0899829	0.248846	CD300H
102723320	1.53119	0.208406	0.419977	CERS3-AS1
101928290	1.53112	0.248129	0.468977	PLBD1-AS1
401535	1.53111	0.126342	0.309116	C9orf170
401324	1.5306	0.195399	0.402653	LOC401324
340273	1.53024	0.0984102	0.263992	ABCB5
84189	1.52946	0.102426	0.270607	SLITRK6
5680	1.52905	0.222644	0.438524	PSG11
200132	1.52888	0.256509	0.478728	TCTEX1D1
100126356	1.52779	0.170778	0.371375	MIR365B
100289462	1.52779	0.170778	0.371375	DEFB4B
81168	1.52695	0.154725	0.349473	OR8J3
28907	1.52695	0.154725	0.349473	IGKV5-2
101927774	1.52655	0.230322	0.448392	LINC00824
2638	1.52643	0.242973	0.463487	GC
344805	1.52611	0.179011	0.381877	TMPRSS7
171484	1.52587	0.237903	0.457281	FAM9C
101927347	1.52541	0.249139	0.469923	GRM7-AS3
100689074	1.52518	0.126568	0.309522	POU6F2-AS2
148145	1.52514	0.276657	0.501978	LINC00906
285025	1.52501	0.066129	0.204086	CCDC141
10462	1.52484	0.207167	0.418554	CLEC10A
100302261	1.52397	0.0836803	0.23831	MIR1910
100130302	1.52397	0.0836803	0.23831	SUPT20HL1
102724908	1.52373	0.18934	0.39539	LOC102724908
952	1.52298	0.247582	0.468501	CD38
101928401	1.5221	0.165618	0.364515	LOC101928401
102216342	1.52095	0.0735958	0.219451	LINC01108
56142	1.51988	0.262604	0.485762	PCDHA6
100189334	1.51969	0.231584	0.449468	TRH-GTG1-2
100132154	1.51918	0.0814766	0.234147	LOC100132154
286828	1.51902	0.292198	0.519001	CSN1S2AP
4255	1.51797	0.209206	0.421111	MGMT
54363	1.51698	0.30875	0.535244	HAO1
406970	1.51608	0.0885802	0.246939	MIR194-2
401428	1.51608	0.0885802	0.246939	OR2A20P
139420	1.51594	0.14021	0.329232	PPP4R3C
441374	1.51445	0.213497	0.427175	FLJ42969
401138	1.51403	0.0456803	0.158624	AMTN
222	1.51379	0.126097	0.308685	ALDH3B2
6997	1.51249	0.0970418	0.261641	TDGF1
8388	1.5113	0.21346	0.427175	OR1E2
693194	1.51062	0.120252	0.299632	MIR609
101929123	1.51051	0.373659	0.596459	LINC02493
356	1.51049	0.222957	0.438957	FASLG
149086	1.51048	0.197792	0.405935	LDC1P
26085	1.50961	0.279476	0.50567	KLK13
101669762	1.50909	0.22151	0.437201	BLACAT1
359787	1.507	0.159278	0.35532	DPPA3
152078	1.50637	0.15771	0.353324	SLC66A1L
158511	1.50515	0.0361301	0.135493	CSAG1
55997	1.50404	0.102	0.27002	CFC1
100132146	1.5038	0.223595	0.439696	FAM240A
387836	1.50326	0.208846	0.420512	CLEC2A
387748	1.5028	0.250159	0.470837	OR56B1
105369444	1.50235	0.21525	0.42926	NA
1511	1.50193	0.234566	0.45294	CTSG
2259	1.50139	0.180006	0.383282	FGF14
23650	1.50119	0.0469311	0.16174	TRIM29
101927866	1.50115	0.261886	0.484811	LINC02010
5314	1.50081	0.11421	0.290133	PKHD1
4068	1.49998	0.0865552	0.243325	SH2D1A
337967	1.49909	0.170353	0.371038	KRTAP6-2
100129669	1.49876	0.296962	0.524216	IZUMO3
101927668	1.49836	0.190465	0.396514	LOC101927668
388555	1.49722	0.187542	0.393137	IGFL3
28430	1.49716	0.196575	0.404369	IGHV3-37
3082	1.49697	0.0764243	0.224393	HGF
102466744	1.4968	0.0837231	0.238333	MIR6827
5067	1.49665	0.10572	0.275998	CNTN3
118421	1.49665	0.249885	0.470463	LINC00161
6702	1.49602	0.25476	0.476654	SPRR2C
259232	1.49536	0.140716	0.329875	NALCN
117196	1.49461	0.274029	0.499184	MRGPRX4
671	1.4945	0.213406	0.427143	BPI
101927494	1.49434	0.211464	0.424362	LINC02070
101928135	1.49357	0.302293	0.528459	LOC101928135
116379	1.49354	0.269589	0.493867	IL22RA2
105375840	1.49292	0.319238	0.546089	LOC105375840
101926964	1.49274	0.323052	0.547886	LOC101926964
100422988	1.4927	0.175612	0.377521	MIR3156-1
139760	1.49264	0.0583291	0.187642	GPR119
105375667	1.49184	0.211517	0.42441	NA
100288485	1.4909	0.307213	0.533326	MTRNR2L7
416	1.48983	0.218592	0.433732	ARSF
642968	1.48898	0.0268191	0.110274	FAM163B
391112	1.48863	0.176335	0.378508	OR6Y1
195977	1.48849	0.268019	0.491931	ANTXRL
127435	1.48746	0.207772	0.419222	PODN
100506159	1.48738	0.321583	0.546516	LINC02470
101928052	1.48724	0.22551	0.442303	LOC101928052
56159	1.4872	0.122883	0.303717	TEX11
105379260	1.48708	0.307037	0.533297	NA
100506115	1.48678	0.233421	0.451723	SMIM25
940	1.48475	0.163721	0.362044	CD28
202374	1.48456	0.12252	0.30316	STK32A
7010	1.48454	0.199595	0.408307	TEK
3283	1.48444	0.191848	0.397975	HSD3B1
944	1.48389	0.261528	0.484463	TNFSF8
3453	1.4835	0.0175674	0.0821953	IFNA22P
646736	1.48339	0.365776	0.589946	LOC646736
102659288	1.48337	0.267409	0.490907	KCCAT333
100996590	1.48285	0.304522	0.530602	LINC01505
389114	1.48203	0.132969	0.31831	ZNF662
201305	1.48108	0.211279	0.424142	SPNS3
284688	1.48066	0.189054	0.395087	LINC01142
414201	1.48035	0.120315	0.299717	ZNF32-AS3
219447	1.47972	0.248719	0.469652	OR5AS1
219865	1.47942	0.113795	0.289441	OR8G5
9834	1.47941	0.204027	0.414624	FAM30A
101927835	1.47923	0.206049	0.417207	LINC02143
57047	1.47902	0.0942425	0.256578	PLSCR2
1404	1.47826	0.214518	0.428461	HAPLN1
100996279	1.47683	0.16295	0.360915	LINC00269
105378148	1.47631	0.240541	0.460486	LOC105378148
51705	1.47613	0.184877	0.389796	EMCN
101927692	1.47467	0.0646277	0.2009	LOC101927692
256764	1.47425	0.188505	0.394399	WDR72
101928039	1.4721	0.361944	0.586285	LOC101928039
126541	1.47166	0.210786	0.42333	OR10H4
4620	1.47161	0.190366	0.396424	MYH2
101930749	1.47072	0.350624	0.574797	LINC00397
730	1.46881	0.14859	0.340903	C7
779	1.46789	0.191828	0.397975	CACNA1S
285375	1.46758	0.169348	0.369397	LINC00620
51802	1.46659	0.217755	0.432858	ASIC5
196415	1.46622	0.26091	0.483978	C12orf77
79473	1.46596	0.260806	0.48382	OR52N1
101928443	1.46567	0.168247	0.367929	LINC02753
1066	1.46561	0.236521	0.455617	CES1
100189326	1.46515	0.128044	0.311243	TRV-CAC4-1
442895	1.46153	0.131632	0.316338	MIR302C
759	1.46006	0.0799843	0.231075	CA1
728379	1.4598	0.0428968	0.15192	USP17L26
403274	1.45978	0.264449	0.487562	OR5H15
101927007	1.45938	0.18028	0.383696	LINC01365
197003	1.45925	0.163351	0.361402	MGC15885
101927186	1.4588	0.311817	0.538782	ADGRL3-AS1
931	1.45868	0.197449	0.405493	MS4A1
5506	1.45789	0.213584	0.427295	PPP1R3A
127385	1.45759	0.274413	0.499535	OR10J5
347468	1.45476	0.313935	0.5406	OR13H1
51350	1.45452	0.221703	0.43739	KRT76
100507584	1.45438	0.234538	0.45294	LINC01016
140469	1.45407	0.179794	0.382916	MYO3B
100130231	1.45366	0.112702	0.287538	LINC00861
347731	1.45362	0.130939	0.315306	LRRTM3
104355297	1.45319	0.0811522	0.233492	ABCA9-AS1
8685	1.45263	0.184832	0.389755	MARCO
6783	1.45193	0.215762	0.42996	SULT1E1
283365	1.45166	0.259991	0.482848	OR6C6
5671	1.45155	0.209146	0.42102	PSG3
8796	1.45149	0.233911	0.452277	SCEL
353288	1.45147	0.346131	0.571572	KRT26
57795	1.45102	0.3107	0.537508	BRINP2
10590	1.45029	0.155146	0.350061	SCGN
375940	1.44966	0.271901	0.496617	DMBT1P1
116135	1.44912	0.286408	0.51347	LRRC3B
100506237	1.44825	0.0321802	0.12458	NKX2-1-AS1
100874091	1.44754	0.266162	0.489377	TM4SF1-AS1
165257	1.44645	0.186368	0.39137	C1QL2
8618	1.44587	0.181707	0.385315	CADPS
219527	1.44564	0.168224	0.367929	LRRC55
3671	1.44514	0.239308	0.459097	ISLR
102724913	1.44488	0.248313	0.469122	LINC01899
116441	1.44457	0.17424	0.375723	TM4SF18
378828	1.44199	0.22256	0.43839	LINC00317
101928495	1.44199	0.22256	0.43839	LOC101928495
340562	1.44194	0.242871	0.463353	SATL1
59082	1.44143	0.386406	0.603708	CARD18
83894	1.44135	0.115701	0.292246	TTC29
199882	1.44066	0.22868	0.446419	LOC199882
101928108	1.44066	0.142825	0.332648	LY6L
105378804	1.44054	0.158742	0.354598	NA
113091	1.43972	0.100981	0.268382	PTH2
80332	1.43944	0.177157	0.379578	ADAM33
51267	1.43864	0.297705	0.524224	CLEC1A
100507254	1.43813	0.258238	0.480879	LINC01013
8856	1.43747	0.125888	0.308439	NR1I2
11254	1.43746	0.14465	0.335331	SLC6A14
105373991	1.43703	0.197221	0.405186	LOC105373991
493901	1.43701	0.145874	0.337078	RNASE12
3444	1.43701	0.145874	0.337078	IFNA7
100422737	1.43643	0.203978	0.41457	LINC02532
400121	1.43567	0.210014	0.422139	LINC00547
1585	1.43561	0.275345	0.500555	CYP11B2
100132735	1.43537	0.110427	0.284185	FILNC1
414926	1.4353	0.204781	0.415593	LINC00593
100506013	1.43521	0.24818	0.46904	APELA
342926	1.4344	0.228242	0.44587	ZNF677
64078	1.43376	0.233813	0.452166	SLC28A3
105373154	1.43374	0.256717	0.478982	LOC105373154
3346	1.43302	0.25409	0.475712	HTN1
100874082	1.43288	0.126218	0.308945	HTR2A-AS1
199974	1.43238	0.140431	0.329469	CYP4Z1
151475	1.43234	0.144367	0.334949	LINC01907
140456	1.43028	0.136617	0.323686	ASB11
6579	1.42952	0.174723	0.376421	SLCO1A2
284532	1.42951	0.139699	0.32847	OR14A16
400221	1.429	0.141576	0.330952	FLJ22447
574445	1.42845	0.170773	0.371375	MIR511
28744	1.42845	0.170773	0.371375	TRAJ11
28915	1.42845	0.170773	0.371375	IGKV3-7
100500803	1.42845	0.170773	0.371375	MIR3919
6332	1.42843	0.193045	0.399366	SCN7A
400654	1.42811	0.251298	0.472199	LINC01538
414301	1.42647	0.215267	0.429264	DDI1
23768	1.42617	0.172631	0.374114	FLRT2
57408	1.42607	0.0765381	0.224562	LRTM1
222894	1.42577	0.139674	0.328462	FERD3L
105378832	1.42558	0.173602	0.375304	NA
219968	1.42526	0.257556	0.48011	OR5B21
84700	1.42517	0.209273	0.421156	MYO18B
283483	1.42479	0.167677	0.367133	LINC00551
114788	1.42397	0.107068	0.278417	CSMD3
259249	1.42394	0.167506	0.366844	MRGPRX1
55089	1.42335	0.0928796	0.254049	SLC38A4
101154687	1.42325	0.141549	0.330952	LINC01081
204474	1.42174	0.324156	0.548858	PDILT
101927964	1.42148	0.219334	0.434779	LOC101927964
79977	1.42072	0.137905	0.325867	GRHL2
10879	1.42023	0.0738695	0.219966	SMR3B
101928036	1.41986	0.238532	0.45803	HRAT17
440131	1.41924	0.304705	0.530692	LINC00544
100144604	1.41916	0.207396	0.418803	LINC00930
100506475	1.41906	0.197559	0.405633	EGFLAM-AS2
1579	1.41846	0.278515	0.504415	CYP4A11
94236	1.41745	0.0922181	0.25291	DNAJA1P5
339593	1.41684	0.268743	0.49286	LOC339593
284383	1.41672	0.123185	0.304027	OR2Z1
10842	1.41562	0.260482	0.48341	PPP1R17
93426	1.41537	0.088691	0.247015	SYCE1
55351	1.41518	0.137435	0.325055	STK32B
440561	1.41478	0.186308	0.391273	PRAMEF6
643418	1.41477	0.308702	0.535244	LIPN
79345	1.41476	0.181273	0.384951	OR51B2
1641	1.41455	0.0841302	0.239231	DCX
1539	1.41389	0.206093	0.417213	CYLC2
27328	1.41106	0.145179	0.336092	PCDH11X
79310	1.41105	0.209253	0.421146	OR5H2
101928727	1.40997	0.28694	0.514028	NA
50852	1.40942	0.147317	0.339079	TRAT1
100874159	1.40898	0.321685	0.546562	LINC00400
101927450	1.4081	0.149173	0.341716	LOC101927450
28664	1.40721	0.249048	0.469888	TRAV19
101929460	1.40721	0.249048	0.469888	LOC101929460
55024	1.40709	0.197119	0.405051	BANK1
11283	1.40678	0.259992	0.482848	CYP4F8
105373780	1.40622	0.0998347	0.266389	LOC105373780
100874128	1.40554	0.313828	0.540547	LINC00333
79315	1.40542	0.142113	0.331562	OR7E91P
256130	1.4048	0.18514	0.389857	TMEM196
102467074	1.40342	0.112252	0.286852	LINC01377
102723899	1.40326	0.0778964	0.227107	LOC102723899
101929080	1.40288	0.167826	0.367374	LINC02292
9436	1.40266	0.224149	0.440479	NCR2
105372811	1.40251	0.28697	0.514028	NA
119694	1.40197	0.317326	0.544359	OR51F2
53347	1.40167	0.183119	0.387326	UBASH3A
390059	1.40142	0.331797	0.55671	OR51M1
105371558	1.40121	0.194149	0.401096	NA
4046	1.40053	0.0880875	0.246146	LSP1
30813	1.40022	0.220069	0.435715	VSX1
119679	1.40002	0.271855	0.496565	OR52J3
28911	1.39822	0.198713	0.40722	IGKV3-25
100616428	1.39822	0.198713	0.40722	MIR548AM
101928132	1.39664	0.240363	0.460239	LINC02683
145845	1.39656	0.113856	0.289544	LOC145845
101927495	1.39564	0.265046	0.488178	LOC101927495
147381	1.39429	0.151022	0.344009	CBLN2
100874014	1.39395	0.0467776	0.161397	NAV2-AS2
105371190	1.39395	0.0467776	0.161397	NA
4490	1.39395	0.0467776	0.161397	MT1B
79324	1.39371	0.249008	0.469888	OR51G1
126638	1.39329	0.177234	0.379671	RPTN
81466	1.3927	0.209832	0.421833	OR2L5
100294720	1.39237	0.223631	0.439705	NHEG1
257194	1.39115	0.113779	0.289427	NEGR1
130560	1.3906	0.26841	0.492394	SPATA3
138802	1.3901	0.105129	0.274986	OR13C8
201140	1.38996	0.168332	0.367956	DHRS7C
54578	1.38996	0.168332	0.367956	UGT1A6
7380	1.38996	0.168332	0.367956	UPK3A
100129636	1.38996	0.168332	0.367956	LOC100129636
159989	1.38855	0.112895	0.287848	DEUP1
100302211	1.3884	0.140434	0.329469	MIR1203
100302288	1.3884	0.140434	0.329469	MIR548P
26531	1.3884	0.140434	0.329469	OR11A1
103689845	1.38827	0.382351	0.599826	LINC01050
84830	1.38823	0.140495	0.329528	ADTRP
327657	1.38773	0.293477	0.520652	SERPINA9
101978785	1.38772	0.183805	0.388429	PCAT14
5275	1.38706	0.144924	0.335693	SERPINB13
4632	1.38606	0.259788	0.482644	MYL1
101928304	1.38584	0.189917	0.39607	LOC101928304
266977	1.38579	0.22916	0.446955	ADGRF1
6360	1.38573	0.148407	0.340675	CCL16
101927360	1.38471	0.311764	0.538757	LINC01103
104355286	1.38454	0.220374	0.435927	LINC01307
79083	1.38449	0.0962052	0.260308	MLPH
101928190	1.38436	0.281857	0.508327	LINC01487
101928748	1.38427	0.222234	0.438081	LOC101928748
645414	1.38412	0.280849	0.507121	PRAMEF19
7033	1.38332	0.188835	0.394945	TFF3
647060	1.38273	0.317144	0.544225	SPATA31A1
7225	1.38256	0.292179	0.518999	TRPC6
731223	1.38218	0.0536936	0.177461	LINC01220
220296	1.38189	0.185895	0.390748	HEPACAM
731220	1.38173	0.145146	0.336042	RFX8
341277	1.3816	0.134305	0.320105	OVCH2
339976	1.38085	0.233938	0.452297	TRIML1
105370059	1.38072	0.190868	0.396915	LINC02350
3846	1.37999	0.14463	0.335331	KRTAP5-9
245910	1.37977	0.152194	0.345516	DEFB107A
100507195	1.3789	0.156928	0.352369	LINC02384
337879	1.37884	0.279982	0.505988	KRTAP8-1
101929406	1.37817	0.25779	0.480454	LINC01648
2533	1.37775	0.134835	0.320667	FYB1
100133669	1.37763	0.236651	0.455696	LY6E-DT
9982	1.37737	0.0309525	0.121668	FGFBP1
374470	1.37734	0.150378	0.342918	C12orf42
100506795	1.37673	0.216033	0.430278	LINC01354
100847047	1.37657	0.0881767	0.246339	MIR4666B
100129464	1.37614	0.157606	0.353255	LINC01546
133688	1.37544	0.330789	0.555648	UGT3A1
730811	1.37544	0.230674	0.448677	MYT1L-AS1
219473	1.37518	0.28899	0.515623	OR8K3
3851	1.37507	0.225868	0.44279	KRT4
284551	1.37502	0.15379	0.348108	LINC01226
730338	1.37398	0.365898	0.59001	LOC730338
28763	1.37393	0.2267	0.443713	IGLVI-70
100996597	1.37359	0.332455	0.557515	LINC00690
101929338	1.37165	0.159162	0.355172	SEMA5A-AS1
645202	1.3712	0.162246	0.359819	LOC645202
643733	1.37087	0.333785	0.558887	CASP17P
8390	1.3705	0.240292	0.460165	OR1G1
101926955	1.37046	0.222354	0.438196	LINC01733
254950	1.36808	0.26666	0.490039	KRTAP15-1
282706	1.36804	0.0797599	0.230661	DAOA-AS1
202309	1.36714	0.321396	0.546376	GAPT
101926924	1.36585	0.19154	0.397702	LINC01375
646282	1.3658	0.166033	0.3648	AZGP1P1
4544	1.36538	0.207858	0.41935	MTNR1B
4619	1.36515	0.178946	0.381798	MYH1
11279	1.365	0.0551503	0.180657	KLF8
390079	1.36457	0.365075	0.589485	OR52E8
26740	1.36391	0.110598	0.284424	OR1J2
26595	1.36383	0.384649	0.602188	OR8B2
101927305	1.36346	0.233449	0.451723	SNHG27
10753	1.36342	0.171728	0.372841	CAPN9
158131	1.36332	0.29613	0.523426	OR1Q1
728911	1.36243	0.277175	0.502661	CT45A2
3359	1.36206	0.307556	0.533791	HTR3A
24	1.36198	0.190574	0.396622	ABCA4
693221	1.36159	0.101472	0.269213	MIR636
101927829	1.35967	0.0328508	0.126405	LOC101927829
105371907	1.35947	0.103417	0.272236	SEPTIN9-DT
346517	1.35945	0.226111	0.443047	OR6V1
100505989	1.3588	0.162457	0.360145	SMIM31
5698	1.35729	0.081685	0.234556	PSMB9
101928797	1.35719	0.321718	0.546562	LOC101928797
100616239	1.35718	0.210713	0.423304	MIR4705
5675	1.35685	0.242546	0.462951	PSG6
6999	1.35564	0.219006	0.434342	TDO2
287015	1.35531	0.426177	0.641858	TRIM42
80157	1.35498	0.294333	0.521422	CWH43
56547	1.35467	0.343037	0.568529	MMP26
285326	1.35442	0.364685	0.589056	LINC00692
28648	1.35375	0.242083	0.462411	TRAV34
1118	1.35298	0.22093	0.436571	CHIT1
643441	1.35249	0.319634	0.546296	LOC643441
3451	1.35134	0.402803	0.619274	IFNA17
101928720	1.35134	0.402803	0.619274	LINC01509
101928496	1.35084	0.0991862	0.265529	LINC01492
105376351	1.34984	0.229709	0.44758	LINC02645
9288	1.34965	0.261509	0.48446	TAAR3P
100505817	1.34891	0.336833	0.561893	LINC02582
105376854	1.34871	0.132299	0.317294	LINC01925
283585	1.34863	0.304683	0.530686	LINC01148
101927459	1.34771	0.26273	0.485898	LINC01608
83551	1.34758	0.340947	0.565972	TAAR8
100505797	1.34743	0.294737	0.521943	LOC100505797
100852409	1.34695	0.30238	0.528491	NEGR1-IT1
286370	1.34678	0.296153	0.523426	MIR4290HG
284798	1.34612	0.279578	0.505735	LOC284798
81578	1.34597	0.127989	0.311221	COL21A1
643711	1.34547	0.218166	0.433222	LOC643711
5196	1.34511	0.2181	0.433177	PF4
127069	1.34435	0.18151	0.385042	OR2T10
574477	1.34435	0.18151	0.385042	MIR518C
102466251	1.34435	0.18151	0.385042	MIR8061
101927228	1.34378	0.296451	0.523803	LINC02179
403257	1.34375	0.218497	0.433634	OR4C45
28954	1.34375	0.218497	0.433634	REM1
3776	1.34348	0.191152	0.397312	KCNK2
101669767	1.34294	0.124237	0.305711	SCHLAP1
401312	1.34294	0.322463	0.547124	LOC401312
101929559	1.34266	0.264096	0.487295	LINC00211
1553	1.34256	0.239656	0.459343	CYP2A13
101929198	1.34252	0.246162	0.467067	ATP13A4-AS1
283111	1.34152	0.232416	0.450583	OR51V1
5241	1.34132	0.138956	0.32725	PGR
338398	1.34078	0.193992	0.400917	TAS2R60
2326	1.33994	0.21916	0.434556	FMO1
100507537	1.33961	0.231552	0.449468	STRIT1
105375817	1.33876	0.29964	0.526455	LOC105375817
387273	1.33812	0.187399	0.392953	KRTAP5-10
105371095	1.33812	0.187399	0.392953	LOC105371095
406885	1.33812	0.187399	0.392953	MIRLET7C
100126303	1.33812	0.187399	0.392953	MIR890
6582	1.33788	0.317605	0.544575	SLC22A2
390077	1.33771	0.351964	0.576177	OR52N2
389158	1.33726	0.249381	0.47009	PLSCR5
649179	1.33476	0.334302	0.559389	PRAMENP
100505865	1.33465	0.222881	0.438869	LINC00920
100874206	1.33402	0.23646	0.455617	OSBPL10-AS1
27201	1.33396	0.256026	0.478294	GPR78
22914	1.33318	0.272484	0.497266	KLRK1
53919	1.33307	0.127077	0.30998	SLCO1C1
100506527	1.33154	0.239346	0.459097	LINC01007
158866	1.33142	0.171433	0.372456	ZDHHC15
8403	1.33126	0.273608	0.498643	SOX14
284379	1.33109	0.198517	0.406981	LOC284379
102724651	1.32943	0.21823	0.433317	LINC01919
100302171	1.32938	0.323616	0.548589	MIR1321
105376917	1.32935	0.177149	0.379578	LOC105376917
337880	1.3291	0.203787	0.414285	KRTAP11-1
728175	1.32894	0.273965	0.499132	LINC02363
101929199	1.32868	0.215675	0.429836	LINC02261
1767	1.32858	0.0955016	0.258988	DNAH5
729307	1.32771	0.226477	0.443428	LINC02510
1378	1.3275	0.165466	0.364316	CR1
5726	1.32675	0.181153	0.384858	TAS2R38
4939	1.32653	0.296293	0.523621	OAS2
127059	1.3263	0.30423	0.530386	OR2M5
105369201	1.32582	0.228436	0.446094	LOC105369201
101927524	1.32565	0.330167	0.555087	LINC02587
283420	1.32562	0.23651	0.455617	CLEC9A
886	1.32554	0.147985	0.339954	CCKAR
653602	1.325	0.333699	0.558817	NA
403278	1.32472	0.242075	0.462411	OR5K4
767562	1.32447	0.252951	0.474269	SNORD113-2
101927379	1.32384	0.30774	0.533948	LINC02201
693205	1.32356	0.352578	0.576816	MIR620
28685	1.32318	0.23374	0.452131	TRAV8-1
400932	1.32286	0.306415	0.532593	LINC00898
79722	1.3228	0.259627	0.482547	ANKRD55
402317	1.32264	0.282737	0.509485	OR2A42
130106	1.32102	0.316384	0.543499	CIB4
390197	1.32079	0.289885	0.516572	OR4D10
387357	1.32078	0.130011	0.314081	THEMIS
101928516	1.32063	0.313108	0.539652	LOC101928516
8128	1.32016	0.0805047	0.232177	ST8SIA2
105372867	1.31981	0.340871	0.565883	NA
100133123	1.31956	0.393548	0.610899	LINC01203
390649	1.3187	0.275379	0.500555	OR4F15
7097	1.31748	0.16589	0.364654	TLR2
57824	1.3174	0.22814	0.445732	HMHB1
729627	1.31681	0.350098	0.574138	PRR23A
3849	1.31651	0.0993845	0.265786	KRT2
729506	1.31217	0.0983241	0.263844	LINC02226
51442	1.31153	0.14559	0.336714	VGLL1
728588	1.31137	0.213662	0.427353	MS4A18
100287238	1.31115	0.26094	0.483978	USP17L13
1646	1.30977	0.323881	0.548808	AKR1C2
100422965	1.30963	0.238262	0.457672	MIR4263
401014	1.30952	0.320386	0.546296	TEX41
100287205	1.3095	0.23876	0.458314	USP17L12
100379249	1.30938	0.261606	0.484521	BOK-AS1
51207	1.30845	0.241239	0.461356	DUSP13
643355	1.30833	0.141125	0.330472	LINC01750
152405	1.30752	0.123817	0.305078	TEX55
257101	1.30694	0.31384	0.540547	ZNF683
26692	1.30645	0.313118	0.539652	OR2W1
3763	1.30553	0.155803	0.351126	KCNJ6
146481	1.30443	0.344196	0.569635	FRG2DP
28711	1.30416	0.174313	0.375723	TRAJ44
100847071	1.30416	0.174313	0.375723	MIR5684
101927141	1.30416	0.174313	0.375723	LOC101927141
23783	1.30382	0.321812	0.546587	ANKRD62P1-PARP4P3
3046	1.3036	0.113383	0.288665	HBE1
101929701	1.30275	0.32776	0.552381	LINC01584
283171	1.30257	0.287299	0.514222	C11orf44
89766	1.30255	0.179676	0.382816	UMODL1
200403	1.30196	0.200336	0.409291	VWA3B
101927523	1.3015	0.158184	0.353768	LINC02620
101929472	1.3015	0.158184	0.353768	CTD-2350J17.1
494119	1.3015	0.158184	0.353768	SPANXN2
100874151	1.30127	0.258068	0.480686	LINC00381
1510	1.30118	0.33551	0.560552	CTSE
55340	1.3009	0.176913	0.379258	GIMAP5
100422876	1.3009	0.176913	0.379258	MIR3148
8528	1.30083	0.302488	0.528646	DDO
5649	1.30059	0.19731	0.405237	RELN
100874081	1.30007	0.159417	0.35539	FGF14-AS1
388910	1.30007	0.159417	0.35539	LINC00207
337972	1.29948	0.151429	0.344357	KRTAP19-5
541465	1.29903	0.264269	0.487453	CT45A6
4345	1.29899	0.324129	0.548858	CD200
55786	1.29889	0.304724	0.530693	ZNF415
101927844	1.2971	0.199278	0.407944	LINC02801
93190	1.29625	0.369449	0.593643	C1orf158
203413	1.29609	0.329099	0.553915	CT83
646168	1.2959	0.297696	0.524224	LRRC77P
101927722	1.29558	0.310293	0.537045	LINC01644
284486	1.29547	0.240222	0.460124	THEM5
102723448	1.29508	0.301698	0.528354	LINC01986
100861552	1.29482	0.116013	0.292748	LINC00558
3347	1.29443	0.275329	0.500555	HTN3
103021164	1.29443	0.275329	0.500555	CASC21
5301	1.29431	0.0505716	0.170247	PIN1P1
339975	1.29429	0.307111	0.533313	LOC339975
441932	1.29408	0.335065	0.560367	OR2W5
153745	1.29377	0.302564	0.528715	FAM71B
203074	1.29377	0.302564	0.528715	PRSS55
400511	1.29371	0.113885	0.289567	LINC01567
4057	1.29261	0.303979	0.53011	LTF
158062	1.29258	0.131276	0.315804	LCN6
101927660	1.29248	0.357179	0.58113	NA
138883	1.2921	0.279721	0.505921	OR1N1
4585	1.29107	0.15794	0.353528	MUC4
653149	1.291	0.285066	0.512151	NBPF6
51311	1.29087	0.227813	0.445277	TLR8
101928858	1.29075	0.224638	0.441166	LOC101928858
100873939	1.29029	0.358092	0.582081	LNX1-AS1
100463289	1.28935	0.168338	0.367956	MTRNR2L5
219438	1.2891	0.134508	0.320374	OR5D18
115749	1.28896	0.311285	0.538191	C12orf56
102546228	1.28881	0.241343	0.461401	LINC02039
642446	1.28853	0.275884	0.501023	TRIM64B
134860	1.28777	0.221186	0.436924	TAAR9
3868	1.28751	0.251374	0.472247	KRT16
28808	1.28751	0.251374	0.472247	IGLV3-2
101928273	1.28703	0.161241	0.35815	LOC101928273
6014	1.28634	0.284253	0.511207	RIT2
101929743	1.286	0.327194	0.551853	LINC01586
643965	1.28576	0.113978	0.289751	TMEM88B
101929590	1.28576	0.113978	0.289751	NRG3-AS1
196335	1.28512	0.218458	0.433634	OR56B4
101927438	1.28444	0.282733	0.509485	LINC01800
101928937	1.2843	0.241278	0.461389	LOC101928937
4680	1.28413	0.325505	0.550214	CEACAM6
5969	1.28334	0.398179	0.615028	REG1CP
390144	1.28309	0.220663	0.436244	OR5D16
105379198	1.28297	0.387642	0.605072	LOC105379198
353131	1.28263	0.176493	0.378677	LCE1A
100506677	1.28263	0.176493	0.378677	AA06
4892	1.2823	0.151131	0.344099	NRAP
101928722	1.28169	0.326282	0.550871	LOC101928722
4332	1.28125	0.407421	0.623481	MNDA
4624	1.28116	0.315483	0.542608	MYH6
101927152	1.28016	0.24538	0.466323	SAMMSON
100506776	1.28005	0.0415019	0.148491	TRG-AS1
645177	1.27987	0.155053	0.349963	LOC645177
128646	1.27965	0.252591	0.473875	SIRPD
102723875	1.27942	0.362078	0.586346	LINC01065
400958	1.27929	0.12239	0.30292	LINC02245
101929176	1.27873	0.285188	0.512264	CTD-2297D10.2
283480	1.2785	0.316304	0.54345	FGF14-IT1
105369191	1.27794	0.122331	0.302799	NA
55530	1.27686	0.300806	0.527914	SVOP
101929315	1.27578	0.215889	0.430091	LOC101929315
9152	1.27548	0.341228	0.566312	SLC6A5
6283	1.27457	0.218676	0.433808	S100A12
6750	1.27457	0.218676	0.433808	SST
245935	1.27446	0.205389	0.416439	DEFB122
105378803	1.2744	0.293079	0.520207	LRRC53
127066	1.27431	0.330307	0.555202	OR14C36
23418	1.27406	0.0494449	0.167526	CRB1
347730	1.27357	0.183691	0.388304	LRRTM1
284382	1.2733	0.125214	0.307309	ACTL9
50604	1.27284	0.266228	0.48945	IL20
969	1.27232	0.310666	0.537482	CD69
84676	1.27196	0.365872	0.59001	TRIM63
101927697	1.27159	0.349583	0.573695	LINC02227
101929071	1.27105	0.331576	0.5565	LINC01182
283080	1.26958	0.224319	0.440752	C10orf126
390648	1.26796	0.305631	0.531619	OR4F6
283592	1.26758	0.312115	0.538906	FAM181A-AS1
9142	1.26748	0.422006	0.637544	NA
100505887	1.26698	0.212406	0.425651	LINC01672
100616328	1.26698	0.212406	0.425651	MIR4424
5957	1.26697	0.205426	0.416454	RCVRN
100505978	1.26665	0.0727675	0.217804	LOC100505978
90273	1.26623	0.191807	0.397969	CEACAM21
101928272	1.26588	0.196532	0.404341	LOC101928272
7367	1.2656	0.254206	0.475899	UGT2B17
245802	1.26532	0.242614	0.463026	MS4A6E
5137	1.26502	0.130444	0.314571	PDE1C
54474	1.2645	0.157147	0.352532	KRT20
28926	1.2645	0.157147	0.352532	IGKV2-18
104355292	1.26444	0.134032	0.319822	LINC01525
30848	1.26444	0.134032	0.319822	CTAG2
153163	1.26359	0.0695279	0.210716	MGC32805
101928075	1.26327	0.222956	0.438957	LOC101928075
3350	1.26209	0.206302	0.417425	HTR1A
89886	1.26194	0.235052	0.453556	SLAMF9
157376	1.26166	0.281055	0.507237	FER1L6-AS2
3	1.2616	0.221088	0.436792	A2MP1
100507098	1.26027	0.377398	0.597786	ADAMTS9-AS2
101928009	1.25998	0.306727	0.532906	LOC101928009
441432	1.25992	0.345377	0.570759	AQP7P3
101928417	1.2591	0.221005	0.436684	LOC101928417
100101938	1.25785	0.269796	0.494157	ANKRD26P3
3539	1.25763	0.222296	0.438143	IGLC3
103191607	1.2575	0.441957	0.656693	LINC02333
2707	1.25739	0.0813131	0.233725	GJB3
126767	1.25676	0.357353	0.581321	AADACL3
219479	1.25657	0.315926	0.543139	OR5R1
116123	1.25609	0.276496	0.501814	FMO9P
84239	1.25572	0.12092	0.300723	ATP13A4
81285	1.25572	0.327735	0.552371	OR51E2
100507096	1.25444	0.166005	0.364781	GIMD1
387775	1.25415	0.192306	0.398593	SLC22A10
104054148	1.25378	0.405903	0.622302	LOC104054148
100885780	1.25377	0.330813	0.555648	VWC2L-IT1
118932	1.25365	0.329901	0.554739	ANKRD22
400644	1.25339	0.102075	0.270057	LINC01443
29119	1.25282	0.104484	0.273879	CTNNA3
23784	1.2522	0.206062	0.417207	POTEH
170575	1.25115	0.327729	0.552371	GIMAP1
399886	1.25094	0.367125	0.591377	LINC02687
1558	1.25084	0.205788	0.416907	CYP2C8
8123	1.25048	0.195011	0.402145	PWAR5
1046	1.24956	0.384892	0.602249	CDX4
83889	1.2491	0.138668	0.326948	WDR87
79785	1.2491	0.402251	0.618828	RERGL
101928694	1.24884	0.300775	0.527894	LIPC-AS1
100422898	1.24829	0.226076	0.44301	MIR4255
100616137	1.24829	0.226076	0.44301	MIR4501
100616305	1.24829	0.226076	0.44301	MIR548AE1
100132963	1.24797	0.381929	0.5993	SMIM9
170679	1.2479	0.263386	0.486604	PSORS1C1
101927363	1.24775	0.192835	0.399146	LINC02353
101928271	1.24737	0.352986	0.577051	LINC02850
777	1.24727	0.192415	0.398708	CACNA1E
359822	1.24635	0.185094	0.389857	KCNIP4-IT1
387718	1.24489	0.165992	0.364781	TEX36
105375057	1.24446	0.266049	0.48933	NA
101928334	1.24434	0.199746	0.408494	LOC101928334
28743	1.24407	0.230474	0.448476	TRAJ12
375196	1.24407	0.230474	0.448476	LOC375196
100996365	1.24407	0.230474	0.448476	NA
102724604	1.24376	0.419353	0.634786	LOC102724604
402779	1.24353	0.291913	0.518624	CSMD2-AS1
151531	1.24319	0.0833334	0.237727	UPP2
54827	1.24262	0.233511	0.451743	NXPE4
101928834	1.24238	0.256543	0.478728	LOC101928834
6317	1.24203	0.288062	0.514582	SERPINB3
100874147	1.24163	0.291288	0.518219	LINC00366
3428	1.24144	0.13805	0.326102	IFI16
57626	1.24122	0.205004	0.415807	KLHL1
440822	1.24015	0.26824	0.492178	PIWIL3
101929745	1.23879	0.308727	0.535244	LINC02119
9210	1.23854	0.304491	0.530602	BMP15
219858	1.23706	0.335569	0.560618	OR8B12
10800	1.23674	0.294321	0.521422	CYSLTR1
100132708	1.23646	0.313811	0.540547	CYP4F30P
101927460	1.23636	0.296684	0.52392	LINC02240
140947	1.23627	0.361947	0.586285	DCANP1
4314	1.23521	0.322926	0.547713	MMP3
55816	1.23454	0.161843	0.359094	DOK5
922	1.23443	0.209237	0.421144	CD5L
10086	1.23315	0.301305	0.52814	HHLA1
131096	1.23293	0.18726	0.392808	KCNH8
105369868	1.23242	0.288369	0.514808	NA
100128098	1.23188	0.182461	0.386251	ST8SIA6-AS1
171483	1.23153	0.166612	0.365627	FAM9B
503497	1.23111	0.338971	0.564083	MS4A13
693148	1.23079	0.0943572	0.256792	MIR563
101927588	1.23002	0.219934	0.435573	LOC101927588
3488	1.229	0.00830952	0.0497411	IGFBP5
54873	1.22856	0.0763619	0.22433	PALMD
101929517	1.22646	0.221903	0.437641	ETS1-AS1
105379398	1.22646	0.221903	0.437641	NA
105374700	1.22578	0.325405	0.55016	NA
9402	1.22459	0.17818	0.380908	GRAP2
393046	1.22457	0.374544	0.597101	OR2A5
163589	1.22455	0.294816	0.521985	TDRD5
101928590	1.22359	0.204706	0.415468	LOC101928590
158434	1.22347	0.228073	0.445631	LOC158434
5653	1.22213	0.242157	0.462489	KLK6
4143	1.22208	0.138913	0.327193	MAT1A
5507	1.22197	0.265086	0.48822	PPP1R3C
286183	1.22103	0.173597	0.375304	NKAIN3
100873933	1.2205	0.369491	0.593678	DPYD-AS2
221303	1.22037	0.238395	0.457835	FAM162B
26493	1.21992	0.253149	0.474515	OR8B8
56891	1.21948	0.375564	0.597786	LGALS14
92129	1.21766	0.283697	0.510607	RIPPLY1
910	1.21759	0.253831	0.475461	CD1B
255220	1.21582	0.353492	0.577514	TXNDC8
406948	1.21567	0.0996973	0.266193	MIR15A
102467217	1.21527	0.197078	0.405051	LOC102467217
101928770	1.21494	0.405708	0.622179	LINC01526
286238	1.21144	0.205975	0.417121	LINC02843
1360	1.21126	0.246049	0.467019	CPB1
100189305	1.21112	0.170743	0.371375	TRC-GCA10-1
100131897	1.20895	0.164668	0.363178	INSYN2B
101927967	1.20885	0.121883	0.302128	LOC101927967
654502	1.20851	0.310429	0.537137	IQCJ
63895	1.20811	0.179171	0.382112	PIEZO2
339	1.20752	0.291644	0.518373	APOBEC1
101978719	1.20689	0.195085	0.402268	LINC00970
645974	1.20688	0.107101	0.278451	PABPC1L2B
55328	1.20639	0.19638	0.404176	RNLS
83657	1.20595	0.240189	0.460093	DYNLRB2
101927078	1.20537	0.256183	0.478431	LOC101927078
643	1.20533	0.304425	0.530597	CXCR5
3290	1.20498	0.297106	0.524224	HSD11B1
6977	1.20433	0.175478	0.377293	TRGV4
3547	1.2039	0.185029	0.389857	IGSF1
100616290	1.20383	0.376624	0.597786	MIR4529
149018	1.20345	0.32979	0.554618	LELP1
105378578	1.20345	0.32979	0.554618	NA
65217	1.20288	0.165693	0.364515	PCDH15
131377	1.20269	0.313113	0.539652	KLHL40
101927284	1.20259	0.184706	0.389668	LOC101927284
1006	1.20223	0.179699	0.382816	CDH8
167826	1.20209	0.256229	0.478449	OLIG3
653492	1.20205	0.315345	0.542403	PSG10P
728290	1.20097	0.275416	0.500589	LINC02027
4916	1.2003	0.190217	0.396424	NTRK3
100288122	1.19976	0.143698	0.334107	LDLRAD4-AS1
6570	1.19936	0.332643	0.557697	SLC18A1
728342	1.19907	0.203448	0.413773	LINC00992
100529239	1.19829	0.0803675	0.231946	RPS10-NUDT3
145820	1.19815	0.313915	0.540598	LINC00924
103164619	1.19765	0.441866	0.656682	PCAT2
219621	1.19658	0.047242	0.162424	CABCOCO1
56157	1.19652	0.177882	0.380501	TEX13A
3452	1.19579	0.300069	0.527015	IFNA21
105377716	1.1956	0.328398	0.553062	KCNIP1-AS1
27199	1.19547	0.00199948	0.0206305	OXGR1
114800	1.19429	0.150235	0.342739	CCDC85A
338579	1.19346	0.197877	0.406078	ANKRD30BP3
168002	1.19301	0.323088	0.547889	DACT2
100129175	1.193	0.306566	0.532789	LOC100129175
100507065	1.19238	0.165711	0.364515	LOC100507065
[truncated: 25,399 more rows]
