# Supplementary material for: Placental methylome reveals a 22q13.33 brain regulatory gene locus associated with autism
Source: Genome Biol. 2022 Feb 16;23:46. doi: 10.1186/s13059-022-02613-1 (PMC8848662; doi:10.1186/s13059-022-02613-1)
Supplement: Supplementary file 23 — Additional file 23: Table S22. Gene ontology analysis of differentially expressed genes (FDR corrected p-value < 0.05) related to overexpressed NHIP treatment in HEK293T cells. [file 13059_2022_2613_MOESM23_ESM.xlsx]

## Sheet: Sheet1
ONTOLOGY	ID	Description	setSize	enrichmentScore	NES	p.adjust	gene_name
BP	GO:0043603	cellular amide metabolic process	333	-0.282461	-1.6799	0.00161031	RPUSD3/ACLY/TECR/GSTK1/CTSH/ACSF2/ACSBG2/GSTM4/MRPS23/MRPS10/UQCC2/FUT6/MPC1/CHRNA7/UPF1/PPCS/PSENEN/NSUN4/ETHE1/MRPL16/YTHDF2/PTCD3/DLD/DISP1/GIGYF2/ZFP36/MRPL32/LTO1/EIF5/NFE2L1/ERAP1/LINC01145/NIBAN1/GCLM/RPL19/DNAJC3/BACE1/ARG1/SLC25A1/YBX3/SNCA/ASNSD1/NDUFA7/DEGS1/RPL29/QARS1/RXRA/MRPS35/DNAJC24/MRPL11/ELOVL5/YARS1/CERS5/MRPL47/NCBP1/PA2G4/RPS14/RPL31/HACD1/RPS29/NIT2/MRPS9/NAPEPLD/GGA3/BIN1…
BP	GO:0043604	amide biosynthetic process	270	-0.301779	-1.74456	0.00162075	MRPL32/LTO1/EIF5/LINC01145/NIBAN1/GCLM/RPL19/DNAJC3/ARG1/SLC25A1/YBX3/SNCA/ASNSD1/NDUFA7/DEGS1/RPL29/QARS1/RXRA/MRPS35/DNAJC24/MRPL11/ELOVL5/YARS1/CERS5/MRPL47/NCBP1/PA2G4/RPS14/RPL31/HACD1/RPS29/MRPS9/IGHMBP2/EIF1/IGFBP5/ELOVL6/AKT2/EPRS1/RPL35A/EIF4G3/RPL7A/ACACB/TRMT112/RPS11/MRPL40/RPL27/HSPB1/MRPL34/MRPL43/CNDP2/RPS20/RARS1/RPL5/EIF3L/EIF4B/ABCE1/PLEKHN1/RPL34/RPL21/MRPL52/DHX33/NCK2/EEF1A1/…
BP	GO:0006518	peptide metabolic process	265	-0.29178	-1.68467	0.00162338	GSTK1/CTSH/GSTM4/MRPS23/MRPS10/UQCC2/CHRNA7/UPF1/PSENEN/NSUN4/ETHE1/MRPL16/YTHDF2/PTCD3/DISP1/GIGYF2/ZFP36/MRPL32/LTO1/EIF5/NFE2L1/ERAP1/LINC01145/NIBAN1/GCLM/RPL19/DNAJC3/BACE1/YBX3/NDUFA7/RPL29/QARS1/RXRA/MRPS35/DNAJC24/MRPL11/YARS1/MRPL47/NCBP1/PA2G4/RPS14/RPL31/RPS29/MRPS9/GGA3/BIN1/IGHMBP2/EIF1/IGFBP5/AKT2/EPRS1/PCSK7/RPL35A/EIF4G3/RPL7A/TRMT112/RPS11/MRPL40/RPL27/HSPB1/MRPL34/MRPL43/CNDP2/R…
BP	GO:0033365	protein localization to organelle	285	-0.256005	-1.49047	0.00162602	NUTF2/DCTN2/SGF29/COG7/TYSND1/RPL19/STIL/LAMP1/FYN/INPP5E/RPL29/NUP98/GCC2/CDK5RAP3/TNPO3/TOMM40/SPDL1/F2/IPO9/HHEX/RPS14/IFT122/RPL31/SIX2/RPS29/TASOR/CRIPT/GGA3/BYSL/TOR1AIP1/FLNA/NEDD1/WASHC2C/IPO5/FGF9/TOMM20/KLHL21/SIX4/MCM9/RPL35A/SRP14/FLCN/RPL7A/VPS37B/TNPO2/PMPCB/RPS11/DVL1/ARL5A/RPL27/CCT5/TAF8/RPS20/SIN3A/CAT/RPL5/VPS11/ZBTB7A/AP3M1/RUVBL2/TIMM50/RPL34/RPL21/RAP1A/PSEN1/PHB2/GNPAT/PYGO…
CC	GO:0019866	organelle inner membrane	191	-0.305051	-1.68999	0.00163399	COX5B/EXOG/MRPS21/HADHB/MTFP1/NDUFA11/SIRT4/MRPS27/NDUFB10/NDUFS3/TRAP1/MRPL33/NDUFA2/CHCHD10/GOT2/COX6C/MRPS17/MRPL27/SIRT1/SDHB/FECH/SLC25A18/COX5A/ATP5MD/MRPS23/MRPS10/UQCC2/HIGD2A/CRLS1/ATP5ME/NDUFA5/SLC25A29/MPC1/SLC25A39/MRPL16/PTCD3/UQCRB/SLC25A10/SFXN4/EFHD1/NUTF2/SLC25A24/P2RX2/NDUFAF5/MRPL32/SDHD/SLC25A1/SNCA/NDUFA7/NDUFAB1/NDUFB4/NDUFC2/COX7A2L/MRPS35/MRPL11/TOMM40/MRPL47/COQ9/MCUB/ATP…
BP	GO:0006412	translation	219	-0.330349	-1.86153	0.00163666	MRPL32/LTO1/EIF5/LINC01145/NIBAN1/RPL19/DNAJC3/YBX3/NDUFA7/RPL29/QARS1/RXRA/MRPS35/DNAJC24/MRPL11/YARS1/MRPL47/NCBP1/PA2G4/RPS14/RPL31/RPS29/MRPS9/IGHMBP2/EIF1/IGFBP5/AKT2/EPRS1/RPL35A/EIF4G3/RPL7A/TRMT112/RPS11/MRPL40/RPL27/HSPB1/MRPL34/MRPL43/RPS20/RARS1/RPL5/EIF3L/EIF4B/ABCE1/PLEKHN1/RPL34/RPL21/MRPL52/DHX33/NCK2/EEF1A1/RPL36AL/DRG1/AARS1/TIA1/YTHDF3/QKI/RPS15A/MRPL55/MRPL37/MRPL13/RPL6/IREB2/…
BP	GO:0034470	ncRNA processing	91	-0.367589	-1.77316	0.00164474	URB1/DICER1/INTS6/MPHOSPH6/POP5/RRP7BP/NAF1/NVL/PES1/RPL11/FBL/DROSHA/SIRT1/NSA2/TUT7/UTP23/NSUN4/WBP11/DDX51/HSD17B10/LAGE3/WDR18/ADAT1/INTS6L/TRNT1/NSUN6/INTS4/PA2G4/RPS14/PUS10/MRPS9/BYSL/EMG1/WDR12/MTREX/DUS3L/EXOSC6/RPL35A/RPL7A/TRMT112/NOL9/TRMT1/RPL27/INTS11/IMP3/RPL5/DCAF13/AARS1/HEATR1/NHP2/RNF113B/RPF2/RPL26/UTP20
BP	GO:0043043	peptide biosynthetic process	228	-0.325271	-1.82957	0.00166389	MRPL32/LTO1/EIF5/LINC01145/NIBAN1/GCLM/RPL19/DNAJC3/YBX3/NDUFA7/RPL29/QARS1/RXRA/MRPS35/DNAJC24/MRPL11/YARS1/MRPL47/NCBP1/PA2G4/RPS14/RPL31/RPS29/MRPS9/IGHMBP2/EIF1/IGFBP5/AKT2/EPRS1/RPL35A/EIF4G3/RPL7A/TRMT112/RPS11/MRPL40/RPL27/HSPB1/MRPL34/MRPL43/CNDP2/RPS20/RARS1/RPL5/EIF3L/EIF4B/ABCE1/PLEKHN1/RPL34/RPL21/MRPL52/DHX33/NCK2/EEF1A1/RPL36AL/DRG1/AARS1/TIA1/YTHDF3/QKI/RPS15A/MRPL55/MRPL37/MRPL13/…
BP	GO:0072594	establishment of protein localization to organelle	166	-0.321271	-1.73656	0.00166945	TYSND1/RPL19/LAMP1/RPL29/NUP98/GCC2/TNPO3/TOMM40/IPO9/RPS14/IFT122/RPL31/SIX2/RPS29/FLNA/IPO5/FGF9/TOMM20/RPL35A/SRP14/RPL7A/VPS37B/TNPO2/PMPCB/RPS11/RPL27/CCT5/RPS20/CAT/RPL5/VPS11/AP3M1/RUVBL2/TIMM50/RPL34/RPL21/PSEN1/PHB2/GNPAT/HEATR3/PITRM1/RPS15A/RAB8B/CDKN1A/UBE2D2/RPL6/BAP1/LONP2/RPS27A/RPL13A/NPEPPS/ATG13/RPL26/RPL10/RPL15/ECT2/KPNA6/RPS3
BP	GO:0006413	translational initiation	69	-0.525923	-2.39306	0.00167504	LTO1/EIF5/RPL19/DNAJC3/RPL29/RXRA/NCBP1/RPS14/RPL31/RPS29/EIF1/RPL35A/EIF4G3/RPL7A/RPS11/RPL27/HSPB1/RPS20/RPL5/EIF3L/EIF4B/ABCE1/RPL34/RPL21/DHX33/NCK2/YTHDF3/RPS15A/RPL6/PABPC1/RPS27A/RPL13A/RPL26/RPL10/RPL15/EIF4G1/RPS3
BP	GO:0019080	viral gene expression	65	-0.504	-2.26651	0.00167504	RPS14/RPL31/RPS29/RSF1/RPL35A/TAF11/RPL7A/RPS11/RPL27/RPS20/RPL5/EIF3L/AAAS/RPL34/RPL21/POLR2I/RPS15A/RPL6/POLR2L/TRIM11/HMGA2/RPS27A/RPL13A/SUPT5H/RPL26/RPL10/RPL15/NUP210/NUCKS1/RPS3
BP	GO:0006605	protein targeting	113	-0.448663	-2.2557	0.00168067	TYSND1/RPL19/FYN/RPL29/GCC2/TOMM40/AKAP12/RPS14/RPL31/AP4S1/RPS29/ICMT/AKT2/ATG3/TOMM20/RPL35A/SRP14/RPL7A/VPS37B/PMPCB/RPS11/GABARAP/KCNE1/RPL27/RPS20/PAN3/CAT/RPL5/VPS11/AP3M1/TIMM50/RPL34/RPL21/GNPAT/PITRM1/RPS15A/RAB8B/UBE2D2/RPL6/SSR2/BAP1/LONP2/RPS27A/RPL13A/NPEPPS/ATG13/RPL26/RPL10/RPL15/RPS3
BP	GO:0000184	nuclear-transcribed mRNA catabolic process, nonsense-mediated decay	44	-0.574409	-2.3828	0.00168634	RPL19/RPL29/NCBP1/RPS14/RPL31/RPS29/RPL35A/RPL7A/RPS11/RPL27/RPS20/RPL5/RPL34/RPL21/RPS15A/RPL6/PABPC1/RPS27A/RPL13A/RNPS1/RPL26/RPL10/RPL15/EIF4G1/RPS3
BP	GO:0070972	protein localization to endoplasmic reticulum	46	-0.482873	-2.02703	0.00168919	RPS14/RPL31/RPS29/RPL35A/SRP14/RPL7A/RPS11/RPL27/RPS20/RPL5/RPL34/RPL21/RPS15A/RPL6/RPS27A/RPL13A/RPL26/RPL10/RPL15/RPS3
MF	GO:0005198	structural molecule activity	167	-0.305283	-1.64624	0.00169205	NUTF2/SNTA1/MRPL32/ACTN2/RPL19/CAPN3/NDUFA7/RPL29/NUP98/ARPC5/TFPI2/MRPS35/MRPL11/ISCA1/MRPL47/RPS14/RPL31/RPS29/MRPS9/ACTN3/ODF2/COL27A1/COL2A1/SYNM/TUBB3/RPL35A/RPL7A/RPS11/MYL6/RPL27/MRPL34/MRPL43/RPS20/RPL5/EPB41/HMGA1/RPL34/RPL21/MRPL52/COPB1/RPL36AL/RPS15A/MRPL55/TTN/MRPL37/ARPC3/MRPL13/RPL6/SEPTIN7/LAMC1/VCL/RPS27A/RPL13A/RPL26/RPL10/RPL15/LMNB1/RPS3
BP	GO:0006612	protein targeting to membrane	52	-0.57572	-2.48881	0.00169492	ZDHHC11B/ITGB1BP1/RPL19/FYN/RPL29/RPS14/RPL31/RPS29/ICMT/AKT2/ATG3/RPL35A/SRP14/RPL7A/VPS37B/RPS11/KCNE1/RPL27/RPS20/RPL5/RPL34/RPL21/RPS15A/RAB8B/RPL6/SSR2/RPS27A/RPL13A/RPL26/RPL10/RPL15/RPS3
BP	GO:0006457	protein folding	53	-0.409376	-1.78161	0.00169779	GNB4/NPPC/DNAJB12/BAG1/DNAJC10/FKBP1A/DNAJC3/DNAJC24/HSPA7/DNAJC25/SELENOF/PDIA3/BAG5/PPIG/TTC1/CCT5/HSPB1/PPIF/DNAJB1/RUVBL2/HSPA6/SUCO
BP	GO:0016072	rRNA metabolic process	53	-0.465881	-2.02752	0.00169779	URB1/MPHOSPH6/POP5/RRP7BP/NAF1/NVL/PES1/RPL11/FBL/DROSHA/SIRT1/NSA2/UTP23/NSUN4/WBP11/DDX51/WDR18/PA2G4/RPS14/MRPS9/BYSL/EMG1/WDR12/MTREX/EXOSC6/RPL35A/RPL7A/TRMT112/NOL9/RPL27/IMP3/RPL5/DCAF13/HEATR1/NHP2/RPF2/RPL26/UTP20
BP	GO:0022904	respiratory electron transport chain	53	-0.412689	-1.79602	0.00169779	NDUFB3/PARK7/COX6B1/CYC1/UQCRQ/NDUFA12/COX5B/NDUFA11/ETFA/NDUFB10/NDUFS3/NDUFA2/COX6C/SDHB/SLC25A18/COX5A/NDUFA5/COA6/UQCRB/DLD/SDHD/SNCA/NDUFA7/NDUFAB1/NDUFB4/NDUFC2/COX7A2L/COQ9/UQCRH/NDUFB1/NDUFB6/NDUFA1/UQCRFS1/COX4I1/NDUFS4/NDUFA4/ISCU/NDUFC1
BP	GO:0042773	ATP synthesis coupled electron transport	47	-0.430591	-1.81687	0.00169779	NDUFB3/PARK7/COX6B1/CYC1/UQCRQ/NDUFA12/COX5B/NDUFA11/NDUFB10/NDUFS3/NDUFA2/COX6C/COX5A/NDUFA5/COA6/UQCRB/DLD/SDHD/SNCA/NDUFA7/NDUFAB1/NDUFB4/NDUFC2/COX7A2L/COQ9/UQCRH/NDUFB1/NDUFB6/NDUFA1/UQCRFS1/COX4I1/NDUFS4/NDUFA4/ISCU/NDUFC1
BP	GO:0019083	viral transcription	61	-0.516061	-2.28815	0.00170068	RPL19/RPL29/NUP98/RPS14/RPL31/RPS29/RSF1/RPL35A/TAF11/RPL7A/RPS11/RPL27/RPS20/RPL5/AAAS/RPL34/RPL21/POLR2I/RPS15A/RPL6/POLR2L/TRIM11/HMGA2/RPS27A/RPL13A/SUPT5H/RPL26/RPL10/RPL15/NUP210/NUCKS1/RPS3
BP	GO:0045661	regulation of myoblast differentiation	12	-0.666463	-1.9408	0.00171233	NOTCH1/CAPN3/NMRK2/IGFBP3/CDON/DLL1/TBX3/CXCL10
BP	GO:0044106	cellular amine metabolic process	38	-0.474249	-1.88406	0.0017331	HDAC10/PSME2/CHRNB2/PSMA3/PSMA7/SNCA/SAT1/ALDH7A1/PSMB2/NAPEPLD/AZIN1/SLC44A1/GDE1/PSMA1/MOXD1/PSMD10/SMS/PSMB4/PSMD8/PSMD7/PSMB1
BP	GO:0072599	establishment of protein localization to endoplasmic reticulum	38	-0.599933	-2.38337	0.0017331	RPL19/RPL29/RPS14/RPL31/RPS29/RPL35A/SRP14/RPL7A/RPS11/RPL27/RPS20/RPL5/RPL34/RPL21/RPS15A/RPL6/RPS27A/RPL13A/RPL26/RPL10/RPL15/RPS3
BP	GO:0030490	maturation of SSU-rRNA	11	-0.657212	-1.84677	0.00173611	UTP23/RPS14/MRPS9/BYSL/DCAF13/HEATR1/UTP20
BP	GO:0042026	protein refolding	11	-0.640678	-1.8003	0.00173611	FKBP1A/HSPA7/BAG5/PPIG/PPIF/HSPA6
BP	GO:0065002	intracellular protein transmembrane transport	11	-0.702102	-1.97291	0.00173611	TOMM40/AKT2/TOMM20/TIMM50/LONP2
MF	GO:0003727	single-stranded RNA binding	27	-0.57452	-2.09993	0.00174216	PATL1/ENDOV/DDX58/DIS3L2/PABPC3/EIF4B/RBMS1/CBX6/TIA1/PABPC1/HNRNPU/RBM3/ILF3
BP	GO:0006364	rRNA processing	51	-0.469813	-2.01337	0.00174216	URB1/MPHOSPH6/POP5/RRP7BP/NAF1/NVL/PES1/RPL11/FBL/SIRT1/NSA2/UTP23/NSUN4/WBP11/DDX51/WDR18/PA2G4/RPS14/MRPS9/BYSL/EMG1/WDR12/MTREX/EXOSC6/RPL35A/RPL7A/TRMT112/NOL9/RPL27/IMP3/RPL5/DCAF13/HEATR1/NHP2/RPF2/RPL26/UTP20
BP	GO:0045047	protein targeting to ER	36	-0.641714	-2.50109	0.00175439	RPL19/RPL29/RPS14/RPL31/RPS29/RPL35A/SRP14/RPL7A/RPS11/RPL27/RPS20/RPL5/RPL34/RPL21/RPS15A/RPL6/RPS27A/RPL13A/RPL26/RPL10/RPL15/RPS3
BP	GO:0006614	SRP-dependent cotranslational protein targeting to membrane	34	-0.645797	-2.47963	0.00176678	RPL19/RPL29/RPS14/RPL31/RPS29/RPL35A/SRP14/RPL7A/RPS11/RPL27/RPS20/RPL5/RPL34/RPL21/RPS15A/RPL6/RPS27A/RPL13A/RPL26/RPL10/RPL15/RPS3
BP	GO:0006613	cotranslational protein targeting to membrane	35	-0.651934	-2.51725	0.00177936	RPL19/RPL29/RPS14/RPL31/RPS29/RPL35A/SRP14/RPL7A/RPS11/RPL27/RPS20/RPL5/RPL34/RPL21/RPS15A/RPL6/SSR2/RPS27A/RPL13A/RPL26/RPL10/RPL15/RPS3
MF	GO:0002039	p53 binding	23	0.562046	2.03331	0.00222717	CREBBP/BRD4/MDM2/PLK3/TAF1/EP300/CHD8/TAF3/TP53BP2/TP73
BP	GO:0030219	megakaryocyte differentiation	34	0.467962	1.88058	0.00229358	KMT2C/KMT2A/RBM15/TNRC6A/EP300/CNOT4/RUNX1/TNRC6B/KMT2B/H3C1
BP	GO:0035601	protein deacylation	34	0.464379	1.86618	0.00229358	SPRED2/ELK4/DYRK1A/SPRED1/EP300/NIPBL/KDM5A/PRKAA1/REST/PHB/MIER2
BP	GO:0098732	macromolecule deacylation	34	0.464379	1.86618	0.00229358	SPRED2/ELK4/DYRK1A/SPRED1/EP300/NIPBL/KDM5A/PRKAA1/REST/PHB/MIER2
MF	GO:0016278	lysine N-methyltransferase activity	22	0.701575	2.50166	0.00229885	SETD2/KMT2C/KMT2A/ASH1L/NSD3/PRDM2/SETD5/NSD2/KMT2B/VCPKMT/SETD1B/EED
MF	GO:0016279	protein-lysine N-methyltransferase activity	22	0.701575	2.50166	0.00229885	SETD2/KMT2C/KMT2A/ASH1L/NSD3/PRDM2/SETD5/NSD2/KMT2B/VCPKMT/SETD1B/EED
MF	GO:0042054	histone methyltransferase activity	22	0.66071	2.35595	0.00229885	SETD2/KMT2C/KMT2A/ASH1L/NSD3/PRDM2/SETD5/NSD2/KMT2B
MF	GO:0043175	RNA polymerase core enzyme binding	18	0.547351	1.85782	0.00229885	BRD4/SCAF4/RPRD2/SCAF8
BP	GO:0001890	placenta development	40	0.466374	1.9584	0.00230415	SETD2/ASH1L/E2F7/BPTF/RBM15/FOSL1/CCN1/PTGS2/STK4/CYP27B1
BP	GO:0018023	peptidyl-lysine trimethylation	20	0.593239	2.06212	0.00230415	SETD2/KMT2A/BRD4/NSD3/OGT/KMT2B/VCPKMT
BP	GO:0030330	DNA damage response, signal transduction by p53 class mediator	41	0.461988	1.95041	0.00230415	SPRED2/MDM4/E2F7/DYRK1A/SPRED1/MDM2/PLK3/EP300/CNOT4/CNOT6
CC	GO:0035097	histone methyltransferase complex	36	0.497887	2.03011	0.00231481	KMT2C/KMT2A/KDM6A/MGA/TAF1/KDM5A/KMT2B/ZNF451/CHD8/REST/TAF4/SETD1B/KDM6B/ZNF507/EED/POGZ
BP	GO:0003231	cardiac ventricle development	33	0.415646	1.65486	0.00232019	MDM4/RBM15/MDM2/PROX1/CCN1/ID2/NSD2/MIR17HG/CPE
BP	GO:0018210	peptidyl-threonine modification	50	0.426442	1.913	0.00232019	SPRED2/CDC42BPA/DYRK1A/SPRED1/MAP3K12/HIPK1/LMTK2/WNK1/TAF1/TTBK2/TNKS/CSNK1G1/ROCK2/CEMIP/PDPK1
MF	GO:0018024	histone-lysine N-methyltransferase activity	19	0.729415	2.5008	0.002331	SETD2/KMT2C/KMT2A/ASH1L/NSD3/PRDM2/SETD5/NSD2/KMT2B
BP	GO:0000083	regulation of transcription involved in G1/S transition of mitotic cell cycle	11	0.708297	1.99575	0.00234742	BRD4/E2F7/ID2/DHFR
BP	GO:0018107	peptidyl-threonine phosphorylation	48	0.437051	1.92506	0.00235849	SPRED2/CDC42BPA/DYRK1A/SPRED1/MAP3K12/HIPK1/LMTK2/WNK1/TAF1/TTBK2/TNKS/CSNK1G1/ROCK2/CEMIP/PDPK1
BP	GO:0006476	protein deacetylation	31	0.473495	1.84684	0.00236407	SPRED2/ELK4/DYRK1A/SPRED1/EP300/NIPBL/KDM5A/PRKAA1/REST/PHB/MIER2
MF	GO:0000993	RNA polymerase II complex binding	15	0.629574	2.00539	0.00236967	BRD4/SCAF4/RPRD2/SCAF8/PCF11/AGO2/RTRAF
MF	GO:0008276	protein methyltransferase activity	32	0.531336	2.08881	0.00236967	SETD2/KMT2C/KMT2A/ASH1L/NSD3/PRDM2/SETD5/NSD2/KMT2B/VCPKMT/SETD1B/EED
BP	GO:0090311	regulation of protein deacetylation	15	0.687845	2.19101	0.00236967	SPRED2/DYRK1A/SPRED1/EP300/NIPBL/KDM5A/PRKAA1
MF	GO:0008170	N-methyltransferase activity	29	0.57998	2.24434	0.0023753	SETD2/KMT2C/KMT2A/ASH1L/NSD3/PRDM2/SETD5/NSD2/KMT2B/VCPKMT/SETD1B/EED
BP	GO:0045652	regulation of megakaryocyte differentiation	29	0.525349	2.03294	0.0023753	KMT2C/KMT2A/RBM15/TNRC6A/EP300/CNOT4/RUNX1/TNRC6B/KMT2B/H3C1
BP	GO:0071158	positive regulation of cell cycle arrest	29	0.51287	1.98465	0.0023753	MDM4/E2F7/MDM2/ID2/PLK3/EP300/CNOT4/CNOT6/RRP8/TP73/AURKA/CCNB1
BP	GO:0016571	histone methylation	49	0.472041	2.08759	0.00238095	SETD2/KMT2C/KMT2A/BRD4/ASH1L/NSD3/OGT/PRDM2/KDM6A/SETD5/NSD2/KMT2B
BP	GO:0018205	peptidyl-lysine modification	136	0.303518	1.62893	0.00239234	SETD2/KMT2C/KMT2A/CREBBP/BRD4/ASH1L/KAT6A/NSD3/OGT/MDM2/PRDM2/KDM6A/SETD5/GTF3C4/KAT7/TAF1/EP300/NSD2/PRKAA1/KMT2B/ZNF451/NUP214
MF	GO:0000987	cis-regulatory region sequence-specific DNA binding	139	0.323962	1.74582	0.00239808	NFAT5/TEAD1/GATAD2B/CREBBP/DMTF1/NR2C2/ELK4/E2F7/FOSL1/FOXJ3/ONECUT2/KDM6A/PROX1/CHD2/YAP1/EP300/SMAD3/RUNX1/FOSL2/MAFF/RFX1/MTF1/SP2/REST/KLF5/ZFHX3/MXD1/STAT6/TP73/ETV1/KDM6B/EED/ETV4/SAFB/ARID3B/TCF7/FOSB/MYBL1/NR4A3/AHR/HDAC4/MEF2A/ATF6/MAFG
MF	GO:0004674	protein serine/threonine kinase activity	145	0.327612	1.7787	0.00239808	BRAF/CDC42BPA/BRD4/DYRK1A/MAP3K12/HIPK1/LATS1/LMTK2/CDK13/SIK3/WNK1/PLK3/TAF1/SMG1/AAK1/TTBK2/PRKAA1/SIK1B/ULK4/STK4/CSNK1G1/ACVR2B/CCNK/MAP3K2/ROCK2/ICK/PDPK1/CDK14/MAP3K9/ERN1/AURKA/TSSK3/CSNK2A2/MAK/MAP2K6/STRADB/PRKAG1
BP	GO:0018022	peptidyl-lysine methylation	47	0.491512	2.1319	0.00242131	SETD2/KMT2C/KMT2A/BRD4/ASH1L/NSD3/OGT/PRDM2/KDM6A/SETD5/NSD2/KMT2B
CC	GO:0034708	methyltransferase complex	47	0.43216	1.87446	0.00242131	KMT2C/KMT2A/RBM15/KDM6A/MGA/TAF1/KDM5A/KMT2B/ZNF451/CHD8/REST/TAF4/SETD1B/KDM6B/ZNF507/EED/POGZ
BP	GO:0042770	signal transduction in response to DNA damage	47	0.420886	1.82556	0.00242131	SPRED2/MDM4/E2F7/DYRK1A/SPRED1/MDM2/PLK3/EP300/CNOT4/CNOT6
MF	GO:0008757	S-adenosylmethionine-dependent methyltransferase activity	44	0.426673	1.82277	0.00244499	SETD2/KMT2C/KMT2A/ASH1L/NSD3/PRDM2/SETD5/NSD2/RRP8/KMT2B
BP	GO:0034968	histone lysine methylation	44	0.516226	2.20534	0.00244499	SETD2/KMT2C/KMT2A/BRD4/ASH1L/NSD3/OGT/PRDM2/KDM6A/SETD5/NSD2/KMT2B
BP	GO:0045637	regulation of myeloid cell differentiation	67	0.416966	1.96495	0.00245098	PURB/KMT2C/KMT2A/CREBBP/NF1/RBM15/ID2/TNRC6A/EP300/CNOT4/RUNX1/TNRC6B/KMT2B/TRAF6/FBXW7/H3C1
MF	GO:0004672	protein kinase activity	180	0.296042	1.66372	0.00246914	BRAF/CDC42BPA/BRD4/CCNG1/DYRK1A/ABL2/MAP3K12/HIPK1/BAZ1B/INSR/LATS1/LMTK2/CDK13/SIK3/WNK1/PLK3/TAF1/SMG1/AAK1/TTBK2/PRKAA1/SIK1B/ULK4/STK4/CSNK1G1/ACVR2B/CCNK/MAP3K2/ROCK2/ICK/PDPK1/CDK14/MAP3K9/ERN1/AURKA/CCNB1/TSSK3/CSNK2A2/MAK/MAP2K6/IGF2R/STRADB/PEAK1/PRKAG1
BP	GO:1901796	regulation of signal transduction by p53 class mediator	63	0.381541	1.76798	0.00246914	SPRED2/MDM4/KAT6A/DYRK1A/SPRED1/JMY/HIPK1/TOP3A/MDM2/PLK3/TAF1/EP300/PRKAA1/TAF4/TAF3/TP53BP2/TP73/AURKA
MF	GO:0042393	histone binding	72	0.375504	1.78639	0.00247525	KMT2C/KMT2A/BRD4/SFMBT1/KAT6A/BAZ1B/KAT7/CHD2/TAF1/ANP32A/USP49/BRD2/KDM5A/RRP8/CHD8/TNKS
BP	GO:0072331	signal transduction by p53 class mediator	85	0.360313	1.78162	0.00247525	SPRED2/MDM4/KAT6A/E2F7/DYRK1A/SPRED1/JMY/HIPK1/TOP3A/MDM2/PLK3/TAF1/EP300/CNOT4/CNOT6/RRP8/PRKAA1
BP	GO:0006479	protein methylation	62	0.390819	1.8016	0.00248756	SETD2/KMT2C/KMT2A/BRD4/ASH1L/NSD3/OGT/PRDM2/KDM6A/SETD5/NSD2/KMT2B
BP	GO:0008213	protein alkylation	62	0.390819	1.8016	0.00248756	SETD2/KMT2C/KMT2A/BRD4/ASH1L/NSD3/OGT/PRDM2/KDM6A/SETD5/NSD2/KMT2B
BP	GO:0016570	histone modification	164	0.340649	1.86696	0.00248756	SETD2/KMT2C/KMT2A/CREBBP/BRD4/ASH1L/KAT6A/ELK4/KDM2A/MAP3K12/NSD3/BAZ1B/OGT/PRDM2/KDM6A/SETD5/GTF3C4/KAT7/TAF1/EP300/USP49/NIPBL/KDM5A/NSD2/PRKAA1/USP36/KMT2B/JMJD1C/ATXN7/ZNF451/REST/PHB/ASXL1/YEATS2/SETD1B/UBR5/MIER2/AURKA/KDM6B/BRD1/EED/CCNB1/SRCAP
BP	GO:0016569	covalent chromatin modification	168	0.353379	1.95194	0.00249377	SETD2/KMT2C/KMT2A/CREBBP/BRD4/ASH1L/KAT6A/ELK4/ATF7IP/KDM2A/MAP3K12/NSD3/BAZ1B/OGT/PRDM2/KDM6A/SETD5/GTF3C4/KAT7/TAF1/EP300/USP49/NIPBL/KDM5A/NSD2/PRKAA1/USP36/KMT2B/JMJD1C/ATXN7/ZNF451/MORC2/REST/HELLS/PHB/ASXL1/YEATS2/SETD1B/UBR5/MIER2/AURKA/KDM6B/BRD1/EED/CCNB1/SRCAP
MF	GO:0008270	zinc ion binding	208	0.293925	1.69237	0.00252525	UBR4/KMT2A/GATAD2B/CREBBP/MDM4/KAT6A/NR2C2/PHC3/KDM2A/RC3H1/BAZ1B/ZZEF1/TOP3A/MDM2/PRDM2/SF3A2/KAT7/AOPEP/EP300/USP49/TNFAIP3/IKZF4/RBAK/SMAD3/KDM5A/RASGRP1/KMT2B/CPD/HERC2/CYLD/TRAF6/TNKS/ADH5/MORC2/SEC24D/CPE/ZNFX1/ZCRB1/PIKFYVE/ZFHX3
MF	GO:0043565	sequence-specific DNA binding	286	0.253826	1.52702	0.0025641	NFAT5/PURB/TEAD1/KMT2A/GATAD2B/CREBBP/DMTF1/NR2C2/ELK4/E2F7/BPTF/FOSL1/FOXJ3/PRDM2/ONECUT2/KDM6A/PROX1/MGA/KAT7/CHD2/TAF1/SMG1/YAP1/EP300/CUX1/IKZF4/SMAD3/NSD2/RUNX1/FOSL2/PURG/MAFF/JMJD1C/RFX1/ZNF451/MTF1/CAMTA2/ALX1/ORC6/HIC2/SP2/REST/KLF5/TBX18/ZFHX3/ETV5/ZBTB21/SMG7/MXD1/HMBOX1/STAT6/SUB1/GOLGB1/TP73/ETV1/KDM6B/ZNF507/SAFB2/EED/ETV4/HOXD9/SAFB/PLAGL2/DDX11/POGZ/ARID3B/TCF7/FOSB/MYBL1/NR4A3/AH…
MF	GO:0046914	transition metal ion binding	252	0.259483	1.53327	0.0025641	UBR4/KMT2A/GATAD2B/CREBBP/MDM4/KAT6A/NR2C2/PHC3/KDM2A/ABL2/RC3H1/BAZ1B/ZZEF1/TOP3A/MDM2/PRDM2/SF3A2/KAT7/AOPEP/EP300/USP49/TNFAIP3/IKZF4/RBAK/SMAD3/KDM5A/RASGRP1/KMT2B/AOC2/CPD/HERC2/CYP27B1/CYLD/TRAF6/TNKS/ADH5/MORC2/SEC24D/CPE/ZNFX1/ADNP/ZCRB1/PIKFYVE/ZFHX3
BP	GO:0006325	chromatin organization	265	0.302326	1.79314	0.00259067	SETD2/KMT2C/KMT2A/GATAD2B/CREBBP/BRD4/SFMBT1/ASH1L/KAT6A/ELK4/KCNQ1OT1/ATF7IP/KDM2A/MAP3K12/NSD3/BAZ1B/OGT/BPTF/PRDM2/KDM6A/SETD5/GTF3C4/KAT7/CHD2/TAF1/EP300/USP49/NIPBL/BRD2/KDM5A/CHD6/NSD2/RRP8/PRKAA1/NRDE2/USP36/KMT2B/JMJD1C/ATXN7/ZNF451/CHD8/H3C1/MORC2/REST/HELLS/ZNFX1/PBRM1/PHB/ASXL1/CBX3/CHAF1A/YEATS2/INO80/SETD1B/UBR5/MIER2/AURKA/KDM6B/BRD1/EED/CCNB1/SAFB/DDX11/SRCAP
BP	GO:0018193	peptidyl-amino acid modification	350	0.240273	1.48862	0.00260417	BRAF/SPRED2/SETD2/KMT2C/KMT2A/CREBBP/CDC42BPA/BRD4/ASH1L/KAT6A/IL12RB2/DYRK1A/ABL2/SPRED1/MAP3K12/NSD3/HIPK1/BAZ1B/OGT/INSR/LATS1/MDM2/PRDM2/LMTK2/KDM6A/SETD5/GTF3C4/PTGS2/WNK1/KAT7/TAF1/SMG1/IQGAP1/EP300/FKBP3/NSD2/TTBK2/PRKAA1/KMT2B/LRP8/CLSPN/ZNF451/NUP214/STK4/TNKS/ADH5/FBXW7/CSNK1G1
BP	GO:0045944	positive regulation of transcription by RNA polymerase II	322	0.242866	1.4828	0.00265252	NFAT5/TEAD1/KMT2C/KMT2A/CREBBP/BRD4/ASH1L/DMTF1/KAT6A/NR2C2/ELK4/E2F7/OGT/BPTF/RBM15/FOSL1/FOXJ3/PRDM2/ONECUT2/HIVEP1/PROX1/CDK13/CCN1/BTBD18/MGA/KAT7/TAF1/YAP1/CCNT1/EP300/NIPBL/IKZF4/SMAD3/CHD6/RUNX1/SLC9A1/FOSL2/MAFF/MTF1/CHD8/CAMTA2/TRAF6/ALX1/TNKS/FBXW7/REST/TAF4/CCNK/KLF5/TBX18/ZFHX3/ETV5/ASXL1/GABPB2/RNF111/INO80/STAT6/SUB1/TP73/ETV1/KDM6B/ETV4/HOXD9/SAFB/PLAGL2
BP	GO:0051276	chromosome organization	397	0.236185	1.4781	0.0026738	SETD2/KMT2C/KMT2A/GATAD2B/CREBBP/BRD4/SFMBT1/ASH1L/KAT6A/CHAMP1/ELK4/KCNQ1OT1/ATF7IP/KDM2A/MAP3K12/NSD3/BAZ1B/OGT/BPTF/LATS1/TOP3A/PRDM2/KDM6A/SETD5/GTF3C4/DDX12P/KAT7/CHD2/TAF1/SMG1/EP300/USP49/NIPBL/BRD2/KDM5A/CHD6/NSD2/RRP8/PRKAA1/NRDE2/USP36/KMT2B/JMJD1C/ATXN7/ZNF451/CHD8/TNKS/POLQ/NOP10/FBXW7/H3C1/MORC2/REST/HELLS/ZNFX1/PBRM1/GEN1/PHB/ASXL1/SMG7/CBX3/RAB11A/CHAF1A/YEATS2/RAD54L/HMBOX1/INO80/…
BP	GO:0045893	positive regulation of transcription, DNA-templated	420	0.231956	1.46127	0.00271739	NFAT5/TEAD1/KMT2C/KMT2A/CREBBP/BRD4/ASH1L/DMTF1/KAT6A/NR2C2/ELK4/ATF7IP/E2F7/MAP3K12/NSD3/OGT/BPTF/INSR/RBM15/FOSL1/FOXJ3/PRDM2/ONECUT2/SCAF8/HIVEP1/PROX1/CDK13/CCN1/ID2/BTBD18/RNF187/MGA/KAT7/TAF1/YAP1/CCNT1/EP300/NIPBL/IKZF4/SMAD3/KDM5A/CHD6/SERTAD2/RUNX1/PRKAA1/SLC9A1/FOSL2/KMT2B/MAFF/CREB5/MTF1/CHD8/CAMTA2/TRAF6/ALX1/TNKS/FBXW7/REST/TAF4/CCNK/MAP3K2/KLF5/TBX18/ZFHX3/ETV5/PHB/ASXL1/GABPB2/RNF1…
MF	GO:0003700	DNA-binding transcription factor activity	453	0.269903	1.70861	0.00273224	NFAT5/PURB/ZNF460/ZNF621/TEAD1/BACH2/KMT2A/GATAD2B/ASH1L/DMTF1/NR2C2/ELK4/E2F7/ZNF805/KDM2A/ZBED6/FOSL1/FOXJ3/TSC22D2/AFF4/PRDM2/ONECUT2/ZNF154/HIVEP1/ZNF264/PROX1/ZNF142/ZNF484/ID2/MGA/KAT7/ZNF841/TAF1/ZBTB43/EP300/IKZF4/RBAK/SMAD3/ZNF81/KDM5A/NSD2/ZNF791/RUNX1/ZBTB40/FOSL2/KMT2B/PURG/ZNF814/ZKSCAN2/MAFF/ZNF543/CREB5/GON4L/RFX1/ZNF451/MTF1/CAMTA2/CRAMP1/ALX1/HIC2/SP2/ZNF75A/REST/TAF4/HMGXB3/ZNFX…
BP	GO:1902680	positive regulation of RNA biosynthetic process	446	0.231419	1.46243	0.00277008	NFAT5/TEAD1/KMT2C/KMT2A/CREBBP/BRD4/ASH1L/DMTF1/KAT6A/NR2C2/ELK4/ATF7IP/E2F7/MAP3K12/JMY/NSD3/OGT/BPTF/INSR/RBM15/TACC1/FOSL1/FOXJ3/PRDM2/ONECUT2/SCAF8/HIVEP1/PROX1/CDK13/CCN1/ID2/BTBD18/RNF187/MGA/KAT7/TAF1/YAP1/CCNT1/EP300/NIPBL/IKZF4/SMAD3/KDM5A/CHD6/CNOT6/SERTAD2/RUNX1/PRKAA1/SLC9A1/FOSL2/KMT2B/MED12L/MAFF/CREB5/MTF1/CHD8/CAMTA2/TRAF6/ALX1/TNKS/FBXW7/REST/TAF4/CCNK/MAP3K2/KLF5/TBX18/ZFHX3/ETV…
BP	GO:1903508	positive regulation of nucleic acid-templated transcription	446	0.231419	1.46243	0.00277008	NFAT5/TEAD1/KMT2C/KMT2A/CREBBP/BRD4/ASH1L/DMTF1/KAT6A/NR2C2/ELK4/ATF7IP/E2F7/MAP3K12/JMY/NSD3/OGT/BPTF/INSR/RBM15/TACC1/FOSL1/FOXJ3/PRDM2/ONECUT2/SCAF8/HIVEP1/PROX1/CDK13/CCN1/ID2/BTBD18/RNF187/MGA/KAT7/TAF1/YAP1/CCNT1/EP300/NIPBL/IKZF4/SMAD3/KDM5A/CHD6/CNOT6/SERTAD2/RUNX1/PRKAA1/SLC9A1/FOSL2/KMT2B/MED12L/MAFF/CREB5/MTF1/CHD8/CAMTA2/TRAF6/ALX1/TNKS/FBXW7/REST/TAF4/CCNK/MAP3K2/KLF5/TBX18/ZFHX3/ETV…
MF	GO:0000981	DNA-binding transcription factor activity, RNA polymerase II-specific	424	0.277224	1.74262	0.00278552	NFAT5/PURB/ZNF460/ZNF621/TEAD1/BACH2/KMT2A/GATAD2B/ASH1L/DMTF1/NR2C2/ELK4/E2F7/ZNF805/KDM2A/ZBED6/FOSL1/FOXJ3/TSC22D2/PRDM2/ONECUT2/ZNF154/HIVEP1/ZNF264/PROX1/ZNF142/ZNF484/ID2/MGA/KAT7/ZNF841/TAF1/ZBTB43/EP300/IKZF4/RBAK/SMAD3/ZNF81/KDM5A/NSD2/ZNF791/RUNX1/ZBTB40/FOSL2/KMT2B/PURG/ZNF814/ZKSCAN2/MAFF/ZNF543/CREB5/GON4L/RFX1/ZNF451/MTF1/CAMTA2/CRAMP1/ALX1/HIC2/SP2/ZNF75A/REST/HMGXB3/ZNFX1/ADNP/ZNF…
BP	GO:0051254	positive regulation of RNA metabolic process	482	0.236243	1.50682	0.00289855	NFAT5/TEAD1/KMT2C/KMT2A/CREBBP/BRD4/ASH1L/DMTF1/KAT6A/NR2C2/ELK4/ATF7IP/E2F7/DYRK1A/MAP3K12/JMY/RC3H1/NSD3/OGT/BPTF/INSR/RBM15/TACC1/FOSL1/FOXJ3/PRDM2/ONECUT2/SCAF8/HIVEP1/PROX1/CDK13/CCN1/ID2/BTBD18/RNF187/MGA/KAT7/TAF1/YAP1/CCNT1/TNRC6A/EP300/NIPBL/IKZF4/SMAD3/KDM5A/CHD6/CNOT6/CPEB3/SERTAD2/RUNX1/PRKAA1/SLC9A1/FOSL2/TNRC6B/KMT2B/MED12L/MAFF/CREB5/POLR2A/MTF1/CHD8/CAMTA2/TRAF6/ALX1/TNKS/FBXW7/RE…
BP	GO:0034660	ncRNA metabolic process	111	-0.340978	-1.71665	0.00327869	URB1/DICER1/INTS6/MPHOSPH6/POP5/RRP7BP/NAF1/NVL/PES1/PPA1/RPL11/FBL/DROSHA/SIRT1/NSA2/TUT7/UTP23/NSUN4/WBP11/DDX51/HSD17B10/LAGE3/WDR18/ADAT1/QARS1/INTS6L/TRNT1/NSUN6/YARS1/INTS4/PA2G4/RPS14/PUS10/DTD2/MRPS9/BYSL/DIS3L2/EMG1/WDR12/MTREX/EPRS1/DUS3L/EXOSC6/RPL35A/RPL7A/TRMT112/NOL9/TRMT1/RPL27/INTS11/RARS1/IMP3/RPL5/DTD1/DCAF13/AARS1/HEATR1/NHP2/RNF113B/RPF2/RPL26/UTP20/RC3H2
MF	GO:0140098	catalytic activity, acting on RNA	96	-0.349331	-1.70773	0.00329489	TRNT1/NSUN6/TDP2/YARS1/POLRMT/PUS10/DTD2/ENDOV/DDX58/DIS3L2/IGHMBP2/EMG1/PRPF18/MTREX/EPRS1/POLR3B/DUS3L/TRMT112/TRMT1/RARS1/PAN3/SUPV3L1/DHX33/DHX8/DTD1/DBR1/POLR2I/POLR1C/AARS1/POLR2L/EXO1/TSN
BP	GO:0010608	posttranscriptional regulation of gene expression	212	-0.275869	-1.5461	0.00330033	TUT7/UPF1/PSME2/NSUN4/HIF1A-AS2/YTHDF2/PTCD3/MIR155HG/PSMA3/PSMA7/GIGYF2/ZFP36/EIF5/NIBAN1/DNAJC3/YBX3/H4C9/H3C7/NUP98/H4C4/RXRA/DNAJC24/H4C2/PSMB2/NCBP1/PA2G4/RPS14/EIF1/IGFBP5/AKT2/EPRS1/EXOSC6/EIF4G3/PSMA1/HSPB1/RPL5/AAAS/EIF4B/PLEKHN1/PSMD10/NCK2/SET/POLR2I/AARS1/TIA1/YTHDF3/PSMB4/QKI/PSMD8/MIR612/PSMD7/MRPL13/POLR2L/PSMB1/IREB2/PABPC1/RPS27A/HNRNPU/RPL13A/RPL26/RBM3/RPL10/TSN/RC3H2/SESN2/MIR…
BP	GO:0034655	nucleobase-containing compound catabolic process	165	-0.291039	-1.57433	0.00331675	PSMB2/NCBP1/RPS14/RPL31/PATL1/RPS29/SMUG1/DIS3L2/PRPF18/MTREX/EXOSC6/RPL35A/RPL7A/PSMA1/DUT/RPS11/TDG/RPL27/HSPB1/RPS20/PAN3/RPL5/SUPV3L1/PLEKHN1/PSMD10/RPL34/RPL21/ENTPD7/SET/YTHDF3/PSMB4/RPS15A/PSMD8/PSMD7/RPL6/PSMB1/PABPC1/RPS27A/HNRNPU/RPL13A/RNPS1/RPL26/RPL10/RPL15/EIF4G1/RPS3
BP	GO:0046700	heterocycle catabolic process	174	-0.280525	-1.53086	0.00333333	PSMB2/NCBP1/RPS14/RPL31/PATL1/RPS29/SMUG1/TET1/DIS3L2/PRPF18/MTREX/EXOSC6/RPL35A/RPL7A/PSMA1/DUT/RPS11/TDG/RPL27/HSPB1/RPS20/PAN3/RPL5/SUPV3L1/PLEKHN1/PSMD10/RPL34/RPL21/ENTPD7/SET/YTHDF3/PSMB4/RPS15A/PSMD8/PSMD7/RPL6/PSMB1/PABPC1/RPS27A/HNRNPU/RPL13A/RNPS1/RPL26/RPL10/RPL15/EIF4G1/RPS3
BP	GO:0045333	cellular respiration	77	-0.374254	-1.73882	0.0033557	NDUFA11/ETFA/NDUFB10/NDUFS3/TRAP1/NDUFA2/MDH2/COX6C/SDHB/SLC25A18/COX5A/NDUFA5/FH/COA6/UQCRB/DLD/SDHD/SNCA/NDUFA7/CISD1/NDUFAB1/NDUFB4/NDUFC2/COX7A2L/COQ9/ACTN3/UQCRH/NDUFB1/NDUFB6/NDUFA1/UQCRFS1/FLCN/COX4I1/NDUFS4/NDUFA4/ISCU/ATP5F1D/CAT/NDUFC1/DLST/PRELID1/IREB2
BP	GO:0006402	mRNA catabolic process	128	-0.332189	-1.71323	0.00340136	PSMB2/NCBP1/RPS14/RPL31/PATL1/RPS29/DIS3L2/PRPF18/EXOSC6/RPL35A/RPL7A/PSMA1/RPS11/RPL27/HSPB1/RPS20/PAN3/RPL5/SUPV3L1/PLEKHN1/PSMD10/RPL34/RPL21/SET/YTHDF3/PSMB4/RPS15A/PSMD8/PSMD7/RPL6/PSMB1/PABPC1/RPS27A/HNRNPU/RPL13A/RNPS1/RPL26/RPL10/RPL15/EIF4G1/RPS3
BP	GO:0006284	base-excision repair	16	-0.57791	-1.84455	0.00340716	SMUG1/MPG/TDG/HMGA1/LIG3/HMGA2/RPS3
BP	GO:1903902	positive regulation of viral life cycle	16	-0.61318	-1.95712	0.00340716	VPS37B/TOP2A/TRIM11/PABPC1/NUCKS1/KPNA6
BP	GO:0006401	RNA catabolic process	134	-0.325418	-1.68505	0.00346021	PSMB2/NCBP1/RPS14/RPL31/PATL1/RPS29/DIS3L2/PRPF18/MTREX/EXOSC6/RPL35A/RPL7A/PSMA1/RPS11/RPL27/HSPB1/RPS20/PAN3/RPL5/SUPV3L1/PLEKHN1/PSMD10/RPL34/RPL21/SET/YTHDF3/PSMB4/RPS15A/PSMD8/PSMD7/RPL6/PSMB1/PABPC1/RPS27A/HNRNPU/RPL13A/RNPS1/RPL26/RPL10/RPL15/EIF4G1/RPS3
MF	GO:0000049	tRNA binding	19	-0.563903	-1.87029	0.0034904	TRNT1/NSUN6/YARS1/DTD2/IGHMBP2/RPL35A/TRMT1/RARS1/EEF1A1/DTD1/AARS1
CC	GO:1905368	peptidase complex	26	-0.531242	-1.92102	0.0034965	ECPAS/TAF9/PSME2/PSMA3/PSMA7/SGF29/ENY2/PSMB2/PSMA1/HSPB1/PSMD10/TAF9B/PSMB4/PSMD8/PSMD7/PSMB1
CC	GO:0032154	cleavage furrow	17	-0.561303	-1.79485	0.00350263	SEPTIN2/PKN1/SEPTIN6/RALA/SEPTIN7/CIT/RACGAP1/ECT2
BP	GO:0009308	amine metabolic process	40	-0.440152	-1.75553	0.00352113	HDAC10/PSME2/CHRNB2/PSMA3/PSMA7/SNCA/SAT1/ALDH7A1/PSMB2/NAPEPLD/AZIN1/SLC44A1/GDE1/PSMA1/MOXD1/PSMD10/SMS/PSMB4/PSMD8/PSMD7/PSMB1
BP	GO:0002576	platelet degranulation	21	-0.530349	-1.80359	0.00353357	PROS1/ITIH4/ACTN2/ACTN4/FLNA/OLA1/LHFPL2/STXBP1/FAM49B/PCDH7/TTN/VCL
MF	GO:0140101	catalytic activity, acting on a tRNA	24	-0.551545	-1.93575	0.00361011	QARS1/TRNT1/NSUN6/YARS1/PUS10/DTD2/EPRS1/DUS3L/TRMT1/RARS1/DTD1/AARS1
BP	GO:0090307	mitotic spindle assembly	23	-0.55482	-1.92326	0.00361664	CHEK2/FLNA/NEK2/STAG1/AAAS/DRG1/MZT1/HNRNPU/BCCIP/RACGAP1/MYBL2
BP	GO:0003281	ventricular septum development	23	0.527446	1.90814	0.00445434	MDM4/RBM15/MDM2/PROX1/CCN1/ID2/NSD2/MIR17HG
BP	GO:0072413	signal transduction involved in mitotic cell cycle checkpoint	23	0.535266	1.93643	0.00445434	MDM4/E2F7/MDM2/PLK3/EP300/CNOT4/CNOT6
BP	GO:0072431	signal transduction involved in mitotic G1 DNA damage checkpoint	23	0.535266	1.93643	0.00445434	MDM4/E2F7/MDM2/PLK3/EP300/CNOT4/CNOT6
BP	GO:1902400	intracellular signal transduction involved in G1 DNA damage checkpoint	23	0.535266	1.93643	0.00445434	MDM4/E2F7/MDM2/PLK3/EP300/CNOT4/CNOT6
BP	GO:1902402	signal transduction involved in mitotic DNA damage checkpoint	23	0.535266	1.93643	0.00445434	MDM4/E2F7/MDM2/PLK3/EP300/CNOT4/CNOT6
BP	GO:1902403	signal transduction involved in mitotic DNA integrity checkpoint	23	0.535266	1.93643	0.00445434	MDM4/E2F7/MDM2/PLK3/EP300/CNOT4/CNOT6
BP	GO:0006977	DNA damage response, signal transduction by p53 class mediator resulting in cell cycle arrest	22	0.537299	1.91589	0.0045977	MDM4/E2F7/MDM2/PLK3/EP300/CNOT4/CNOT6
BP	GO:0021543	pallium development	41	0.399264	1.68561	0.00460829	NF1/TACC1/PROX1/SRGAP2/NOTCH2NLB/NOTCH2NLA/LRP8/SYNE2/KDM6B/TMEM14B/CRKL/CSNK2A2/WDR62/NR4A3/SRGAP2C/TSC1
BP	GO:0031571	mitotic G1 DNA damage checkpoint	25	0.500544	1.85532	0.00460829	MDM4/E2F7/MDM2/PLK3/EP300/CNOT4/CNOT6
BP	GO:0044783	G1 DNA damage checkpoint	25	0.500544	1.85532	0.00460829	MDM4/E2F7/MDM2/PLK3/EP300/CNOT4/CNOT6
BP	GO:0044819	mitotic G1/S transition checkpoint	25	0.500544	1.85532	0.00460829	MDM4/E2F7/MDM2/PLK3/EP300/CNOT4/CNOT6
BP	GO:0046328	regulation of JNK cascade	41	0.412712	1.74238	0.00460829	MAGI3/MAP3K12/CCN2/RASGRP1/ULK4/CYLD/TRAF6/GSTP1/MAP3K2/MAP3K9/ERN1/SPAG9/MAPK8IP3/HIPK3/HACD3/GADD45B/TAOK1
BP	GO:0071156	regulation of cell cycle arrest	41	0.403065	1.70166	0.00460829	MDM4/E2F7/MDM2/ID2/PLK3/EP300/CNOT4/CNOT6/RRP8/CCNK/TP73/AURKA/CCNB1
BP	GO:0072395	signal transduction involved in cell cycle checkpoint	26	0.496448	1.85582	0.00465116	MDM4/E2F7/MDM2/PLK3/EP300/CNOT4/CNOT6
BP	GO:0072401	signal transduction involved in DNA integrity checkpoint	26	0.496448	1.85582	0.00465116	MDM4/E2F7/MDM2/PLK3/EP300/CNOT4/CNOT6
BP	GO:0072422	signal transduction involved in DNA damage checkpoint	26	0.496448	1.85582	0.00465116	MDM4/E2F7/MDM2/PLK3/EP300/CNOT4/CNOT6
BP	GO:0032786	positive regulation of DNA-templated transcription, elongation	13	0.62275	1.8908	0.00469484	BRD4/SCAF8/CDK13/BTBD18/CCNT1/CCNK
BP	GO:0060323	head morphogenesis	13	0.590326	1.79236	0.00469484	ANKRD11/FLVCR1/EP300/NIPBL/TIPARP/CRISPLD2/SKI
BP	GO:0006368	transcription elongation from RNA polymerase II promoter	30	0.447297	1.7377	0.00471698	SETD2/BRD4/AFF4/CDK13/BTBD18/CCNT1/POLR2A/EAF1/CCNK/PBRM1
BP	GO:0043516	regulation of DNA damage response, signal transduction by p53 class mediator	12	0.630284	1.83923	0.00478469	SPRED2/DYRK1A/SPRED1/MDM2
MF	GO:0000978	RNA polymerase II cis-regulatory region sequence-specific DNA binding	137	0.298219	1.60312	0.00481928	NFAT5/GATAD2B/DMTF1/NR2C2/ELK4/E2F7/FOSL1/FOXJ3/ONECUT2/KDM6A/PROX1/CHD2/YAP1/EP300/SMAD3/RUNX1/FOSL2/MAFF/RFX1/MTF1/SP2/REST/KLF5/ZFHX3/MXD1/STAT6/TP73/ETV1/KDM6B/EED/ETV4/SAFB/ARID3B/TCF7/FOSB/MYBL1/NR4A3/AHR/HDAC4/MEF2A/ATF6/MAFG
MF	GO:0001216	DNA-binding transcription activator activity	102	0.309941	1.57306	0.00493827	NFAT5/DMTF1/NR2C2/ELK4/FOSL1/FOXJ3/PRDM2/ONECUT2/MGA/EP300/SMAD3/RUNX1/FOSL2/MAFF/MTF1/ALX1/REST/KLF5/TBX18/ETV5/STAT6/SUB1/TP73/ETV1/ETV4/PLAGL2/ARID3B/FOSB/MYBL1/NR4A3/MEF2A/ATF6/MAFG
MF	GO:0001228	DNA-binding transcription activator activity, RNA polymerase II-specific	102	0.309941	1.57306	0.00493827	NFAT5/DMTF1/NR2C2/ELK4/FOSL1/FOXJ3/PRDM2/ONECUT2/MGA/EP300/SMAD3/RUNX1/FOSL2/MAFF/MTF1/ALX1/REST/KLF5/TBX18/ETV5/STAT6/SUB1/TP73/ETV1/ETV4/PLAGL2/ARID3B/FOSB/MYBL1/NR4A3/MEF2A/ATF6/MAFG
BP	GO:0043414	macromolecule methylation	82	0.33894	1.67257	0.00493827	SETD2/KMT2C/KMT2A/BRD4/ASH1L/ATF7IP/NSD3/OGT/RBM15/PRDM2/KDM6A/SETD5
BP	GO:0045787	positive regulation of cell cycle	120	0.283561	1.49445	0.0049505	MDM4/BRD4/E2F7/INSR/FOSL1/MDM2/PROX1/BCL2L11/ID2/PLK3/CCNT1/EP300/NIPBL/CNOT4/CCN2/CNOT6/SVIL/RRP8/SLC6A4/CCNK/ROCK2/GEN1/RAB11A/INO80/TP73/SMPD3/AURKA/CCNB1/DDX11/UBE2C/CDC14A
BP	GO:0018105	peptidyl-serine phosphorylation	94	0.319626	1.59821	0.00503778	BRAF/DYRK1A/MAP3K12/HIPK1/LATS1/LMTK2/PTGS2/WNK1/TAF1/SMG1/TTBK2/PRKAA1/CLSPN/STK4/TNKS/CSNK1G1/ROCK2/PDPK1/ERN1/AURKA/CCNB1/PFN2/CSNK2A2
MF	GO:0045296	cadherin binding	99	-0.319954	-1.56883	0.00504202	RPL29/H3C7/EFHD2/PCMT1/TMOD3/LRRFIP1/FLNA/OLA1/SEPTIN2/TRIM25/PPFIBP1/PDLIM5/RPL7A/TJP2/PARVA/CAST/RARS1/RANBP1/ENO1/DNAJB1/RPL34/PSEN1/PFN1/BAIAP2L1/NDRG1/RPL6/SEPTIN7/VCL/CDH2/RPL15/TMPO/HCFC1
MF	GO:0016301	kinase activity	227	0.257482	1.50885	0.00507614	BRAF/CDC42BPA/BRD4/CCNG1/DYRK1A/MAGI3/ABL2/MAP3K12/HIPK1/BAZ1B/INSR/LATS1/LMTK2/CDK13/SIK3/WNK1/PLK3/TAF1/SMG1/AAK1/TTBK2/PRKAA1/SIK1B/ULK4/STK4/DGKE/CSNK1G1/ACVR2B/CCNK/MAP3K2/ROCK2/PIKFYVE/PI4KAP1/ICK/PDPK1/CDK14/MAP3K9/ERN1/AURKA/CCNB1/TSSK3/CSNK2A2/MAK/MAP2K6/IGF2R/STRADB/PEAK1/PRKAG1/NME4/PIP5K1A/RSKR/PI4KAP2/TEX14/STKLD1/CDK10/LATS2/DGKD/DGKH/UHMK1/HIPK3
BP	GO:1903706	regulation of hemopoiesis	119	0.291731	1.52848	0.00507614	PURB/KMT2C/KMT2A/CREBBP/NF1/FANCA/RC3H1/RBM15/ID2/YAP1/TNRC6A/EP300/CNOT4/RUNX1/RASGRP1/TNRC6B/KMT2B/CYLD/TRAF6/FBXW7/H3C1/MIR17HG/NFKBIZ
BP	GO:0006520	cellular amino acid metabolic process	88	-0.345625	-1.65046	0.00509338	SIRT4/AMT/GLUD1/PSMA2/OAZ2/GOT2/PPA1/CTPS2/HIBCH/PSME2/ADSS2/DLD/HSD17B10/PSMA3/PSMA7/FAH/SLC7A2/GCLM/ARG1/ASNSD1/QARS1/BCKDHB/ALDH7A1/YARS1/PSMB2/GCSH/MTAP/NIT2/AZIN1/EPRS1/PSMA1/RARS1/GLUD2/PSMD10/SMS/AARS1/MTR/PSMB4/PSMD8/DLST/MRI1/PSMD7/MCCC2/PSMB1/GLS
BP	GO:0030099	myeloid cell differentiation	104	0.326983	1.65241	0.00510204	PURB/KMT2C/KMT2A/CREBBP/KAT6A/NF1/RBM15/ID2/FLVCR1/TNRC6A/EP300/TMEM14C/CNOT4/RUNX1/TNRC6B/KMT2B/TRAF6/FBXW7/H3C1
MF	GO:1990837	sequence-specific double-stranded DNA binding	231	0.259039	1.52221	0.00511509	NFAT5/PURB/TEAD1/KMT2A/GATAD2B/CREBBP/DMTF1/NR2C2/ELK4/E2F7/FOSL1/FOXJ3/PRDM2/ONECUT2/KDM6A/PROX1/MGA/KAT7/CHD2/YAP1/EP300/CUX1/SMAD3/RUNX1/FOSL2/PURG/MAFF/JMJD1C/RFX1/ZNF451/MTF1/ALX1/ORC6/HIC2/SP2/REST/KLF5/TBX18/ZFHX3/ETV5/MXD1/STAT6/SUB1/TP73/ETV1/KDM6B/ZNF507/EED/ETV4/HOXD9/SAFB/DDX11
CC	GO:1990234	transferase complex	247	0.251905	1.48676	0.00515464	KMT2C/KMT2A/CREBBP/KAT6A/CCNG1/PHC3/RPRD2/OGT/INSR/RBM15/WDFY3/KDM6A/SETD5/KLHL15/CDK13/UBE4A/MGA/KAT7/TAF1/GAN/CCNT1/EP300/KDM5A/PRKAA1/KMT2B/SMCR8/SIK1B/FBXO32/WDR26/POLR2A/ZNF451/SKP2/CHD8/FBXW7/ACVR2B/REST/TAF4/CCNK/TAF3/OTULIN/ZNFX1/DEPDC5/ANAPC13/YEATS2/CDK14/ERN1/SETD1B/KDM6B/ZNF507/BRD1/EED/CCNB1/UBE2V1/SPSB2/ZSWIM8/POGZ/UBE2C
BP	GO:0048524	positive regulation of viral process	29	-0.46393	-1.73247	0.00516351	RSF1/TAF11/VPS37B/TOP2A/POLR2I/POLR2L/TRIM11/PABPC1/SUPT5H/NUCKS1/KPNA6
BP	GO:0006886	intracellular protein transport	318	-0.240526	-1.42151	0.0064	TBC1D3G/COG7/STX10/TYSND1/RPL19/ANKLE1/VPS29/FYN/ENY2/STX11/RPL29/NUP98/SSX2IP/GCC2/TNPO3/HERPUD1/RAB40B/TOMM40/STX1B/SRSF2/AKAP12/NCBP1/IPO9/HHEX/RPS14/IFT122/RPL31/AP4S1/SIX2/RPS29/SNAPIN/ICMT/GGA3/IFT52/FLNA/RAB2B/IPO5/FGF9/AKT2/ATG3/TOMM20/RUNDC1/RPL35A/SRP14/RPL7A/VPS37B/TNPO2/PMPCB/RPS11/GABARAP/KCNE1/ARL5A/RPL27/HSPB1/TCF7L2/TMED2/RPS20/PAN3/CAT/RPL5/VPS11/PPM1A/AAAS/AP3M1/ABCE1/TIMM50/RPL…
BP	GO:0034622	cellular protein-containing complex assembly	278	-0.249567	-1.4445	0.00655738	NDUFB10/NDUFS3/TAF1C/ANKRD53/CSNK1D/NDUFA2/PRUNE1/RRP7BP/NAF1/ARPC1B/VTN/XPC/RHOBTB2/RNVU1-8/NUMA1/EIF3A/RPL11/NIN/FBXO5/LSM4/SLIT2/RASA1/BAIAP2/GMFB/ECPAS/PILRB/UQCC2/MICALL2/NDUFA5/TAF9/HIRA/CAPZA1/DNAJB12/COA6/TUBGCP6/RRN3/UQCRB/FES/PIK3C2A/ZRSR2/NDUFAF5/SGF29/EIF5/TMSB15A/FKBP1A/H4C9/SNCA/NDUFA7/H3C7/NUP98/NDUFAB1/NDUFB4/ARPC5/H4C4/NDUFC2/CENPI/COX7A2L/MRPL11/H4C2/STX1B/NCBP1/COPS7B/TRIM9/RAN…
BP	GO:0019439	aromatic compound catabolic process	178	-0.284262	-1.5535	0.00660066	DNASE1L2/RPL11/HMOX1/LSM4/DROSHA/SAMD4B/NMNAT1/PNRC2/BLVRB/DNASE1/TUT7/UPF1/PSME2/YTHDF2/BLVRA/PSMA3/NUDT11/PSMA7/GIGYF2/FAH/ZFP36/WDR61/RPL19/YBX3/RPL29/PON2/PSMB2/NCBP1/RPS14/RPL31/PATL1/RPS29/SMUG1/TET1/DIS3L2/PRPF18/MTREX/EXOSC6/RPL35A/RPL7A/PSMA1/DUT/RPS11/TDG/MOXD1/RPL27/HSPB1/RPS20/PAN3/RPL5/SUPV3L1/PLEKHN1/PSMD10/RPL34/RPL21/ENTPD7/SET/YTHDF3/PSMB4/RPS15A/PSMD8/PSMD7/RPL6/PSMB1/PABPC1/RPS…
BP	GO:0090150	establishment of protein localization to membrane	90	-0.335436	-1.6145	0.0066335	STX1B/RPS14/RPL31/RPS29/ICMT/GGA3/PKDCC/AKT2/ATG3/RPL35A/SRP14/RPL7A/VPS37B/RPS11/KCNE1/RPL27/RPS20/RPL5/RPL34/RPL21/RPS15A/RAB8B/RPL6/SSR2/RPS27A/RPL13A/RPL26/RPL10/RPL15/RPS3
BP	GO:0038093	Fc receptor signaling pathway	56	-0.380262	-1.67481	0.0066778	MAPK3/PSMA2/ARPC1B/PLA2G6/PTPRJ/BAIAP2/KIT/PSME2/TAB1/PSMA3/PSMA7/MYO10/FYN/ARPC5/LAT/PSMB2/NFATC3/PTK2/PSMA1/IKBKG/PSMD10/RAP1A/SHC1/PSMB4/PSMD8/PSMD7/ARPC3/ABL1/PSMB1/SOS1/TAB2
BP	GO:0000956	nuclear-transcribed mRNA catabolic process	80	-0.354605	-1.66202	0.00670017	NCBP1/RPS14/RPL31/PATL1/RPS29/DIS3L2/PRPF18/EXOSC6/RPL35A/RPL7A/RPS11/RPL27/RPS20/PAN3/RPL5/RPL34/RPL21/RPS15A/RPL6/PABPC1/RPS27A/RPL13A/RNPS1/RPL26/RPL10/RPL15/EIF4G1/RPS3
BP	GO:0006164	purine nucleotide biosynthetic process	61	-0.380952	-1.68909	0.00680272	ACLY/TECR/NME3/ACSBG2/ATP5ME/NPPC/MPC1/PPCS/ADSS2/IMPDH2/DLD/SLC25A1/SNCA/PAPSS2/ELOVL5/ATP5F1E/HACD1/NME2/ELOVL6/FLCN/ACACB/AK2/ATP5F1D/ENO1/ATP5PF/APRT/ADCY9/STOML2
MF	GO:0016407	acetyltransferase activity	35	0.404777	1.64696	0.00681818	CREBBP/KAT6A/OGT/GTF3C4/KAT7/TAF1/EP300/ACAT2/ACAT1
CC	GO:0015629	actin cytoskeleton	138	-0.299813	-1.56067	0.00684932	MICALL2/MYO5B/CAPZA1/PTPN12/DAAM1/ARHGAP21/ZYX/ADAM17/SEPTIN11/MYO10/DCTN2/ACTN2/KIF9/FKBP15/SNCA/FYN/DUSP22/UTRN/ARPC5/ACTN4/PPP1R9A/WASF1/LANCL2/CAPZA2/SH3PXD2B/ACTN3/TMOD3/BIN1/DDX58/FLNA/PTK2/PDLIM5/PXN/PARVA/GABARAP/MYL6/KLHL2/MYO9B/CAPN2/SIPA1L3/FLT1/KLHL20/EEF1A1/TOPBP1/BAIAP2L1/TTN/PPP1R12A/MYO6/ARPC3/SEPTIN7/STOML2/ABL1/CIT/ARHGAP35/VCL/ABLIM1/CDH2
CC	GO:0043292	contractile fiber	42	-0.404376	-1.64134	0.00687285	ACTN2/HRC/FKBP1A/CAPN3/ACTN4/TMOD3/BIN1/FLNA/SYNM/PDLIM5/PARVA/SCO1/KCNE1/HSPB1/ENO1/TTN/PPP1R12A/MTMR12/VCL
BP	GO:0051606	detection of stimulus	42	-0.401683	-1.6304	0.00687285	PTPRJ/UNC119/CDS1/KIT/NLRC4/PKD1L1/P2RX2/SSC5D/BEST1/ARRB2/TAS2R3/BACE1/FYN/GNAQ/MRPS35/MRPS9/TAS2R43/TTN/HMGA2/RPS27A/OR10A2/RPS3
BP	GO:0032784	regulation of DNA-templated transcription, elongation	18	0.527264	1.78964	0.00689655	BRD4/SCAF8/CDK13/BTBD18/CCNT1/CCNK
BP	GO:0071806	protein transmembrane transport	13	-0.607678	-1.79983	0.00694444	TOMM40/AKT2/TOMM20/TIMM50/LONP2
CC	GO:0000502	proteasome complex	19	-0.524941	-1.74106	0.0069808	ECPAS/PSME2/PSMA3/PSMA7/PSMB2/PSMA1/HSPB1/PSMD10/PSMB4/PSMD8/PSMD7/PSMB1
CC	GO:1905369	endopeptidase complex	19	-0.524941	-1.74106	0.0069808	ECPAS/PSME2/PSMA3/PSMA7/PSMB2/PSMA1/HSPB1/PSMD10/PSMB4/PSMD8/PSMD7/PSMB1
BP	GO:0006399	tRNA metabolic process	36	-0.438088	-1.70746	0.00701754	HSD17B10/LAGE3/ADAT1/QARS1/TRNT1/NSUN6/YARS1/PUS10/DTD2/EPRS1/DUS3L/TRMT112/TRMT1/RARS1/DTD1/AARS1
CC	GO:0030016	myofibril	41	-0.412118	-1.65352	0.00704225	ACTN2/HRC/FKBP1A/CAPN3/ACTN4/TMOD3/BIN1/FLNA/SYNM/PDLIM5/PARVA/SCO1/KCNE1/HSPB1/ENO1/TTN/PPP1R12A/MTMR12/VCL
BP	GO:0071900	regulation of protein serine/threonine kinase activity	157	0.270356	1.47806	0.00726392	SPRED2/CCNG1/NF1/SPRED1/MAP3K12/INSR/LATS1/PROX1/WNK1/PLCE1/CCNT1/IQGAP1/RAPGEF2/TNFAIP3/DUSP4/RASGRP1/PRKAA1/CDKN3/STK4/TRAF6/GSTP1/CCNK/MADD/MAP3K2/CCNL2/HIGD1A/CEMIP/MAP3K9/ERN1/TP73/PRKAR2B/CCNB1/UBE2V1/DUSP9/SPAG9/CRKL/MAPK8IP3/MAP2K6
BP	GO:0097191	extrinsic apoptotic signaling pathway	52	0.368518	1.65565	0.00728155	NF1/HIPK1/BCL2L11/YAP1/TNFAIP3/SMAD3/BEX3/STK4/CYLD/GSTP1/MADD/ITGAV/PDPK1/STRADB/BCL2/FADD
MF	GO:0016773	phosphotransferase activity, alcohol group as acceptor	210	0.270611	1.56032	0.00759494	BRAF/CDC42BPA/BRD4/CCNG1/DYRK1A/ABL2/MAP3K12/HIPK1/BAZ1B/INSR/LATS1/LMTK2/CDK13/SIK3/WNK1/PLK3/TAF1/SMG1/AAK1/TTBK2/PRKAA1/SIK1B/ULK4/STK4/DGKE/CSNK1G1/ACVR2B/CCNK/MAP3K2/ROCK2/PIKFYVE/PI4KAP1/ICK/PDPK1/CDK14/MAP3K9/ERN1/AURKA/CCNB1/TSSK3/CSNK2A2/MAK/MAP2K6/IGF2R/STRADB/PEAK1/PRKAG1/PIP5K1A/RSKR/PI4KAP2/TEX14/STKLD1/CDK10/LATS2/DGKD/DGKH/UHMK1/HIPK3
MF	GO:0000976	transcription regulatory region sequence-specific DNA binding	209	0.268274	1.5434	0.00763359	NFAT5/PURB/TEAD1/GATAD2B/CREBBP/DMTF1/NR2C2/ELK4/E2F7/FOSL1/FOXJ3/PRDM2/ONECUT2/KDM6A/PROX1/MGA/CHD2/YAP1/EP300/CUX1/SMAD3/RUNX1/FOSL2/PURG/MAFF/JMJD1C/RFX1/ZNF451/MTF1/ALX1/HIC2/SP2/REST/KLF5/TBX18/ZFHX3/ETV5/MXD1/STAT6/TP73/ETV1/KDM6B/ZNF507/EED/ETV4/HOXD9/SAFB/POGZ/ARID3B/TCF7/FOSB/MYBL1/NR4A3/AHR/HDAC4/MEF2A
MF	GO:0001067	regulatory region nucleic acid binding	209	0.268274	1.5434	0.00763359	NFAT5/PURB/TEAD1/GATAD2B/CREBBP/DMTF1/NR2C2/ELK4/E2F7/FOSL1/FOXJ3/PRDM2/ONECUT2/KDM6A/PROX1/MGA/CHD2/YAP1/EP300/CUX1/SMAD3/RUNX1/FOSL2/PURG/MAFF/JMJD1C/RFX1/ZNF451/MTF1/ALX1/HIC2/SP2/REST/KLF5/TBX18/ZFHX3/ETV5/MXD1/STAT6/TP73/ETV1/KDM6B/ZNF507/EED/ETV4/HOXD9/SAFB/POGZ/ARID3B/TCF7/FOSB/MYBL1/NR4A3/AHR/HDAC4/MEF2A
BP	GO:0048608	reproductive structure development	104	0.303999	1.53626	0.00765306	SETD2/ASH1L/FANCA/E2F7/BPTF/INSR/RBM15/FOSL1/BCL2L11/CCN1/PTGS2/NIPBL/KDM5A/KMT2B/HSD17B4/STK4/CYP27B1/TIPARP/TAF4
BP	GO:0061458	reproductive system development	104	0.303999	1.53626	0.00765306	SETD2/ASH1L/FANCA/E2F7/BPTF/INSR/RBM15/FOSL1/BCL2L11/CCN1/PTGS2/NIPBL/KDM5A/KMT2B/HSD17B4/STK4/CYP27B1/TIPARP/TAF4
MF	GO:0016772	transferase activity, transferring phosphorus-containing groups	290	0.227385	1.37206	0.00767263	BRAF/CDC42BPA/BRD4/CCNG1/DYRK1A/MAGI3/ABL2/MAP3K12/HIPK1/BAZ1B/INSR/LATS1/LMTK2/CDK13/SIK3/WNK1/PLK3/TAF1/SMG1/AAK1/TTBK2/ATP5F1C/PRKAA1/SIK1B/POLR2A/ULK4/STK4/AASDHPPT/DGKE/POLQ/CSNK1G1/ACVR2B/CCNK/MAP3K2/ROCK2/PIKFYVE/PI4KAP1/ICK/ATP5F1A/PDPK1/CDK14/MAP3K9/ATP5MC2/ERN1/AURKA/CCNB1/TSSK3/CSNK2A2/FPGT/MAK/MAP2K6/IGF2R/POLG2/STRADB/PEAK1/PRKAG1/NME4/PIP5K1A/RSKR/TENT4A/PI4KAP2/TEX14/STKLD1/CDK10/T…
BP	GO:0002520	immune system development	241	0.248072	1.45307	0.00797872	PURB/KMT2C/KMT2A/CREBBP/KAT6A/NF1/FANCA/RC3H1/HIPK1/RBM15/STON2/CDK13/BCL2L11/ID2/CHD2/YAP1/FLVCR1/TNRC6A/EP300/TNFAIP3/TMEM14C/SMAD3/CNOT4/NSD2/RUNX1/RASGRP1/TNRC6B/KMT2B/GON4L/PRR7/STK4/CYLD/TRAF6/POLQ/FBXW7/H3C1/TIPARP/MIR17HG/REST
BP	GO:0051726	regulation of cell cycle	375	0.213212	1.32384	0.00810811	SON/SETD2/MDM4/BRD4/CCNG1/TTC28/PHC3/E2F7/JMY/INSR/LATS1/FOSL1/MDM2/GBF1/PROX1/CDK13/BCL2L11/PCNT/CNTRL/ID2/PTGS2/PLK3/MGA/TAF1/CLTC/CCNT1/DYNLL1/IQGAP1/EP300/NIPBL/TNFAIP3/SMAD3/TICRR/CNOT4/CCN2/CNOT6/TUBB/SVIL/RRP8/PRKAA1/LAMTOR5/SLC6A4/CLSPN/CDKN3/NUP214/SKP2/CYLD/TNKS/FBXW7/HECA/CCNK/MADD/WHAMM/CCNL2/ROCK2/ZFHX3/GEN1/CBX3/RAB11A/CEP97/CDK14/INO80/TP53BP2/ERN1/TP73/PRKAR2B/SMPD3/AURKA/EED/CCNB…
BP	GO:0072522	purine-containing compound biosynthetic process	64	-0.374283	-1.68287	0.0083612	ACLY/TECR/NME3/ACSBG2/ATP5ME/NPPC/MPC1/PPCS/ADSS2/IMPDH2/DLD/SLC25A1/SNCA/PAPSS2/ELOVL5/MTAP/ATP5F1E/HACD1/NME2/ELOVL6/FLCN/ACACB/AK2/ATP5F1D/ENO1/ATP5PF/APRT/ADCY9/STOML2
BP	GO:1901361	organic cyclic compound catabolic process	180	-0.27656	-1.51178	0.00837521	PSMB2/NCBP1/RPS14/RPL31/PATL1/RPS29/SMUG1/TET1/DIS3L2/PRPF18/MTREX/EXOSC6/RPL35A/RPL7A/PSMA1/DUT/RPS11/TDG/MOXD1/RPL27/HSPB1/RPS20/PAN3/RPL5/SUPV3L1/PLEKHN1/PSMD10/RPL34/RPL21/ENTPD7/SET/YTHDF3/PSMB4/RPS15A/PSMD8/PSMD7/RPL6/PSMB1/PABPC1/RPS27A/HNRNPU/RPL13A/RNPS1/RPL26/RPL10/RPL15/EIF4G1/RPS3
BP	GO:1903900	regulation of viral life cycle	29	-0.457005	-1.7066	0.00860585	TASOR/TRIM25/SNX3/VPS37B/TOP2A/TRIM11/PABPC1/HMGA2/NUCKS1/KPNA6/ILF3
MF	GO:0008187	poly-pyrimidine tract binding	13	-0.593763	-1.75862	0.00868056	PATL1/DIS3L2/PABPC3/RBMS1/PABPC1/HNRNPU/RBM3
CC	GO:0036126	sperm flagellum	18	-0.539382	-1.75763	0.00881834	SPAG16/HYAL3/SPATA6/SEPTIN2/ODF2/SEPTIN6/GABARAP/AK2/TCTEX1D4/SEPTIN7
MF	GO:0004402	histone acetyltransferase activity	23	0.494564	1.78918	0.00890869	CREBBP/KAT6A/OGT/GTF3C4/KAT7/TAF1/EP300
MF	GO:0061733	peptide-lysine-N-acetyltransferase activity	23	0.494564	1.78918	0.00890869	CREBBP/KAT6A/OGT/GTF3C4/KAT7/TAF1/EP300
MF	GO:0030374	nuclear receptor transcription coactivator activity	24	-0.499448	-1.75291	0.00902527	NCOA2/DCAF6/MED14/MED12/MED1/ACTN2/MED4/ENY2/RARB/KDM1A/ZMIZ1/PPRC1/ACTN4/PKN1/MED17/HMGA1/SLC30A9
CC	GO:0016442	RISC complex	23	-0.504682	-1.74946	0.00904159	MIR612/MIR106B/MIR626/MIR648/MIR500B/MIR581/MIR605/MIR100
CC	GO:0031332	RNAi effector complex	23	-0.504682	-1.74946	0.00904159	MIR612/MIR106B/MIR626/MIR648/MIR500B/MIR581/MIR605/MIR100
MF	GO:0034212	peptide N-acetyltransferase activity	26	0.446785	1.67017	0.00930233	CREBBP/KAT6A/OGT/GTF3C4/KAT7/TAF1/EP300
BP	GO:0051568	histone H3-K4 methylation	26	0.445491	1.66533	0.00930233	KMT2C/KMT2A/ASH1L/OGT/KDM6A/KMT2B
BP	GO:0051055	negative regulation of lipid biosynthetic process	14	0.564145	1.74866	0.00947867	PROX1/PRKAA1/CYP27B1/FBXW7/REST
BP	GO:0031062	positive regulation of histone methylation	16	0.526752	1.69729	0.00963855	KMT2A/BRD4/NSD3/OGT
BP	GO:0090068	positive regulation of cell cycle process	88	0.305574	1.52448	0.00968523	MDM4/BRD4/E2F7/INSR/MDM2/ID2/PLK3/EP300/NIPBL/CNOT4/CCN2/CNOT6/SVIL/RRP8/ROCK2/GEN1/RAB11A/INO80/TP73/SMPD3/AURKA/CCNB1/DDX11/UBE2C/CDC14A
BP	GO:0007623	circadian rhythm	68	0.334368	1.57932	0.00973236	KMT2A/KDM2A/DYRK1A/OGT/PROX1/ID2/EP300/KDM5A/PRKAA1/SLC6A4/ATG7/FBXW7/AHCY/ROCK2/ZFHX3/GFPT1
BP	GO:0048511	rhythmic process	87	0.320305	1.5949	0.0097561	KMT2A/CREBBP/KDM2A/DYRK1A/OGT/PROX1/ID2/EP300/KDM5A/PRKAA1/SLC6A4/ATG7/FBXW7/AHCY/ADNP/ROCK2/ZFHX3/CBX3/GFPT1
BP	GO:0032259	methylation	99	0.300084	1.5115	0.00982801	SETD2/KMT2C/KMT2A/BRD4/ASH1L/ATF7IP/NSD3/OGT/RBM15/PRDM2/KDM6A/SETD5/NSD2/RRP8/KMT2B
BP	GO:0043687	post-translational protein modification	91	-0.318771	-1.53768	0.00986842	PSMA3/PSMA7/ASB16/HRC/DNAJC3/CUL7/NEURL2/UCHL3/PSMB2/COPS7B/IGFBP3/ICMT/RCN1/IGFBP5/COPS2/FBXO44/KLHL21/DCUN1D1/FBXL18/FLCN/PSMA1/CAND1/FEM1C/KLHL2/EPAS1/PSMD10/KLHL20/DCAF13/PSMB4/PSMD8/PSMD7/LAMC1/PSMB1/DCAF5/PROC/CDH2
BP	GO:0050776	regulation of immune response	179	-0.279655	-1.52929	0.00995025	MAPK3/PSMA2/TBX21/SNX4/ITGB7/COL20A1/DHX36/GPX1/RABGEF1/RIF1/SELENOS/PTAFR/ARPC1B/VTN/C17orf99/SHLD2/UBE2N/PLA2G6/CPB2/POLR3C/MED1/ATAD5/HMOX1/PROS1/PTPRJ/CD276/CGAS/SIRT1/BAIAP2/SEMA7A/CTSH/PILRB/SLA2/NFKBID/KIT/PQBP1/PSME2/NLRC4/TAB1/YTHDF2/CUEDC2/PSMA3/PSMA7/FES/MYO10/ERAP1/FKBP1A/ARRB2/ARG1/IRF7/LAMP1/FYN/IRF1/DUSP22/ARPC5/LAT/F2/BTN2A1/PSMB2/DDX58/BTNL9/COL2A1/PKN1/NFATC3/POLR3B/PTK2/EXOSC6/…
BP	GO:0044843	cell cycle G1/S phase transition	89	0.317555	1.57792	0.01	MDM4/BRD4/E2F7/LATS1/MDM2/ID2/DHFR/PLK3/TAF1/EP300/CNOT4/CNOT6/CDKN3/SKP2/FBXW7/ORC6
BP	GO:0044270	cellular nitrogen compound catabolic process	176	-0.275965	-1.50647	0.0100334	DNASE1L2/RPL11/HMOX1/LSM4/DROSHA/SAMD4B/NMNAT1/PNRC2/BLVRB/DNASE1/TUT7/UPF1/PSME2/CYP2D6/YTHDF2/BLVRA/PSMA3/NUDT11/PSMA7/GIGYF2/ZFP36/WDR61/RPL19/YBX3/RPL29/PSMB2/NCBP1/RPS14/RPL31/PATL1/RPS29/SMUG1/TET1/DIS3L2/PRPF18/MTREX/EXOSC6/RPL35A/RPL7A/PSMA1/DUT/RPS11/TDG/RPL27/HSPB1/RPS20/PAN3/RPL5/SUPV3L1/PLEKHN1/PSMD10/RPL34/RPL21/ENTPD7/SET/YTHDF3/PSMB4/RPS15A/PSMD8/PSMD7/RPL6/PSMB1/PABPC1/RPS27A/HNRN…
BP	GO:0006119	oxidative phosphorylation	70	-0.370259	-1.69086	0.010101	NDUFA11/NDUFB10/NDUFS3/NDUFA2/CHCHD10/COX6C/COX5A/UQCC2/ATP5ME/NDUFA5/COA6/UQCRB/DLD/SDHD/SNCA/NDUFA7/NDUFAB1/NDUFB4/NDUFC2/COX7A2L/COQ9/ATP5F1E/ACTN3/UQCRH/NDUFB1/NDUFB6/NDUFA1/UQCRFS1/COX4I1/NDUFS4/NDUFA4/ISCU/ATP5F1D/PPIF/ATP5PF/NDUFC1/STOML2/COX7A2
MF	GO:0003690	double-stranded DNA binding	255	0.241123	1.42702	0.0101523	NFAT5/PURB/TEAD1/KMT2A/GATAD2B/CREBBP/DMTF1/NR2C2/ELK4/E2F7/FOSL1/FOXJ3/AFF4/PRDM2/ONECUT2/KDM6A/PROX1/MGA/KAT7/CHD2/YAP1/EP300/CUX1/SMAD3/RUNX1/FOSL2/PURG/MAFF/JMJD1C/RFX1/ZNF451/MTF1/ALX1/ORC6/HIC2/SP2/REST/KLF5/TBX18/ZFHX3/ETV5/MXD1/HMBOX1/STAT6/SUB1/TP73/ETV1/KDM6B/ZNF507/EED/ETV4/HOXD9/SAFB/DDX11
MF	GO:0070717	poly-purine tract binding	12	-0.599007	-1.74436	0.010274	PATL1/PABPC3/RBMS1/TIA1/PABPC1/HNRNPU
CC	GO:0016604	nuclear body	247	0.243969	1.43992	0.0103093	SON/ZNF621/GATAD2B/CREBBP/NUFIP2/KAT6A/ATF7IP/E2F7/DYRK1A/HIPK1/BAZ1B/RBM15/TOP3A/MDM2/WDFY3/SF3A2/HIVEP1/CDK13/RAPH1/SCAF11/ZC3H18/NXF1/IKZF4/BRD2/SREK1/PRKAA1/USP36/GON4L/ZNF451/STK4/EAF1/ALX1/TNKS/NOP10/NFKBIZ/CCNL2/ZFHX3/SNRPA1/SF3A1/RNF111/HMBOX1/THOC7/INO80/ATP6V0A1/DNAAF1/SETD1B/BRD1/SAFB2/SRCAP/FNBP4
BP	GO:0034080	CENP-A containing nucleosome assembly	11	-0.603614	-1.69616	0.0104167	H4C9/H4C4/CENPI/H4C2/RSF1/MIS18A
BP	GO:0061641	CENP-A containing chromatin organization	11	-0.603614	-1.69616	0.0104167	H4C9/H4C4/CENPI/H4C2/RSF1/MIS18A
BP	GO:0010257	NADH dehydrogenase complex assembly	27	-0.479564	-1.75286	0.010453	NDUFA11/NDUFB10/NDUFS3/NDUFA2/NDUFA5/NDUFAF5/NDUFA7/NDUFAB1/NDUFB4/NDUFC2/NDUFAF3/NDUFB1/NDUFB6/NDUFA1/NDUFAF8/NDUFS4/NDUFC1
CC	GO:0097729	9+2 motile cilium	19	-0.514639	-1.7069	0.0104712	SPAG16/HYAL3/SPATA6/SEPTIN2/ODF2/SEPTIN6/GABARAP/AK2/TCTEX1D4/SEPTIN7
CC	GO:0098803	respiratory chain complex	39	-0.415398	-1.64852	0.0105448	NDUFB3/COX6B1/CYC1/UQCRQ/WDR93/NDUFA12/NDUFA11/NDUFB10/NDUFS3/NDUFA2/SDHB/COX5A/NDUFA5/UQCRB/SDHD/NDUFA7/NDUFAB1/NDUFB4/NDUFC2/UQCRH/NDUFB1/NDUFB6/NDUFA1/UQCRFS1/COX4I1/NDUFS4/NDUFA4/NDUFC1
MF	GO:0000977	RNA polymerase II transcription regulatory region sequence-specific DNA binding	193	0.268774	1.51772	0.0106101	NFAT5/PURB/GATAD2B/DMTF1/NR2C2/ELK4/E2F7/FOSL1/FOXJ3/PRDM2/ONECUT2/KDM6A/PROX1/MGA/CHD2/YAP1/EP300/CUX1/SMAD3/RUNX1/FOSL2/PURG/MAFF/RFX1/ZNF451/MTF1/ALX1/HIC2/SP2/REST/KLF5/TBX18/ZFHX3/ETV5/MXD1/STAT6/TP73/ETV1/KDM6B/ZNF507/EED/ETV4/HOXD9/SAFB/POGZ/ARID3B/TCF7/FOSB/MYBL1/NR4A3/AHR/HDAC4/MEF2A
BP	GO:0045892	negative regulation of transcription, DNA-templated	363	0.214474	1.33285	0.0106383	PURB/BACH2/GATAD2B/CREBBP/MDM4/SFMBT1/KAT6A/ELK4/SCAF4/KCNQ1OT1/ATF7IP/E2F7/KDM2A/ZBED6/BPTF/MDM2/SCAF8/ZNF154/HIVEP1/PROX1/ID2/PLK3/MGA/KAT7/TAF1/EP300/NIPBL/CUX1/IKZF4/RBAK/SMAD3/KDM5A/NSD2/CPEB3/RUNX1/RRP8/NRDE2/PURG/RLIM/GON4L/ZNF451/CHD8/TRAF6/ALX1/H3C1/HIC2/SP2/MORC2/ACVR2B/REST/HELLS/PHF12/TAF3/ZNFX1/KLF5/TBX18/ZFHX3/PHB/ZBTB21/CBX3/MXD1/YEATS2/HMBOX1/STAT6/OTUD7B
MF	GO:0070063	RNA polymerase binding	23	0.487086	1.76213	0.0111359	BRD4/SCAF4/RPRD2/SCAF8/CCNT1
BP	GO:0003279	cardiac septum development	36	0.397887	1.62237	0.0115741	MDM4/RBM15/MDM2/PROX1/CCN1/ID2/NSD2/DHRS3/MIR17HG
BP	GO:0042692	muscle cell differentiation	85	-0.328301	-1.56273	0.0117057	OBSCN/CDK9/HIRA/MAML1/KIT/CBY1/CFLAR/P2RX2/ACTN2/NOTCH1/DYRK1B/ARRB2/CAPN3/RARB/KDM1A/RXRA/CDON/TMOD3/BIN1/DLL1/IGFBP5/FGF9/NFATC3/SIX4/SEMA4C/PDLIM5/TBX3/CAPN2/HEY1/QKI/TTN/ABL1/HNRNPU/CDH2/PTGFRN/CXCL10/MIR100
MF	GO:0003729	mRNA binding	86	-0.327723	-1.5619	0.011745	PABPC3/EIF4G3/CCT5/RPL5/DHX33/RBMS1/TIA1/QKI/MRPL13/IREB2/PABPC1/HNRNPU/RPL13A/RNPS1/SUPT5H/RPL26/RBM3/TSN/RC3H2/MIR106B/EIF4G1/ILF3/RPS3/MIR100
MF	GO:0004175	endopeptidase activity	70	-0.3545	-1.61889	0.0117845	ADAM17/CFLAR/PSMA3/PSMA7/ADAMTS2/ADAM21/TYSND1/BACE1/HTRA1/CAPN3/ATG4C/F2/PSMB2/ADAMTS1/USP48/PCSK7/OMA1/PDIA3/SENP6/PSMA1/PMPCB/CAPN2/PSEN1/PITRM1/USP38/PSMB4/LONP2/PSMB1/PROC/PYDC1
BP	GO:0070192	chromosome organization involved in meiotic cell cycle	12	-0.584502	-1.70212	0.0119863	NCAPH2/REC8/NCAPD2/BUB1B/TEX15/NCAPD3/TRIP13
MF	GO:0051082	unfolded protein binding	32	-0.443078	-1.69132	0.012069	HSPA7/TOMM20/PPIG/TTC1/CCT5/PPIF/DNAJB1/RUVBL2/HEATR3/UGGT2/HSPA6
BP	GO:1904894	positive regulation of receptor signaling pathway via STAT	10	-0.629029	-1.71432	0.0121107	ARL2BP/KIT/CYP1B1/NOTCH1/FYN/F2/AKR1B1/F2R/MGAT5
BP	GO:0007507	heart development	147	0.263257	1.4275	0.0121359	SETD2/GJC1/MDM4/NF1/SPRED1/INSR/RBM15/MDM2/KDM6A/PROX1/CCN1/ID2/PLCE1/YAP1/EP300/NIPBL/SMAD3/NSD2/SLC9A1/STK4/DHRS3/MIR17HG/ACVR2B/REST/KCNAB1/CPE/ROCK2/ASXL1/DNAAF1/TP73/KDM6B/CCNB1
BP	GO:0018209	peptidyl-serine modification	100	0.291061	1.4704	0.0121655	BRAF/DYRK1A/MAP3K12/HIPK1/LATS1/LMTK2/PTGS2/WNK1/TAF1/SMG1/TTBK2/PRKAA1/CLSPN/STK4/TNKS/CSNK1G1/ROCK2/PDPK1/ERN1/AURKA/CCNB1/PFN2/CSNK2A2
MF	GO:0005506	iron ion binding	27	-0.453325	-1.65695	0.0121951	FECH/CYP2D6/ETHE1/CYP1B1/PHF8/SNCA/DNAJC24/TET1/KDM3A/ISCU/ALKBH2/ABCE1/PHF2
CC	GO:0016607	nuclear speck	126	0.279427	1.47278	0.0125945	SON/ZNF621/GATAD2B/KAT6A/E2F7/DYRK1A/HIPK1/RBM15/SF3A2/CDK13/ZC3H18/NXF1/BRD2/SREK1/PRKAA1/USP36/EAF1/NFKBIZ/CCNL2/SNRPA1/SF3A1/THOC7/ATP6V0A1/DNAAF1/SETD1B/BRD1/FNBP4
BP	GO:0002433	immune response-regulating cell surface receptor signaling pathway involved in phagocytosis	23	-0.484661	-1.68006	0.0126582	CD47/CDC42/LIMK1/BRK1/MAPK3/ARPC1B/PLA2G6/PTPRJ/BAIAP2/MYO10/FYN/ARPC5/PTK2/RAP1A/ARPC3/ABL1
BP	GO:0038094	Fc-gamma receptor signaling pathway	23	-0.484661	-1.68006	0.0126582	CD47/CDC42/LIMK1/BRK1/MAPK3/ARPC1B/PLA2G6/PTPRJ/BAIAP2/MYO10/FYN/ARPC5/PTK2/RAP1A/ARPC3/ABL1
BP	GO:0038096	Fc-gamma receptor signaling pathway involved in phagocytosis	23	-0.484661	-1.68006	0.0126582	CD47/CDC42/LIMK1/BRK1/MAPK3/ARPC1B/PLA2G6/PTPRJ/BAIAP2/MYO10/FYN/ARPC5/PTK2/RAP1A/ARPC3/ABL1
CC	GO:0031967	organelle envelope	395	-0.218936	-1.3211	0.0127592	NOS1AP/KPNA4/UQCRQ/RTCB/MRPL50/CHCHD1/KIF28P/ARMCX6/TIMM13/APOO/PLA2G4A/WDR93/MLXIP/NDUFA12/QSOX2/NUP58/GPER1/SLC30A1/MTOR/SUMO1/CERS6/COX5B/EXOG/MRPS21/VAT1/NR4A1/HADHB/CMC4/RTN4IP1/MTFP1/NDUFA11/SIRT4/MAPK3/MRPS27/NDUFB10/NDUFS3/TRAP1/PPP1R15A/POMZP3/MRPL33/NDUFA2/DST/RIF1/ACADM/CHCHD10/GOT2/COX6C/MRPS17/TXLNG/CETN3/MAD1L1/MRPL27/MARC1/PGAM5/SIRT1/ARL2BP/SDHB/FECH/SLC16A3/MIGA1/SLC25A18/COX5A/A…
CC	GO:0031975	envelope	395	-0.218936	-1.3211	0.0127592	NOS1AP/KPNA4/UQCRQ/RTCB/MRPL50/CHCHD1/KIF28P/ARMCX6/TIMM13/APOO/PLA2G4A/WDR93/MLXIP/NDUFA12/QSOX2/NUP58/GPER1/SLC30A1/MTOR/SUMO1/CERS6/COX5B/EXOG/MRPS21/VAT1/NR4A1/HADHB/CMC4/RTN4IP1/MTFP1/NDUFA11/SIRT4/MAPK3/MRPS27/NDUFB10/NDUFS3/TRAP1/PPP1R15A/POMZP3/MRPL33/NDUFA2/DST/RIF1/ACADM/CHCHD10/GOT2/COX6C/MRPS17/TXLNG/CETN3/MAD1L1/MRPL27/MARC1/PGAM5/SIRT1/ARL2BP/SDHB/FECH/SLC16A3/MIGA1/SLC25A18/COX5A/A…
BP	GO:0001570	vasculogenesis	23	0.459268	1.66149	0.013363	SETD2/GJC1/SPRED1/YAP1/RAPGEF2/FBXW7/TIPARP/ITGAV
BP	GO:1901137	carbohydrate derivative biosynthetic process	177	-0.270258	-1.47314	0.0133779	ACLY/TECR/NME3/ACSBG2/GMDS/CSPG5/ATP5ME/TRIP11/NPPC/FUT6/MPC1/PPCS/ADSS2/MGAT4A/IMPDH2/SLC35D1/ABCC5/DLD/DERL3/SDC3/TMEM258/COG7/HS6ST3/SLC25A1/SNCA/POGLUT3/ST6GALNAC1/FKRP/PAPSS2/ELOVL5/FUT4/GALNT12/MTAP/ATP5F1E/HACD1/UAP1L1/NME2/POFUT2/TET1/PIGU/NANS/ELOVL6/PIGS/TMTC3/FLCN/ACACB/DUT/AK2/POMT2/TCF7L2/ATP5F1D/ENO1/ATP5PF/APRT/PSEN1/MGAT5/TMEM165/UGGT2/MAN2A1/ADCY9/STOML2/POMK/OSTC/MCFD2
BP	GO:1905330	regulation of morphogenesis of an epithelium	54	-0.375324	-1.63582	0.0135593	DAAM1/PSME2/SMURF2/SAPCD2/PSMA3/PSMA7/ARRB2/RXRA/PSMB2/MAGED1/RYK/SIX2/AHI1/SIX4/PSMA1/DVL1/PSMD10/PHB2/PFN1/RREB1/PSMB4/PSMD8/PSMD7/ABL1/PSMB1/CXCL10
BP	GO:0043407	negative regulation of MAP kinase activity	22	0.466849	1.66468	0.0137931	SPRED2/NF1/SPRED1/DUSP4/GSTP1
BP	GO:0006576	cellular biogenic amine metabolic process	13	-0.562495	-1.66601	0.0138889	HDAC10/SAT1/ALDH7A1/NAPEPLD/AZIN1/SLC44A1/GDE1/MOXD1/SMS
BP	GO:0051865	protein autoubiquitination	17	0.513189	1.70971	0.0139211	MDM2/RNF187/TAF1/CNOT4/TRAF6
CC	GO:0032153	cell division site	20	-0.497056	-1.66696	0.0140845	SEPTIN2/PKN1/SEPTIN6/RALA/SEPTIN7/CIT/RACGAP1/ECT2
BP	GO:0042089	cytokine biosynthetic process	25	-0.470345	-1.68538	0.0140845	BCL10/IGF2BP1/SIGIRR/TNFRSF13C/FOXP3/PAWR/PTAFR/RNF128/HMOX1/KLF4/CD276/ZFPM1/ZFP36/IRF7/IRF1/AKAP12/ERRFI1/CEBPB/HSPB1/PSEN1/TIA1
BP	GO:0042107	cytokine metabolic process	25	-0.470345	-1.68538	0.0140845	BCL10/IGF2BP1/SIGIRR/TNFRSF13C/FOXP3/PAWR/PTAFR/RNF128/HMOX1/KLF4/CD276/ZFPM1/ZFP36/IRF7/IRF1/AKAP12/ERRFI1/CEBPB/HSPB1/PSEN1/TIA1
MF	GO:0003954	NADH dehydrogenase activity	22	-0.489346	-1.6899	0.0141093	WDR93/NDUFA12/NDUFB10/NDUFS3/NDUFA2/NDUFA5/NDUFA7/NDUFAB1/NDUFB4/NDUFC2/NDUFB1/NDUFB6/NDUFA1/NDUFS4/NDUFA4/NDUFC1
MF	GO:0008137	NADH dehydrogenase (ubiquinone) activity	22	-0.489346	-1.6899	0.0141093	WDR93/NDUFA12/NDUFB10/NDUFS3/NDUFA2/NDUFA5/NDUFA7/NDUFAB1/NDUFB4/NDUFC2/NDUFB1/NDUFB6/NDUFA1/NDUFS4/NDUFA4/NDUFC1
MF	GO:0050136	NADH dehydrogenase (quinone) activity	22	-0.489346	-1.6899	0.0141093	WDR93/NDUFA12/NDUFB10/NDUFS3/NDUFA2/NDUFA5/NDUFA7/NDUFAB1/NDUFB4/NDUFC2/NDUFB1/NDUFB6/NDUFA1/NDUFS4/NDUFA4/NDUFC1
BP	GO:0021987	cerebral cortex development	28	0.427241	1.62779	0.0141844	NF1/TACC1/SRGAP2/NOTCH2NLB/NOTCH2NLA/LRP8/SYNE2/TMEM14B/CRKL/CSNK2A2/WDR62/SRGAP2C/TSC1
BP	GO:0035305	negative regulation of dephosphorylation	28	0.428044	1.63085	0.0141844	BOD1L1/SPRED1/ARFGEF3/LMTK2/WNK1/MARF1/IQGAP1
BP	GO:0038095	Fc-epsilon receptor signaling pathway	35	-0.405069	-1.56406	0.0142349	PSME2/TAB1/PSMA3/PSMA7/LAT/PSMB2/NFATC3/PSMA1/IKBKG/PSMD10/SHC1/PSMB4/PSMD8/PSMD7/PSMB1/SOS1/TAB2
CC	GO:0030964	NADH dehydrogenase complex	24	-0.482613	-1.69382	0.0144404	WDR93/NDUFA12/NDUFA11/NDUFB10/NDUFS3/NDUFA2/NDUFA5/NDUFA7/NDUFAB1/NDUFB4/NDUFC2/NDUFB1/NDUFB6/NDUFA1/NDUFS4/NDUFA4/NDUFC1
CC	GO:0045271	respiratory chain complex I	24	-0.482613	-1.69382	0.0144404	WDR93/NDUFA12/NDUFA11/NDUFB10/NDUFS3/NDUFA2/NDUFA5/NDUFA7/NDUFAB1/NDUFB4/NDUFC2/NDUFB1/NDUFB6/NDUFA1/NDUFS4/NDUFA4/NDUFC1
BP	GO:0001501	skeletal system development	101	0.286303	1.44441	0.0148148	SETD2/ANKRD11/ASH1L/COL7A1/CCN1/FLVCR1/EP300/NIPBL/SMAD3/CCN2/NSD2/EXT1/ALX1/DHRS3/FBXW7/TIPARP/ACVR2B/ANXA6/COL10A1/ASXL1
BP	GO:0009165	nucleotide biosynthetic process	80	-0.330956	-1.55117	0.0150754	CTPS2/ACLY/NMNAT1/TECR/NME3/ACSBG2/ATP5ME/CDS1/NPPC/MPC1/PPCS/ADSS2/IMPDH2/DLD/SLC25A1/SNCA/PAPSS2/NMRK2/ELOVL5/ATP5F1E/HACD1/NME2/ELOVL6/FLCN/ACACB/DUT/AK2/ATP5F1D/NADK2/ENO1/ATP5PF/APRT/ADCY9/STOML2
BP	GO:0009887	animal organ morphogenesis	250	0.236095	1.39195	0.015544	BRAF/TUG1/SETD2/ANKRD11/MDM4/ASH1L/NF1/HIPK1/INSR/RBM15/MDM2/ONECUT2/COL7A1/KDM6A/PROX1/BCL2L11/CCN1/ID2/YAP1/CLTC/CELSR3/FLVCR1/EP300/NIPBL/TNFAIP3/SMAD3/CCN2/NSD2/SLC6A4/SMURF1/TRAF6/ALX1/DHRS3/FBXW7/TIPARP/FSCN2/MIR17HG/ACVR2B
BP	GO:0051092	positive regulation of NF-kappaB transcription factor activity	31	-0.430277	-1.63531	0.015544	NLRC4/TAB1/CFLAR/IRAK2/CAPN3/LRRFIP1/TRIM25/IKBKG/CAT/ZBTB7A/DHX33/RPS27A/TAB2/RPS3
BP	GO:1905332	positive regulation of morphogenesis of an epithelium	10	-0.617225	-1.68215	0.0155709	MAGED1/AHI1/SIX4/RREB1/ABL1
BP	GO:0043967	histone H4 acetylation	23	0.451383	1.63297	0.0155902	KMT2A/KAT6A/OGT/KAT7/EP300
MF	GO:0005080	protein kinase C binding	13	-0.558105	-1.65301	0.015625	SRSF2/PKN1/PDLIM5/TDG/HSPB1/TOP2A/ABL1
CC	GO:0018995	host cellular component	26	-0.447034	-1.61651	0.0157343	VPS37B/SCO1/TOP2A/AAAS/RPS27A/NUP210/KPNA6
CC	GO:0043657	host cell	26	-0.447034	-1.61651	0.0157343	VPS37B/SCO1/TOP2A/AAAS/RPS27A/NUP210/KPNA6
BP	GO:1905268	negative regulation of chromatin organization	25	-0.458181	-1.64179	0.0158451	SNCA/KDM1A/OTUB1/TET1/DNMT3B/H1-3/KDM3A/SIN3A/HMGA1/SET/PHF2/ATAD2/BCOR
BP	GO:0001892	embryonic placenta development	22	0.464483	1.65624	0.016092	SETD2/E2F7/BPTF/CCN1/STK4
BP	GO:0040011	locomotion	378	0.207175	1.28376	0.0163488	SETD2/LGALS8/CDC42BPA/ASH1L/NF1/SRGAP2B/ABL2/SPRED1/JMY/INSR/FOSL1/MDM2/ONECUT2/GBF1/PROX1/MALAT1/CCN1/ID2/PTGS2/SRGAP2/RAC3/STRIP2/WNK1/CELSR3/SPTAN1/IQGAP1/EP300/RAPGEF2/NIPBL/TNFAIP3/SMAD3/SLC7A5/CCN2/TTBK2/PDXDC2P-NPIPB14P/SLC9A1/EXT1/ULK4/IRS2/ALX1/SYNE2/FBXW7/FSCN2/GSTP1/CFAP44/PTP4A1/SLC16A1/ROCK2/CEMIP/ITGAV/ANXA6/ABHD2/CD9/RAB11A/ATP5F1A/PDPK1/FRMD5/SMPD3/DIAPH1/ETV1/RSPH4A/SPAG9/PFN2/CR…
MF	GO:0050321	tau-protein kinase activity	13	0.568446	1.72592	0.0164319	DYRK1A/SIK3/TTBK2/PRKAA1/ROCK2
MF	GO:0008080	N-acetyltransferase activity	28	0.423262	1.61263	0.0165485	CREBBP/KAT6A/OGT/GTF3C4/KAT7/TAF1/EP300
BP	GO:0045023	G0 to G1 transition	15	0.535004	1.70416	0.0165877	MDM4/PHC3/MGA/CCN2/CBX3/EED
MF	GO:0008168	methyltransferase activity	59	0.338759	1.56067	0.0168675	SETD2/KMT2C/KMT2A/ASH1L/NSD3/PRDM2/SETD5/NSD2/RRP8/KMT2B
CC	GO:0070469	respirasome	47	-0.374024	-1.57819	0.0169779	NDUFB3/COX6B1/CYC1/UQCRQ/WDR93/NDUFA12/NDUFA11/NDUFB10/NDUFS3/NDUFA2/SDHB/COX5A/HIGD2A/NDUFA5/UQCRB/SDHD/NDUFA7/NDUFAB1/NDUFB4/NDUFC2/COX7A2L/UQCRH/NDUFB1/NDUFB6/NDUFA1/UQCRFS1/COX4I1/NDUFS4/NDUFA4/STMP1/NDUFC1/COX7A2
BP	GO:0071347	cellular response to interleukin-1	42	-0.38586	-1.56618	0.0171821	MAPK3/NKX3-1/PSMA2/PELI1/RORA/UBE2N/UPF1/PSME2/TAB1/IRAK2/PSMA3/PSMA7/HYAL3/OTUB1/AKAP12/PSMB2/CEBPB/PSMA1/IKBKG/PSMD10/PSMB4/PSMD8/PSMD7/PSMB1/RPS27A/TAB2
BP	GO:0007187	G protein-coupled receptor signaling pathway, coupled to cyclic nucleotide second messenger	28	-0.440485	-1.62537	0.0172712	GNAQ/AKAP12/NME2/PTGFR/FLNA/RIC8A/PRMT5/GALR3/ADCY9/GCGR/CXCL10
BP	GO:0007050	cell cycle arrest	85	0.315991	1.56246	0.0173267	MDM4/E2F7/JMY/MDM2/ID2/PLK3/EP300/SMAD3/CNOT4/CNOT6/RRP8/PRKAA1/LAMTOR5/CDKN3/CCNK/WHAMM/ZFHX3/ERN1/TP73/AURKA/CCNB1/MAP2K6/CDC14A/STRADB/PRKAG1
BP	GO:0002431	Fc receptor mediated stimulatory signaling pathway	25	-0.452514	-1.62149	0.0176056	CD47/CDC42/LIMK1/BRK1/MAPK3/RABGEF1/ARPC1B/PLA2G6/PTPRJ/BAIAP2/MYO10/FYN/ARPC5/PTK2/RAP1A/ARPC3/ABL1
BP	GO:0006906	vesicle fusion	25	-0.45053	-1.61438	0.0176056	STX10/SNCA/STX11/STX1B/TRIM9/SPG11/SNAPIN/AKT2/SEPTIN8/STXBP1/VPS11/RAB8B
MF	GO:0016655	oxidoreductase activity, acting on NAD(P)H, quinone or similar compound as acceptor	25	-0.453235	-1.62407	0.0176056	WDR93/NDUFA12/NDUFB10/NDUFS3/NDUFA2/NDUFA5/NDUFA7/NDUFAB1/NDUFB4/NDUFC2/NDUFB1/NDUFB6/NDUFA1/NDUFS4/NDUFA4/NDUFC1
BP	GO:0048534	hematopoietic or lymphoid organ development	225	0.239342	1.39865	0.0176768	PURB/KMT2C/KMT2A/CREBBP/KAT6A/NF1/FANCA/RC3H1/HIPK1/RBM15/STON2/CDK13/BCL2L11/ID2/CHD2/YAP1/FLVCR1/TNRC6A/EP300/TMEM14C/CNOT4/RUNX1/RASGRP1/TNRC6B/KMT2B/GON4L/PRR7/STK4/CYLD/TRAF6/FBXW7/H3C1/TIPARP/MIR17HG/REST
BP	GO:0003006	developmental process involved in reproduction	205	0.245857	1.41451	0.0177665	SETD2/SFMBT1/ASH1L/NR2C2/FANCA/E2F7/BPTF/INSR/RBM15/FOSL1/AFF4/BCL2L11/CCN1/PTGS2/BTBD18/MARF1/DYNLL1/NIPBL/BRD2/KDM5A/KMT2B/HERC2/HSD17B4/STK4/CYP27B1/TIPARP/CFAP44/TAF4/TIAL1/ETV5/IDH1/ABHD2/SNRPA1/AURKA/NDRG3/SAFB2/CCNB1/GOLGA3/CRKL/TSSK3/CSNK2A2/PRDX4/MAK/IGF2R/TCF7/PRKAG1/MYBL1/WDR33/BCL2/CBL/PABPC1L
BP	GO:0030097	hemopoiesis	211	0.248842	1.43192	0.0178117	PURB/KMT2C/KMT2A/CREBBP/KAT6A/NF1/FANCA/RC3H1/HIPK1/RBM15/STON2/CDK13/ID2/CHD2/YAP1/FLVCR1/TNRC6A/EP300/TMEM14C/CNOT4/RUNX1/RASGRP1/TNRC6B/KMT2B/GON4L/PRR7/STK4/CYLD/TRAF6/FBXW7/H3C1/TIPARP/MIR17HG/REST/NFKBIZ
BP	GO:0060411	cardiac septum morphogenesis	25	0.432704	1.60386	0.0184332	RBM15/MDM2/PROX1/CCN1/ID2/NSD2/DHRS3/MIR17HG
BP	GO:0006354	DNA-templated transcription, elongation	39	0.39743	1.65656	0.0184758	SETD2/BRD4/AFF4/SCAF8/CDK13/BTBD18/CCNT1/POLR2A/EAF1/CCNK/PBRM1
BP	GO:0046834	lipid phosphorylation	17	0.494332	1.64688	0.0185615	FAM126B/SMG1/DGKE/PIKFYVE/PI4KAP1/PIP5K1A/PI4KAP2/DGKD/DGKH
BP	GO:0046620	regulation of organ growth	30	0.402809	1.56487	0.0188679	LATS1/PROX1/BCL2L11/YAP1/FLVCR1/SLC6A4/STK4/MIR17HG/TP73/CCNB1
BP	GO:0045428	regulation of nitric oxide biosynthetic process	14	0.52936	1.64083	0.0189573	INSR/PTGS2/SMAD3/ROCK2
BP	GO:0006336	DNA replication-independent nucleosome assembly	14	-0.531132	-1.62081	0.0189655	NPM1/UBN1/RUVBL1/HIRA/H4C9/H4C4/CENPI/H4C2/RSF1/MIS18A/CABIN1
BP	GO:0034724	DNA replication-independent nucleosome organization	14	-0.531132	-1.62081	0.0189655	NPM1/UBN1/RUVBL1/HIRA/H4C9/H4C4/CENPI/H4C2/RSF1/MIS18A/CABIN1
MF	GO:0016799	hydrolase activity, hydrolyzing N-glycosyl compounds	11	-0.592072	-1.66372	0.0190972	SMUG1/MPG/TDG/MAN2A1/RPS3
BP	GO:0061077	chaperone-mediated protein folding	17	-0.51093	-1.63377	0.0192644	CRTAP/HSPA14/TRAP1/PEX19/DNAJB12/BAG1/FKBP1A/DNAJC24/HSPA7/HSPB1/DNAJB1/HSPA6
BP	GO:1901135	carbohydrate derivative metabolic process	286	-0.231223	-1.34601	0.0196078	ACLY/NMNAT1/TECR/NME3/ACSF2/ACSBG2/GMDS/CSPG5/ATP5ME/TRIP11/NPPC/FUT6/KIT/MPC1/PPCS/ADSS2/ITIH4/MGAT4A/IMPDH2/SLC35D1/ABCC5/DLD/DERL3/NUDT11/SULT1C4/SDC3/TMEM258/NFE2L1/COG7/HS6ST3/OVGP1/SLC25A1/HYAL3/SNCA/POGLUT3/ABHD14B/ST6GALNAC1/FKRP/NUP98/LRGUK/PAPSS2/ELOVL5/FUT4/GALNT12/MTAP/ATP5F1E/HACD1/UAP1L1/NME2/ACTN3/POFUT2/SMUG1/AKR1B1/ACOT9/TET1/PIGU/NANS/COL2A1/FBXO44/ELOVL6/PIGS/PFKM/TMTC3/GM2A/PI…
BP	GO:0050890	cognition	65	0.32414	1.51436	0.0197531	NF1/SYNJ1/INSR/FOSL1/PTGS2/EP300/NIPBL/CPEB3/KMT2B/SLC6A4/KCNAB1/DLG4/ADNP/EIF4EBP2/PRKAR2B
CC	GO:0099503	secretory vesicle	223	-0.247784	-1.39541	0.019802	PRDX6/PTAFR/TMEM184A/GOLGA1/SFTPB/ACTR10/WDR7/SYP/COMMD3/DYNC1H1/CLK3/PROS1/ACTR1B/PTPRJ/SLC40A1/BAIAP2/ACLY/CTSH/CKAP4/CREG1/SLC17A5/TRIP11/NPPC/TRAPPC1/KIT/SLC44A2/SYNGR2/ITIH4/IMPDH2/GRIN1/SV2C/CD14/DLD/CRACR2A/GCA/ACTN2/NOTCH1/STX10/DNAJC3/BACE1/ARG1/HYAL3/SNCA/LAMP1/STX11/DEGS1/ANXA7/ARPC5/LRGUK/NDUFC2/VDAC1/STX1B/ACTN4/ATP6V0C/TRIM9/PA2G4/NIT2/NME2/ARHGAP45/APBA2/SNAPIN/BIN1/OLA1/LHFPL2/GM2…
BP	GO:0001824	blastocyst development	24	-0.459083	-1.61124	0.0198556	BYSL/TET1/EMG1/NEK2/COPS2/TAF8/CAPN2/HCFC1/BCOR
BP	GO:0006486	protein glycosylation	60	-0.346691	-1.53922	0.020202	TRIP11/FUT6/MGAT4A/DERL3/TMEM258/COG7/POGLUT3/ST6GALNAC1/FKRP/FUT4/GALNT12/POFUT2/TET1/TMTC3/POMT2/PSEN1/MGAT5/TMEM165/UGGT2/MAN2A1/POMK/OSTC/MCFD2
BP	GO:0043413	macromolecule glycosylation	60	-0.346691	-1.53922	0.020202	TRIP11/FUT6/MGAT4A/DERL3/TMEM258/COG7/POGLUT3/ST6GALNAC1/FKRP/FUT4/GALNT12/POFUT2/TET1/TMTC3/POMT2/PSEN1/MGAT5/TMEM165/UGGT2/MAN2A1/POMK/OSTC/MCFD2
BP	GO:0070085	glycosylation	60	-0.346691	-1.53922	0.020202	TRIP11/FUT6/MGAT4A/DERL3/TMEM258/COG7/POGLUT3/ST6GALNAC1/FKRP/FUT4/GALNT12/POFUT2/TET1/TMTC3/POMT2/PSEN1/MGAT5/TMEM165/UGGT2/MAN2A1/POMK/OSTC/MCFD2
CC	GO:1990204	oxidoreductase complex	45	-0.373807	-1.55889	0.0204429	CYC1/UQCRQ/WDR93/GPD1L/NDUFA12/NDUFA11/NDUFB10/NDUFS3/NDUFA2/SDHB/NDUFA5/UQCRB/DLD/SDHD/NDUFA7/NDUFAB1/NDUFB4/NDUFC2/BCKDHB/GCSH/UQCRH/NDUFB1/NDUFB6/NDUFA1/UQCRFS1/NDUFS4/NDUFA4/NDUFC1/DLST
CC	GO:0031091	platelet alpha granule	15	-0.51732	-1.60507	0.0206897	ACTN2/SNCA/ACTN4/OLA1/LHFPL2/STXBP1/FAM49B/PCDH7
BP	GO:0050771	negative regulation of axonogenesis	15	-0.517055	-1.60425	0.0206897	SEMA3G/SEMA3B/IFRD1/SLIT2/PLXNA3/SEMA7A/SEMA6B/RYK/PTK2/SEMA4C/PSEN1
BP	GO:0000122	negative regulation of transcription by RNA polymerase II	250	0.231425	1.36442	0.0207254	PURB/BACH2/GATAD2B/CREBBP/MDM4/ELK4/SCAF4/ATF7IP/E2F7/BPTF/MDM2/SCAF8/HIVEP1/PROX1/ID2/PLK3/MGA/TAF1/EP300/NIPBL/CUX1/SMAD3/KDM5A/NSD2/CPEB3/RUNX1/PURG/RLIM/ZNF451/CHD8/TRAF6/ALX1/HIC2/SP2/ACVR2B/REST/PHF12/TAF3/KLF5/TBX18/ZFHX3/PHB/MXD1/YEATS2/HMBOX1/STAT6/OTUD7B
MF	GO:0001098	basal transcription machinery binding	20	0.470974	1.63713	0.0207373	BRD4/SCAF4/RPRD2/SCAF8/PCF11/AGO2/AHR/RTRAF
MF	GO:0001099	basal RNA polymerase II transcription machinery binding	20	0.470974	1.63713	0.0207373	BRD4/SCAF4/RPRD2/SCAF8/PCF11/AGO2/AHR/RTRAF
BP	GO:1903727	positive regulation of phospholipid metabolic process	10	-0.602738	-1.64267	0.0207612	PTK2/CAPN2/FLT1/STOML2
BP	GO:0031055	chromatin remodeling at centromere	13	-0.541318	-1.60328	0.0208333	H4C9/H4C4/CENPI/H4C2/RSF1/CENPV/MIS18A
BP	GO:0060688	regulation of morphogenesis of a branching structure	13	-0.546888	-1.61978	0.0208333	RXRA/MAGED1/SIX2/SIX4/PHB2/ABL1
BP	GO:0042035	regulation of cytokine biosynthetic process	22	-0.466444	-1.61081	0.021164	BCL10/IGF2BP1/SIGIRR/TNFRSF13C/FOXP3/PTAFR/RNF128/HMOX1/KLF4/CD276/ZFPM1/ZFP36/IRF1/AKAP12/ERRFI1/CEBPB/HSPB1/PSEN1/TIA1
BP	GO:0046034	ATP metabolic process	118	-0.27909	-1.42395	0.0211726	SDHD/SNCA/NDUFA7/NUP98/NDUFAB1/NDUFB4/NDUFC2/COX7A2L/COQ9/ATP5F1E/ACTN3/UQCRH/NDUFB1/NDUFB6/OLA1/NDUFA1/PFKM/UQCRFS1/FLCN/COX4I1/NDUFS4/AK2/NDUFA4/ISCU/ATP5F1D/ENO1/ZBTB7A/PPIF/AAAS/ATP5PF/PSEN1/NDUFC1/STOML2/COX7A2/NUP210
BP	GO:0015980	energy derivation by oxidation of organic compounds	104	-0.294138	-1.46442	0.0213115	NDUFA11/ETFA/NDUFB10/NDUFS3/TRAP1/NDUFA2/MDH2/SELENOS/PPP1R1A/COX6C/SDHB/SLC25A18/COX5A/NDUFA5/FH/COA6/UQCRB/DLD/SDHD/SNCA/NDUFA7/CISD1/NDUFAB1/NDUFB4/NDUFC2/COX7A2L/COQ9/ACTN3/UQCRH/NDUFB1/NDUFB6/NDUFA1/AKT2/UQCRFS1/FLCN/COX4I1/NDUFS4/NDUFA4/ISCU/PYGB/ATP5F1D/CAT/NDUFC1/DLST/PRELID1/IREB2/GCGR
BP	GO:1905710	positive regulation of membrane permeability	16	0.502277	1.61843	0.0216867	BCL2L11/SLC25A5/SLC9A1/TP53BP2/TP73/BCL2/TMEM14A/ATP5IF1/SPG7
BP	GO:0008544	epidermis development	67	0.321688	1.51596	0.0220588	NF1/INSR/LATS1/COL7A1/YAP1/CCN2/RUNX1/FOSL2/NOM1/MAFF/STK4/CYP27B1
MF	GO:0016741	transferase activity, transferring one-carbon groups	60	0.335848	1.54788	0.0220588	SETD2/KMT2C/KMT2A/ASH1L/NSD3/PRDM2/SETD5/NSD2/RRP8/KMT2B
MF	GO:0008266	poly(U) RNA binding	12	-0.559316	-1.62878	0.0222603	PATL1/DIS3L2/PABPC3/RBMS1/PABPC1/RBM3
BP	GO:0030865	cortical cytoskeleton organization	12	-0.563373	-1.64059	0.0222603	EPB41/CIT/RACGAP1/ECT2
BP	GO:0030866	cortical actin cytoskeleton organization	12	-0.563373	-1.64059	0.0222603	EPB41/CIT/RACGAP1/ECT2
BP	GO:0044265	cellular macromolecule catabolic process	318	-0.223478	-1.32076	0.0224	DNASE1L2/MYLIP/RPL11/ADAMTS9/FBXO5/LSM4/DROSHA/SIRT1/SAMD4B/NMNAT1/PNRC2/CTSH/ECPAS/UQCC2/ANAPC16/DNASE1/TAF9/RGP1/TUT7/DNAJB12/UPF1/TMEM67/PSME2/USP45/SMURF2/JKAMP/PBK/YTHDF2/DERL3/PSMA3/ANAPC5/PSMA7/PRKCG/GIGYF2/ZFP36/WDR61/NFE2L1/DNAJC10/RPL19/ARRB2/DNAJC3/FOXF2/YBX3/CUL7/RPL29/GABARAPL2/CDK5RAP3/DENND3/HERPUD1/TLK2/UCHL3/PSMB2/NCBP1/TRIM9/RPS14/RPL31/PATL1/RPS29/USP48/CHEK2/RNF150/CHFR/RNF123…
BP	GO:0048284	organelle fusion	30	-0.41908	-1.58509	0.0224913	STX10/SNCA/STX11/STX1B/TRIM9/SPG11/SNAPIN/AKT2/OMA1/SEPTIN8/STXBP1/VPS11/RAB8B/STOML2
BP	GO:1904892	regulation of receptor signaling pathway via STAT	19	-0.486435	-1.61335	0.0226876	ARL2BP/KIT/CYP1B1/NOTCH1/FYN/F2/AKR1B1/PIGU/F2R/MGAT5
CC	GO:0030017	sarcomere	33	-0.41256	-1.57466	0.0227671	ACTN2/HRC/FKBP1A/CAPN3/ACTN4/TMOD3/BIN1/FLNA/PDLIM5/PARVA/KCNE1/HSPB1/ENO1/TTN/PPP1R12A/MTMR12
BP	GO:0043405	regulation of MAP kinase activity	95	0.285013	1.41866	0.0230179	SPRED2/NF1/SPRED1/MAP3K12/INSR/PLCE1/IQGAP1/DUSP4/RASGRP1/PRKAA1/TRAF6/GSTP1/MADD/MAP3K2/MAP3K9/ERN1/TP73/UBE2V1/DUSP9/SPAG9/CRKL/MAPK8IP3/MAP2K6
BP	GO:1901293	nucleoside phosphate biosynthetic process	81	-0.32201	-1.51557	0.0232172	CTPS2/ACLY/NMNAT1/TECR/NME3/ACSBG2/ATP5ME/CDS1/NPPC/MPC1/PPCS/ADSS2/IMPDH2/DLD/SLC25A1/SNCA/PAPSS2/NMRK2/ELOVL5/ATP5F1E/HACD1/NME2/ELOVL6/FLCN/ACACB/DUT/AK2/ATP5F1D/NADK2/ENO1/ATP5PF/APRT/ADCY9/STOML2
CC	GO:0031983	vesicle lumen	79	-0.329483	-1.53813	0.0233333	DYNC1H1/PROS1/ACTR1B/ACLY/CTSH/CREG1/TRAPPC1/ITIH4/IMPDH2/CRACR2A/GCA/ACTN2/DNAJC3/BACE1/ARG1/ARPC5/ACTN4/PA2G4/NIT2/NME2/ARHGAP45/OLA1/GM2A/SRP14/CAND1/PYGB/CAT/FAM49B/APRT/EEF1A1/COMMD9/PSMD7/HSPA6/PSMB1/VCL/PDXK
CC	GO:0060205	cytoplasmic vesicle lumen	79	-0.329483	-1.53813	0.0233333	DYNC1H1/PROS1/ACTR1B/ACLY/CTSH/CREG1/TRAPPC1/ITIH4/IMPDH2/CRACR2A/GCA/ACTN2/DNAJC3/BACE1/ARG1/ARPC5/ACTN4/PA2G4/NIT2/NME2/ARHGAP45/OLA1/GM2A/SRP14/CAND1/PYGB/CAT/FAM49B/APRT/EEF1A1/COMMD9/PSMD7/HSPA6/PSMB1/VCL/PDXK
MF	GO:0070577	lysine-acetylated histone binding	11	0.596992	1.68213	0.0234742	KMT2A/BRD4/TAF1/BRD2
MF	GO:0140033	acetylation-dependent protein binding	11	0.596992	1.68213	0.0234742	KMT2A/BRD4/TAF1/BRD2
BP	GO:0044070	regulation of anion transport	23	-0.465516	-1.6137	0.0235081	STK39/ARG1/SNCA/CEBPB/AKT2/EPRS1/STXBP1/ABCB1/ATP5PF/PSEN1/PRELID1
MF	GO:0016410	N-acyltransferase activity	30	0.39822	1.54704	0.0235849	CREBBP/KAT6A/OGT/GTF3C4/KAT7/TAF1/EP300
BP	GO:0032922	circadian regulation of gene expression	30	0.40064	1.55644	0.0235849	KMT2A/KDM2A/OGT/ID2/KDM5A/ZFHX3/GFPT1/NOCT/AHR
BP	GO:0042475	odontogenesis of dentin-containing tooth	15	0.517525	1.64848	0.0236967	ANKRD11/BCL2L11/TRAF6/ACVR2B/SMPD3
BP	GO:0000188	inactivation of MAPK activity	12	0.585904	1.70973	0.0239234	SPRED2/SPRED1/DUSP4
BP	GO:0003230	cardiac atrium development	12	0.581804	1.69776	0.0239234	MDM4/MDM2/PROX1/CCN1/NSD2
BP	GO:1902679	negative regulation of RNA biosynthetic process	380	0.206059	1.28068	0.0241935	PURB/BACH2/GATAD2B/CREBBP/MDM4/SFMBT1/KAT6A/ELK4/SCAF4/KCNQ1OT1/ATF7IP/E2F7/KDM2A/ZBED6/BPTF/MDM2/SCAF8/ZNF154/HIVEP1/PROX1/ID2/PLK3/MGA/KAT7/TAF1/YAP1/EP300/NIPBL/CUX1/IKZF4/RBAK/SMAD3/KDM5A/NSD2/CPEB3/RUNX1/RRP8/NRDE2/PURG/RLIM/GON4L/ZNF451/CHD8/TRAF6/ALX1/H3C1/HIC2/SP2/MORC2/ACVR2B/REST/HELLS/PHF12/TAF3/ZNFX1/KLF5/TBX18/ZFHX3/PHB/ZBTB21/CBX3/MXD1/YEATS2/HMBOX1/STAT6/OTUD7B
BP	GO:1903507	negative regulation of nucleic acid-templated transcription	380	0.206059	1.28068	0.0241935	PURB/BACH2/GATAD2B/CREBBP/MDM4/SFMBT1/KAT6A/ELK4/SCAF4/KCNQ1OT1/ATF7IP/E2F7/KDM2A/ZBED6/BPTF/MDM2/SCAF8/ZNF154/HIVEP1/PROX1/ID2/PLK3/MGA/KAT7/TAF1/YAP1/EP300/NIPBL/CUX1/IKZF4/RBAK/SMAD3/KDM5A/NSD2/CPEB3/RUNX1/RRP8/NRDE2/PURG/RLIM/GON4L/ZNF451/CHD8/TRAF6/ALX1/H3C1/HIC2/SP2/MORC2/ACVR2B/REST/HELLS/PHF12/TAF3/ZNFX1/KLF5/TBX18/ZFHX3/PHB/ZBTB21/CBX3/MXD1/YEATS2/HMBOX1/STAT6/OTUD7B
BP	GO:0021537	telencephalon development	60	0.333909	1.53895	0.0245098	NF1/TACC1/PROX1/ID2/SRGAP2/NOTCH2NLB/NOTCH2NLA/LRP8/EXT1/SYNE2/KDM6B/TMEM14B/CRKL/CSNK2A2/WDR62/NR4A3/SRGAP2C/TSC1/SKI
BP	GO:0000082	G1/S transition of mitotic cell cycle	85	0.302486	1.49568	0.0247525	MDM4/BRD4/E2F7/LATS1/MDM2/ID2/DHFR/PLK3/EP300/CNOT4/CNOT6/CDKN3/SKP2/ORC6/INO80/AURKA/CCNB1/TMEM14B
BP	GO:0045934	negative regulation of nucleobase-containing compound metabolic process	430	0.202274	1.27284	0.0250696	PURB/BACH2/KMT2A/GATAD2B/CREBBP/MDM4/SFMBT1/KAT6A/ELK4/SCAF4/KCNQ1OT1/ATF7IP/E2F7/KDM2A/DYRK1A/ZBED6/BPTF/MDM2/SCAF8/ZNF154/HIVEP1/KLHL15/PROX1/ID2/PLK3/MGA/KAT7/TAF1/YAP1/CCNT1/EP300/NIPBL/CUX1/IKZF4/RBAK/SMAD3/KDM5A/NSD2/CPEB3/RUNX1/RRP8/NRDE2/PURG/RLIM/GON4L/ZNF451/CHD8/TRAF6/ALX1/TNKS/POLQ/H3C1/HIC2/SP2/MORC2/ACVR2B/REST/HELLS/PHF12/TAF3/ZNFX1/KLF5/TBX18/ZFHX3/PHB/ZBTB21/CBX3/MXD1/YEATS2/HMBO…
BP	GO:0060322	head development	209	0.233657	1.34425	0.0254453	SETD2/ANKRD11/NF1/SYNJ1/BPTF/TACC1/PROX1/BCL2L11/ID2/SRGAP2/RAC3/TAF1/FLVCR1/DYNLL1/EP300/RAPGEF2/NIPBL/SEC16A/TTBK2/NOTCH2NLB/NOTCH2NLA/LRP8/SLC6A4/EXT1/ACAT1/CHD8/IRS2/SYNE2/TIPARP/KCNAB1/ZFHX3/HERC1/CD9/NDRG2/KDM6B/TMEM14B/CRKL/CSNK2A2/WDR62/FLRT3/NR4A3/HOOK3/BCL2/C2CD3/SRGAP2C/CRISPLD2/TSC1
CC	GO:0032040	small-subunit processome	10	-0.575122	-1.5674	0.0259516	FBL/UTP23/EMG1/IMP3/DCAF13/HEATR1/UTP20
BP	GO:0016071	mRNA metabolic process	265	-0.234032	-1.35125	0.025974	SRSF2/PSMB2/DNAJC8/NCBP1/RPS14/RPL31/PATL1/RPS29/PRPF38B/DIS3L2/SNRPB2/FLNA/PRMT5/KIN/PRPF18/MTREX/SF3B5/AKAP17A/EXOSC6/PABPC3/RPL35A/ZRANB2/RPL7A/PSMA1/RPS11/RPL27/SNRNP40/HSPB1/SNRPD3/CCNH/RPS20/PAN3/RPL5/ZBTB7A/SUPV3L1/PLEKHN1/PSMD10/RPL34/RPL21/ESS2/DHX8/WTAP/SET/DBR1/POLR2I/TIA1/YTHDF3/PSMB4/QKI/RPS15A/PSMD8/PSMD7/RPL6/POLR2L/PSMB1/PABPC1/RPS27A/HNRNPU/RPL13A/RNPS1/SUPT5H/RPL26/RBM3/RPL10/RP…
BP	GO:0048870	cell motility	339	0.206446	1.27281	0.025974	SETD2/LGALS8/CDC42BPA/ASH1L/NF1/SRGAP2B/ABL2/SPRED1/JMY/INSR/MDM2/ONECUT2/GBF1/PROX1/MALAT1/CCN1/PTGS2/SRGAP2/RAC3/STRIP2/WNK1/CELSR3/IQGAP1/RAPGEF2/NIPBL/TNFAIP3/SMAD3/SLC7A5/CCN2/TTBK2/PDXDC2P-NPIPB14P/SLC9A1/ULK4/IRS2/ALX1/SYNE2/FBXW7/FSCN2/GSTP1/CFAP44/PTP4A1/SLC16A1/ROCK2/CEMIP/ITGAV/ANXA6/ABHD2/CD9/RAB11A/ATP5F1A/PDPK1/FRMD5/SMPD3/DIAPH1/RSPH4A/SPAG9/PFN2/CRKL/SCAI/FLRT3/AGO2/PEAK1/APC2/WAS…
BP	GO:0051674	localization of cell	339	0.206446	1.27281	0.025974	SETD2/LGALS8/CDC42BPA/ASH1L/NF1/SRGAP2B/ABL2/SPRED1/JMY/INSR/MDM2/ONECUT2/GBF1/PROX1/MALAT1/CCN1/PTGS2/SRGAP2/RAC3/STRIP2/WNK1/CELSR3/IQGAP1/RAPGEF2/NIPBL/TNFAIP3/SMAD3/SLC7A5/CCN2/TTBK2/PDXDC2P-NPIPB14P/SLC9A1/ULK4/IRS2/ALX1/SYNE2/FBXW7/FSCN2/GSTP1/CFAP44/PTP4A1/SLC16A1/ROCK2/CEMIP/ITGAV/ANXA6/ABHD2/CD9/RAB11A/ATP5F1A/PDPK1/FRMD5/SMPD3/DIAPH1/RSPH4A/SPAG9/PFN2/CRKL/SCAI/FLRT3/AGO2/PEAK1/APC2/WAS…
BP	GO:0006974	cellular response to DNA damage stimulus	271	0.222371	1.32372	0.0260417	SPRED2/SETD2/MDM4/INO80D/BRD4/FANCA/E2F7/KDM2A/DYRK1A/BOD1L1/SPRED1/JMY/HIPK1/BAZ1B/MDM2/KLHL15/BCL2L11/PLK3/CHD2/TAF1/MARF1/SMG1/YAP1/ERCC6L2/EP300/NIPBL/TICRR/CNOT4/NSD2/CNOT6/ZBTB40/CLSPN/POLR2A/HERC2/NFRKB/TRAF6/POLQ/MORC2/CCNK/GEN1/CBX3/CHAF1A/RNF111/RAD54L/INO80/UBR5/TP73/AURKA/FIGN/CCNB1/UBE2V1/DDX11
BP	GO:0051148	negative regulation of muscle cell differentiation	13	-0.534164	-1.5821	0.0260417	CFLAR/NOTCH1/DLL1/FGF9/NFATC3/CXCL10/MIR100
BP	GO:1903350	response to dopamine	11	-0.569176	-1.59938	0.0260417	ARRB2/FLNA/PRMT5/SIN3A/ABL1
BP	GO:1903351	cellular response to dopamine	11	-0.569176	-1.59938	0.0260417	ARRB2/FLNA/PRMT5/SIN3A/ABL1
BP	GO:0009890	negative regulation of biosynthetic process	482	0.198829	1.26819	0.026087	PURB/BACH2/GATAD2B/CREBBP/MDM4/SFMBT1/KAT6A/ELK4/SCAF4/KCNQ1OT1/ATF7IP/E2F7/KDM2A/ZBED6/RC3H1/BPTF/MDM2/CPEB4/SCAF8/ZNF154/HIVEP1/PROX1/ID2/DHFR/PLK3/MGA/KAT7/TAF1/YAP1/CLTC/TNRC6A/EP300/RAPGEF2/NIPBL/CUX1/IKZF4/RBAK/SMAD3/KDM5A/NSD2/CPEB3/RUNX1/RRP8/PRKAA1/NRDE2/TNRC6B/PURG/RLIM/GON4L/ZNF451/CHD8/CYP27B1/TRAF6/ALX1/ATG7/FBXW7/H3C1/HIC2/SP2/MORC2/GSTP1/ACVR2B/REST/HELLS/PHF12/TAF3/ZNFX1/KLF5/ROCK…
BP	GO:0033238	regulation of cellular amine metabolic process	27	-0.423544	-1.5481	0.0261324	SIRT4/PSMA2/OAZ2/PSME2/CHRNB2/PSMA3/PSMA7/SNCA/PSMB2/AZIN1/PSMA1/PSMD10/PSMB4/PSMD8/PSMD7/PSMB1
BP	GO:0060079	excitatory postsynaptic potential	20	-0.476922	-1.59944	0.0264085	BAIAP2/CHRNA7/GRIN1/MPP2/CHRNB2/P2RX2/ARRB2/SNCA/STX1B/PPP1R9A/DVL1
BP	GO:0018394	peptidyl-lysine acetylation	57	0.3284	1.50384	0.026699	KMT2A/CREBBP/KAT6A/OGT/SETD5/GTF3C4/KAT7/TAF1/EP300/PRKAA1/ZNF451
BP	GO:0050792	regulation of viral process	47	-0.365209	-1.54099	0.0271647	TRIM25/RSF1/SNX3/TAF11/VPS37B/TOP2A/POLR2I/POLR2L/TRIM11/PABPC1/HMGA2/SUPT5H/NUCKS1/KPNA6/ILF3
CC	GO:0001725	stress fiber	16	-0.498541	-1.59122	0.0272572	MICALL2/DAAM1/ZYX/SEPTIN11/ACTN4/PTK2/PDLIM5/PXN/SIPA1L3/SEPTIN7/ABLIM1
CC	GO:0097517	contractile actin filament bundle	16	-0.498541	-1.59122	0.0272572	MICALL2/DAAM1/ZYX/SEPTIN11/ACTN4/PTK2/PDLIM5/PXN/SIPA1L3/SEPTIN7/ABLIM1
CC	GO:0044815	DNA packaging complex	19	-0.474511	-1.57381	0.0279232	H2AZ2/H4C9/H3C7/H4C4/H4C2/NCAPD2/H2AC12/SOS2/H1-3/H2AC18/NCAPD3/SOS1
MF	GO:0051536	iron-sulfur cluster binding	17	-0.497312	-1.59023	0.028021	SDHB/FECH/EXO5/CISD1/ISCA1/UQCRFS1/ISCU/IREB2/RPS3
MF	GO:0051540	metal cluster binding	17	-0.497312	-1.59023	0.028021	SDHB/FECH/EXO5/CISD1/ISCA1/UQCRFS1/ISCU/IREB2/RPS3
BP	GO:0051289	protein homotetramerization	25	-0.433347	-1.55281	0.028169	CRTC2/IMPDH2/CBY1/HSD17B10/ACTN2/RXRA/PFKM/ACACB/HINT3/CAT/OSBPL2/GLS
BP	GO:0044773	mitotic DNA damage checkpoint	38	0.370088	1.52042	0.0282353	MDM4/E2F7/MDM2/PLK3/EP300/CNOT4/CNOT6/CLSPN
BP	GO:0031327	negative regulation of cellular biosynthetic process	473	0.198632	1.26499	0.0283286	PURB/BACH2/GATAD2B/CREBBP/MDM4/SFMBT1/KAT6A/ELK4/SCAF4/KCNQ1OT1/ATF7IP/E2F7/KDM2A/ZBED6/RC3H1/BPTF/MDM2/CPEB4/SCAF8/ZNF154/HIVEP1/PROX1/ID2/DHFR/PLK3/MGA/KAT7/TAF1/YAP1/CLTC/TNRC6A/EP300/RAPGEF2/NIPBL/CUX1/IKZF4/RBAK/SMAD3/KDM5A/NSD2/CPEB3/RUNX1/RRP8/PRKAA1/NRDE2/TNRC6B/PURG/RLIM/GON4L/ZNF451/CHD8/CYP27B1/TRAF6/ALX1/ATG7/FBXW7/H3C1/HIC2/SP2/MORC2/ACVR2B/REST/HELLS/PHF12/TAF3/ZNFX1/KLF5/ROCK2/TBX1…
MF	GO:0019843	rRNA binding	24	-0.448629	-1.57455	0.0288809	MRPS27/MRPS17/RPL11/UTP23/NSUN4/MRPL16/PTCD3/MRPL11/RPS14/EMG1/RPS11/IMP3/RPL5/RPF2/RBM3/RPS3
BP	GO:0007611	learning or memory	59	0.326743	1.50531	0.0289157	NF1/SYNJ1/INSR/FOSL1/PTGS2/EP300/CPEB3/KMT2B/SLC6A4/KCNAB1/DLG4/ADNP/EIF4EBP2/PRKAR2B
BP	GO:0010761	fibroblast migration	12	-0.544839	-1.58662	0.0291096	ITGB1BP1/MTA2/AKAP12/ARID5B/TMEM201/RCC2
BP	GO:0048705	skeletal system morphogenesis	52	0.332152	1.49226	0.0291262	SETD2/ANKRD11/COL7A1/FLVCR1/NIPBL/SMAD3/CCN2/ALX1/DHRS3/TIPARP/ACVR2B/ANXA6/SMPD3/HOXD9
BP	GO:0006458	'de novo' protein folding	14	-0.517932	-1.58053	0.0293103	DNAJB12/BAG1/FKBP1A/HSPA7/SELENOF/DNAJB1/HSPA6
BP	GO:0070498	interleukin-1-mediated signaling pathway	30	-0.414242	-1.56679	0.0294118	MAPK3/PSMA2/PELI1/UBE2N/PSME2/TAB1/IRAK2/PSMA3/PSMA7/PSMB2/PSMA1/IKBKG/PSMD10/PSMB4/PSMD8/PSMD7/PSMB1/RPS27A/TAB2
BP	GO:0071248	cellular response to metal ion	35	0.369553	1.50364	0.0295455	BRAF/ID2/PTGS2/WNK1/IQGAP1/PRKAA1/DLG4/SMPD3/CCNB1/FOSB/MEF2A
BP	GO:0002181	cytoplasmic translation	37	-0.384814	-1.51383	0.0295652	YTHDF2/EIF5/RPL19/YBX3/RPL29/DNAJC24/RPL31/RPS29/RPL35A/EIF3L/EIF4B/DRG1/AARS1/RPL6/RPL13A/RPL26/RPL15/EIF4G1
CC	GO:0005844	polysome	27	-0.418402	-1.5293	0.0296167	RPL31/RPS29/BTF3/DIS3L2/RPL7A/PSMA1/EIF4B/DRG1/RPL6/EIF4G1/RPS3
MF	GO:0001882	nucleoside binding	83	-0.306386	-1.45216	0.0299501	ADSS2/RASL10B/RAB21/IRGQ/SEPTIN11/EIF5/ATL1/RASL10A/GNAQ/DIRAS1/RAB40B/ACTN4/GPN1/LANCL2/NME2/OLA1/RAB2B/SEPTIN2/POLR3B/TUBB3/SEPTIN8/SEPTIN6/ARL5A/RALA/GLUD2/RAP1A/EEF1A1/DRG1/RAB8B/NRAS/SEPTIN7/ARHGAP35
BP	GO:0007498	mesoderm development	25	0.408665	1.51476	0.0299539	SETD2/KDM6A/YAP1/SMAD3/EXT1/ACVR2B/KDM6B/NR4A3
BP	GO:1902807	negative regulation of cell cycle G1/S phase transition	39	0.365493	1.52344	0.0300231	MDM4/E2F7/MDM2/PLK3/EP300/CNOT4/CNOT6
BP	GO:2000134	negative regulation of G1/S transition of mitotic cell cycle	39	0.365493	1.52344	0.0300231	MDM4/E2F7/MDM2/PLK3/EP300/CNOT4/CNOT6
BP	GO:0007612	learning	33	0.37892	1.50864	0.0301624	NF1/SYNJ1/INSR/FOSL1/PTGS2
CC	GO:0034774	secretory granule lumen	77	-0.324189	-1.50622	0.0302013	DYNC1H1/PROS1/ACTR1B/ACLY/CTSH/CREG1/TRAPPC1/ITIH4/IMPDH2/CRACR2A/GCA/ACTN2/DNAJC3/ARG1/ARPC5/ACTN4/PA2G4/NIT2/NME2/ARHGAP45/OLA1/GM2A/SRP14/CAND1/PYGB/CAT/FAM49B/APRT/EEF1A1/COMMD9/PSMD7/HSPA6/PSMB1/VCL/PDXK
BP	GO:1902531	regulation of intracellular signal transduction	443	0.201303	1.26948	0.0303867	NFAT5/BRAF/SPRED2/MDM4/BRD4/ASH1L/KAT6A/NF1/DYRK1A/MAGI3/ABL2/SPRED1/MAP3K12/JMY/RC3H1/HIPK1/OGT/INSR/TOP3A/MDM2/ARFGEF3/GBF1/PLEKHG2/BCL2L11/SIK3/CCN1/PTGS2/SRGAP2/RAC3/PLK3/TAF1/PLCE1/KLB/IQGAP1/EP300/RAPGEF2/TNFAIP3/CCN2/DUSP4/TSPAN6/RASGRP1/PRKAA1/LAMTOR5/SLC9A1/SMCR8/RALGAPB/SIK1B/ULK4/CYLD/IRS2/TRAF6/FBXW7/GSTP1/TAF4/ARHGAP26/MADD/TAF3/OTUD3/MAP3K2/ARHGEF12/ROCK2/DEPDC5/PHB/PDPK1/SIPA1L2/ND…
BP	GO:2000113	negative regulation of cellular macromolecule biosynthetic process	440	0.200305	1.26097	0.0309859	PURB/BACH2/GATAD2B/CREBBP/MDM4/SFMBT1/KAT6A/ELK4/SCAF4/KCNQ1OT1/ATF7IP/E2F7/KDM2A/ZBED6/RC3H1/BPTF/MDM2/CPEB4/SCAF8/ZNF154/HIVEP1/PROX1/ID2/DHFR/PLK3/MGA/KAT7/TAF1/TNRC6A/EP300/NIPBL/CUX1/IKZF4/RBAK/SMAD3/KDM5A/NSD2/CPEB3/RUNX1/RRP8/NRDE2/TNRC6B/PURG/RLIM/GON4L/ZNF451/CHD8/TRAF6/ALX1/ATG7/FBXW7/H3C1/HIC2/SP2/MORC2/ACVR2B/REST/HELLS/PHF12/TAF3/ZNFX1/KLF5/ROCK2/TBX18/ZFHX3/MALSU1/PHB/ZBTB21/EIF4EBP…
BP	GO:0002755	MyD88-dependent toll-like receptor signaling pathway	10	-0.563941	-1.53693	0.0311419	TAB1/CD14/IRAK2/IRF7/IRF1/RPS27A/TAB2
BP	GO:0007193	adenylate cyclase-inhibiting G protein-coupled receptor signaling pathway	10	-0.561204	-1.52947	0.0311419	GRM2/EDNRA/PTGDR2/GABBR1/AKAP12/FLNA/RIC8A/PRMT5/ADCY9
BP	GO:0044774	mitotic DNA integrity checkpoint	43	0.353437	1.50171	0.0311751	MDM4/E2F7/MDM2/PLK3/EP300/TICRR/CNOT4/CNOT6/CLSPN
BP	GO:0010558	negative regulation of macromolecule biosynthetic process	464	0.198465	1.25699	0.031339	PURB/BACH2/GATAD2B/CREBBP/MDM4/SFMBT1/KAT6A/ELK4/SCAF4/KCNQ1OT1/ATF7IP/E2F7/KDM2A/ZBED6/RC3H1/BPTF/MDM2/CPEB4/SCAF8/ZNF154/HIVEP1/PROX1/ID2/DHFR/PLK3/MGA/KAT7/TAF1/YAP1/CLTC/TNRC6A/EP300/NIPBL/CUX1/IKZF4/RBAK/SMAD3/KDM5A/NSD2/CPEB3/RUNX1/RRP8/NRDE2/TNRC6B/PURG/RLIM/GON4L/ZNF451/CHD8/TRAF6/ALX1/ATG7/FBXW7/H3C1/HIC2/SP2/MORC2/GSTP1/ACVR2B/REST/HELLS/PHF12/TAF3/ZNFX1/KLF5/ROCK2/TBX18/ZFHX3/MALSU1/IT…
BP	GO:0007254	JNK cascade	52	0.326107	1.4651	0.0315534	MAGI3/MAP3K12/CCN2/RASGRP1/ULK4/CYLD/TRAF6/GSTP1/MAP3K2/MAP3K9/ERN1/UBE2V1/DUSP9/SPAG9/CRKL/MAPK8IP3/HIPK3/HACD3/GADD45B/TAOK1/TAB3
BP	GO:0031668	cellular response to extracellular stimulus	73	0.300883	1.44036	0.0317848	FOSL1/MDM2/CPEB4/PTGS2/TAF1/TNRC6A/RRP8/PRKAA1/SIK1B/SKP2/CYBA/CYP27B1/ATG7/TNKS/GSTP1/ADNP/DEPDC5/HIGD1A/MTMR3
BP	GO:0060333	interferon-gamma-mediated signaling pathway	10	-0.557951	-1.52061	0.032872	SUMO1/MID1/PTAFR/MED1/ARG1/IRF7/IRF1/TRIM25
MF	GO:0048156	tau protein binding	14	0.502184	1.5566	0.0331754	DYRK1A/EP300/TTBK2/PRKAA1/ROCK2
BP	GO:0072657	protein localization to membrane	158	-0.259215	-1.38729	0.0336134	RPS14/DCHS1/IFT122/RPL31/RPS29/SH3PXD2B/ICMT/CRIPT/GGA3/PKDCC/FLNA/AKT2/ATG3/STXBP1/RPL35A/SRP14/RPL7A/VPS37B/RPS11/KCNE1/SLMAP/DVL1/ARL5A/RPL27/TMED2/RPS20/RPL5/RPL34/RPL21/RAP1A/MADCAM1/RPS15A/RAB8B/RPL6/SSR2/RPS27A/RPL13A/CDH2/RPL26/RPL10/RPL15/RPS3
CC	GO:0008023	transcription elongation factor complex	21	0.425259	1.50686	0.0344037	AFF4/SETD5/CDK13/CCNT1/EAF1/CCNK/ELOA
BP	GO:0043506	regulation of JUN kinase activity	20	0.445274	1.54779	0.0345622	MAP3K12/TRAF6/GSTP1/MAP3K2/MAP3K9/ERN1/SPAG9/MAPK8IP3/HIPK3/HACD3/TAOK1
BP	GO:1901617	organic hydroxy compound biosynthetic process	69	0.298735	1.40916	0.0345679	PROX1/DHFR/OSBP/PLCD4/PLCE1/RAPGEF2/ACAT2/PRKAA1/FDFT1/HSD17B4/CYP27B1/REST/ARV1
BP	GO:0051253	negative regulation of RNA metabolic process	399	0.20222	1.26831	0.0346667	PURB/BACH2/GATAD2B/CREBBP/MDM4/SFMBT1/KAT6A/ELK4/SCAF4/KCNQ1OT1/ATF7IP/E2F7/KDM2A/DYRK1A/ZBED6/BPTF/MDM2/SCAF8/ZNF154/HIVEP1/PROX1/ID2/PLK3/MGA/KAT7/TAF1/YAP1/CCNT1/EP300/NIPBL/CUX1/IKZF4/RBAK/SMAD3/KDM5A/NSD2/CPEB3/RUNX1/RRP8/NRDE2/PURG/RLIM/GON4L/ZNF451/CHD8/TRAF6/ALX1/H3C1/HIC2/SP2/MORC2/ACVR2B/REST/HELLS/PHF12/TAF3/ZNFX1/KLF5/TBX18/ZFHX3/PHB/ZBTB21/CBX3/MXD1/YEATS2/HMBOX1/STAT6/OTUD7B
CC	GO:0030665	clathrin-coated vesicle membrane	17	0.474793	1.58179	0.0348028	TGOLN2/CLTC/SYNRG/CEMIP/CD9/AP3B2/IGF2R
BP	GO:1905269	positive regulation of chromatin organization	37	0.36078	1.47769	0.0351288	KMT2A/BRD4/ATF7IP/NSD3/OGT/KAT7/NIPBL
BP	GO:0090342	regulation of cell aging	16	-0.488942	-1.56058	0.0357751	PAWR/FOXM1/FBXO5/CGAS/SIRT1/CDKN2A/HMGA1/ABL1/HMGA2
BP	GO:0060325	face morphogenesis	12	0.557313	1.6263	0.0358852	ANKRD11/EP300/NIPBL/TIPARP/CRISPLD2/SKI
BP	GO:1903793	positive regulation of anion transport	10	-0.554817	-1.51207	0.0363322	CEBPB/STXBP1/ABCB1/PSEN1/PRELID1
BP	GO:0006361	transcription initiation from RNA polymerase I promoter	13	-0.516572	-1.52999	0.0364583	MAPK3/TAF1C/TAF1A/RRN3/BAZ2A/TAF1D/CCNH/POLR1C/POLR2L
BP	GO:0060563	neuroepithelial cell differentiation	13	-0.516179	-1.52883	0.0364583	NOTCH1/DLL1/CEBPB/ABL1/CDH2/BCCIP
CC	GO:0097730	non-motile cilium	26	-0.42435	-1.53449	0.0367133	PKD1L1/GNAQ/IFT122/C11orf74/NAPEPLD/AHI1/IFT52/PTPRK/SEPTIN2/MERTK/GALR3/SEPTIN7
MF	GO:0003924	GTPase activity	65	-0.323282	-1.45381	0.0368509	RASL10B/RAB21/SEPTIN11/EIF5/RGS19/ATL1/RASL10A/GNAQ/DIRAS1/RAB40B/GPN1/RAB2B/SEPTIN2/TUBB3/SEPTIN8/SEPTIN6/RALA/RAP1A/EEF1A1/DRG1/RAB8B/NRAS/SEPTIN7/ARHGAP35
BP	GO:0010923	negative regulation of phosphatase activity	27	0.401344	1.51493	0.0373832	BOD1L1/SPRED1/ARFGEF3/LMTK2/WNK1/MARF1
BP	GO:0060976	coronary vasculature development	11	0.572109	1.61201	0.0375587	SETD2/SPRED1
BP	GO:0002082	regulation of oxidative phosphorylation	10	-0.553316	-1.50798	0.0380623	UQCC2/SNCA/COX7A2L/ACTN3/ISCU/PPIF/COX7A2
BP	GO:0030517	negative regulation of axon extension	10	-0.552972	-1.50704	0.0380623	SEMA3G/SEMA3B/IFRD1/PLXNA3/SEMA7A/SEMA6B/RYK/SEMA4C
BP	GO:0032964	collagen biosynthetic process	11	-0.549778	-1.54488	0.0381944	CREB3L1/NPPC/ARRB2/ARG1/F2/ERRFI1/F2R/RAP1A/SUCO
BP	GO:0033865	nucleoside bisphosphate metabolic process	41	-0.369879	-1.48405	0.0387324	ACLY/TECR/ACSF2/ACSBG2/MPC1/PPCS/DLD/SULT1C4/SLC25A1/SNCA/ABHD14B/PAPSS2/ELOVL5/HACD1/ACOT9/ELOVL6/ACACB/FAR2/DLST/MCCC2
BP	GO:0034032	purine nucleoside bisphosphate metabolic process	41	-0.369879	-1.48405	0.0387324	ACLY/TECR/ACSF2/ACSBG2/MPC1/PPCS/DLD/SULT1C4/SLC25A1/SNCA/ABHD14B/PAPSS2/ELOVL5/HACD1/ACOT9/ELOVL6/ACACB/FAR2/DLST/MCCC2
BP	GO:0071496	cellular response to external stimulus	88	0.285702	1.42535	0.0387409	FOSL1/MDM2/CPEB4/PTGS2/TAF1/TNRC6A/RRP8/PRKAA1/SLC9A1/SIK1B/SKP2/CYBA/CYP27B1/ATG7/TNKS/GSTP1/MAP3K2/ADNP/DEPDC5/HIGD1A
BP	GO:0016573	histone acetylation	55	0.320655	1.45453	0.038835	KMT2A/CREBBP/KAT6A/OGT/SETD5/GTF3C4/KAT7/TAF1/EP300
BP	GO:0018393	internal peptidyl-lysine acetylation	55	0.320655	1.45453	0.038835	KMT2A/CREBBP/KAT6A/OGT/SETD5/GTF3C4/KAT7/TAF1/EP300
BP	GO:0045833	negative regulation of lipid metabolic process	20	0.441925	1.53615	0.0391705	PROX1/PRKAA1/CYP27B1/FBXW7/REST/RUBCN
BP	GO:0009066	aspartate family amino acid metabolic process	16	-0.483487	-1.54317	0.0391823	ADSS2/DLD/ASNSD1/ALDH7A1/MTAP/NIT2/SMS/MTR/DLST/MRI1
BP	GO:0002684	positive regulation of immune system process	193	-0.237861	-1.32727	0.04	FZD5/HEXIM1/PRMT1/MIA3/BCL10/PARK7/CFD/CD47/PSMB5/POLR3D/CDC42/LIMK1/LPXN/PTPN11/KLF10/TNFRSF21/CD101/TNFRSF13C/EVI2B/FOXP3/BRK1/MASP2/PAWR/MAPK3/PSMA2/TBX21/SNX4/COL20A1/DHX36/PELI1/RABGEF1/RIF1/PTAFR/ARPC1B/VTN/C17orf99/SHLD2/UBE2N/PLA2G6/CPB2/POLR3C/MED1/ATAD5/HMOX1/PROS1/PTPRJ/CD276/CGAS/SIRT1/BAIAP2/SEMA7A/SLA2/NFKBID/PQBP1/PSME2/ADAM17/NLRC4/TAB1/CHRNB2/TNFSF9/PSMA3/PSMA7/FES/MYO10/STK39/AR…
BP	GO:1903428	positive regulation of reactive oxygen species biosynthetic process	14	0.494324	1.53223	0.0402844	INSR/PTGS2/SMAD3/CYBA
BP	GO:0071901	negative regulation of protein serine/threonine kinase activity	42	0.351687	1.48593	0.0404762	SPRED2/NF1/SPRED1/LATS1/WNK1/TNFAIP3/DUSP4/GSTP1/PRKAR2B/DUSP9/PKIG/LATS2/SPRY4/HIPK3
BP	GO:0046425	regulation of receptor signaling pathway via JAK-STAT	18	-0.463411	-1.51007	0.0405644	ARL2BP/KIT/CYP1B1/NOTCH1/FYN/F2/AKR1B1/PIGU/F2R
BP	GO:0006283	transcription-coupled nucleotide-excision repair	16	-0.479983	-1.53199	0.0408859	COPS7B/COPS2/CCNH/POLR2I/LIG3/POLR2L/RPS27A
BP	GO:0032890	regulation of organic acid transport	16	-0.480242	-1.53281	0.0408859	STK39/ARG1/SNCA/AKT2/EPRS1/STXBP1/ATP5PF/PSEN1
BP	GO:0070925	organelle assembly	224	-0.232426	-1.30962	0.0412541	SSNA1/CEP135/CBY1/CFLAR/HAUS3/GPSM2/MSTO1/SPAG16/DCTN2/ACTN2/NOTCH1/GOLGA8N/STIL/KIF9/CAPN3/SSX2IP/GABARAPL2/LRGUK/MRPL11/FGFR1OP/RPS14/KIF27/IFT122/PATL1/CHEK2/SH3PXD2B/HAUS6/SPG11/AHI1/TMOD3/IFT52/SPATA6/FLNA/NEDD1/NEK2/SEPTIN2/ODF2/STAG1/ATG3/SIX4/MAP1LC3B2/RFX3/SENP6/SEPTIN6/VPS37B/PARVA/GABARAP/MAP1LC3B/PAN3/RPL5/VPS11/CEP70/AAAS/DNAL1/PSEN1/CEP152/PCM1/DRG1/TTN/TMEM237/RPL6/SEPTIN7/ARHGAP35…
CC	GO:0000786	nucleosome	15	-0.494502	-1.53427	0.0413793	H2AZ2/H4C9/H3C7/H4C4/H4C2/H2AC12/SOS2/H1-3/H2AC18/SOS1
BP	GO:0044403	symbiotic process	245	-0.227232	-1.30016	0.0416	RPL19/ARG1/IRF7/HYAL3/CUL7/LAMP1/VPS29/FYN/RPL29/NUP98/RXRA/VDAC1/F2/PSMB2/ATP6V0C/COPS7B/RPS14/RPL31/RPS29/TASOR/NAPEPLD/SNAPIN/BIN1/DDX58/TRIM25/IPO5/KIN/RSF1/SNX3/LMBRD1/SEPTIN6/RPL35A/TAF11/RPL7A/VPS37B/IKBKG/RPS11/RPL27/RPS20/RANBP1/TOP2A/RPL5/EIF3L/AAAS/HMGA1/AP3M1/ABCE1/RPL34/RPL21/ATP6V1H/SHC1/SET/COPB1/POLR2I/PSMB4/RPS15A/RPL6/POLR2L/TRIM11/PSMB1/PABPC1/HMGA2/RPS27A/RPL13A/SUPT5H/RPL26/R…
BP	GO:0051146	striated muscle cell differentiation	56	-0.331633	-1.46063	0.0417362	CBY1/CFLAR/P2RX2/ACTN2/NOTCH1/DYRK1B/ARRB2/CAPN3/RARB/RXRA/CDON/TMOD3/DLL1/IGFBP5/SIX4/PDLIM5/TBX3/CAPN2/TTN/HNRNPU/CDH2/PTGFRN/CXCL10
BP	GO:0034508	centromere complex assembly	17	-0.486208	-1.55472	0.0420315	H4C9/H4C4/CENPI/H4C2/RSF1/SENP6/CENPV/MIS18A
CC	GO:0032432	actin filament bundle	18	-0.463017	-1.50878	0.042328	MICALL2/DAAM1/ZYX/SEPTIN11/ACTN4/PTK2/PDLIM5/PXN/SIPA1L3/SEPTIN7/ABLIM1
BP	GO:0061614	pri-miRNA transcription by RNA polymerase II	10	0.596472	1.61862	0.0424528	TEAD1/FOSL1/SMAD3/KLF5
BP	GO:0007257	activation of JUN kinase activity	12	0.549916	1.60471	0.0430622	MAP3K12/MAP3K2/MAP3K9/ERN1/SPAG9/MAPK8IP3/HACD3/TAOK1
BP	GO:0050778	positive regulation of immune response	142	-0.255533	-1.33667	0.0431779	FOXP3/BRK1/MASP2/PAWR/MAPK3/PSMA2/TBX21/SNX4/COL20A1/DHX36/RABGEF1/RIF1/PTAFR/ARPC1B/VTN/C17orf99/SHLD2/UBE2N/PLA2G6/CPB2/POLR3C/MED1/ATAD5/PROS1/PTPRJ/CD276/CGAS/SIRT1/BAIAP2/SEMA7A/SLA2/NFKBID/PQBP1/PSME2/NLRC4/TAB1/PSMA3/PSMA7/MYO10/IRF7/LAMP1/FYN/DUSP22/ARPC5/LAT/F2/BTN2A1/PSMB2/DDX58/BTNL9/POLR3B/PTK2/EXOSC6/STXBP1/PSMA1/IKBKG/SIN3A/FAM49B/PSMD10/RAP1A/PSEN1/PSMB4/PSMD8/PSMD7/ARPC3/NRAS/STOM…
BP	GO:0016032	viral process	236	-0.226844	-1.28839	0.0435484	IRF7/HYAL3/CUL7/LAMP1/VPS29/FYN/RPL29/NUP98/RXRA/VDAC1/PSMB2/ATP6V0C/COPS7B/RPS14/RPL31/RPS29/TASOR/SNAPIN/BIN1/DDX58/TRIM25/IPO5/KIN/RSF1/SNX3/LMBRD1/SEPTIN6/RPL35A/TAF11/RPL7A/VPS37B/IKBKG/RPS11/RPL27/RPS20/RANBP1/TOP2A/RPL5/EIF3L/AAAS/HMGA1/AP3M1/ABCE1/RPL34/RPL21/ATP6V1H/SHC1/SET/COPB1/POLR2I/PSMB4/RPS15A/RPL6/POLR2L/TRIM11/PSMB1/PABPC1/HMGA2/RPS27A/RPL13A/SUPT5H/RPL26/RPL10/RPL15/EIF4G1/NUP2…
BP	GO:0001704	formation of primary germ layer	21	0.417382	1.47895	0.043578	SETD2/COL7A1/KDM6A/SMAD3/ITGAV/KDM6B/NR4A3
BP	GO:0021761	limbic system development	21	0.416505	1.47584	0.043578	NF1/PROX1/LRP8/KDM6B/CRKL/NR4A3/TSC1
BP	GO:0007492	endoderm development	18	0.46204	1.56825	0.0436782	SETD2/BPTF/COL7A1/SMAD3/EXT1/ITGAV
BP	GO:0060324	face development	18	0.460349	1.56252	0.0436782	ANKRD11/EP300/NIPBL/TIPARP/CRISPLD2/SKI
BP	GO:0007188	adenylate cyclase-modulating G protein-coupled receptor signaling pathway	26	-0.418823	-1.5145	0.0437063	GNAQ/AKAP12/NME2/PTGFR/FLNA/RIC8A/PRMT5/ADCY9/GCGR/CXCL10
BP	GO:0090174	organelle membrane fusion	26	-0.419578	-1.51723	0.0437063	STX10/SNCA/STX11/STX1B/TRIM9/SPG11/SNAPIN/AKT2/SEPTIN8/STXBP1/VPS11/RAB8B
CC	GO:0032587	ruffle membrane	25	-0.420766	-1.50773	0.0440141	ADAM17/MTMR9/KSR1/SPRY2/ARHGAP45/PDPN/DDX58/AKT2/EEF1A1/MYO6/RPS3
BP	GO:0006521	regulation of cellular amino acid metabolic process	22	-0.439235	-1.51685	0.0440917	SIRT4/PSMA2/OAZ2/PSME2/PSMA3/PSMA7/PSMB2/AZIN1/PSMA1/PSMD10/PSMB4/PSMD8/PSMD7/PSMB1
BP	GO:0006487	protein N-linked glycosylation	21	-0.444606	-1.512	0.0441696	MGAT4A/DERL3/TMEM258/MGAT5/TMEM165/UGGT2/OSTC/MCFD2
BP	GO:0045132	meiotic chromosome segregation	21	-0.445589	-1.51534	0.0441696	SLX4/TTK/NCAPH2/HELQ/REC8/EME1/BUB1B/TEX15/TOP2A/TRIP13
BP	GO:0017148	negative regulation of translation	59	-0.325341	-1.43669	0.044293	PLEKHN1/TIA1/YTHDF3/MRPL13/IREB2/RPL13A/RBM3/SESN2/MIR106B/EIF4G1/ILF3/RPS3/MIR100
BP	GO:0034504	protein localization to nucleus	92	-0.283239	-1.36934	0.0444079	FYN/NUP98/CDK5RAP3/TNPO3/F2/IPO9/HHEX/SIX2/BYSL/TOR1AIP1/FLNA/IPO5/FGF9/SIX4/FLCN/TNPO2/DVL1/CCT5/TAF8/SIN3A/ZBTB7A/PSEN1/PHB2/PYGO1/HEATR3/CDKN1A/HNRNPU/RPF2/ECT2/SESN2/KPNA6
CC	GO:0005790	smooth endoplasmic reticulum	12	-0.517103	-1.50585	0.0445205	DNAJC3/GABARAP/SLMAP/PSEN1/RPL10
BP	GO:0051225	spindle assembly	44	-0.35002	-1.45198	0.0455312	NUMA1/DYNC1H1/FBXO5/BIRC5/TUBGCP6/HAUS3/GPSM2/MSTO1/GOLGA8N/CHEK2/HAUS6/FLNA/NEK2/STAG1/SENP6/AAAS/DRG1/MZT1/HNRNPU/BCCIP/RACGAP1/MYBL2/RPS3
BP	GO:2001251	negative regulation of chromosome organization	54	-0.328996	-1.4339	0.0457627	SNCA/KDM1A/OTUB1/SPDL1/TET1/DNMT3B/H1-3/BUB1B/KDM3A/SIN3A/TOP2A/HMGA1/NAA10/SET/PHF2/TRIP13/HNRNPU/ATAD2/BCOR
BP	GO:1902806	regulation of cell cycle G1/S phase transition	61	0.305609	1.42188	0.0458937	MDM4/E2F7/MDM2/ID2/PLK3/TAF1/EP300/CNOT4/CNOT6/FBXW7/INO80/AURKA/CCNB1/TMEM14B
BP	GO:0016477	cell migration	301	0.203182	1.2392	0.0460358	SETD2/LGALS8/CDC42BPA/NF1/SRGAP2B/SPRED1/INSR/MDM2/ONECUT2/GBF1/PROX1/CCN1/PTGS2/SRGAP2/RAC3/STRIP2/WNK1/CELSR3/IQGAP1/RAPGEF2/NIPBL/TNFAIP3/SMAD3/SLC7A5/CCN2/TTBK2/PDXDC2P-NPIPB14P/SLC9A1/ULK4/IRS2/ALX1/SYNE2/FBXW7/FSCN2/GSTP1/PTP4A1/SLC16A1/ROCK2/CEMIP/ITGAV/ANXA6/ABHD2/CD9/RAB11A/ATP5F1A/PDPK1/FRMD5/SMPD3/DIAPH1/SPAG9/PFN2/CRKL/SCAI/FLRT3/AGO2/PEAK1/APC2/WASHC1/SHTN1/NR4A3/PIP5K1A/BCL2/FAT1/HD…
BP	GO:0007631	feeding behavior	12	-0.512393	-1.49213	0.0462329	GALR2/UBR3/MTOR/GRIN1/CHRNB2/GIGYF2/HCRTR1/FYN/NAPEPLD/GALR3/GLS
BP	GO:0021766	hippocampus development	17	0.463219	1.54323	0.0464037	PROX1/LRP8/KDM6B/CRKL/NR4A3/TSC1
BP	GO:0071277	cellular response to calcium ion	17	0.463072	1.54274	0.0464037	BRAF/WNK1/IQGAP1/PRKAA1
BP	GO:0009057	macromolecule catabolic process	369	-0.209363	-1.25586	0.046549	NMNAT1/PNRC2/CTSH/ECPAS/UQCC2/ANAPC16/CSPG5/DNASE1/TAF9/RGP1/TUT7/DNAJB12/UPF1/TMEM67/PSME2/USP45/SMURF2/JKAMP/PBK/YTHDF2/DERL3/PSMA3/ANAPC5/PSMA7/PRKCG/GIGYF2/SDC3/ZFP36/WDR61/NFE2L1/DNAJC10/RPL19/OVGP1/ARRB2/DNAJC3/BACE1/FOXF2/CAPN3/YBX3/HYAL3/SNCA/CUL7/FYN/RPL29/GABARAPL2/CDK5RAP3/DENND3/HERPUD1/TLK2/UCHL3/PSMB2/NCBP1/TRIM9/RPS14/RPL31/PATL1/RPS29/USP48/CHEK2/GGA3/AZIN1/RNF150/CHFR/RNF123/DIS3…
BP	GO:1901222	regulation of NIK/NF-kappaB signaling	19	0.446953	1.53238	0.04662	NFAT5/RC3H1/EP300/TSPAN6/CYLD/TRAF6
BP	GO:0034453	microtubule anchoring	10	-0.543193	-1.48039	0.0467128	NIN/NINL/GCC2/FGFR1OP/PCM1/BCCIP
BP	GO:0043242	negative regulation of protein-containing complex disassembly	23	0.403986	1.4615	0.0467706	SCAF4/SCAF8/SPTAN1/TTBK2/RUBCN/AVIL/APC2
BP	GO:0032781	positive regulation of ATPase activity	13	-0.505251	-1.49646	0.046875	DNAJC10/GABARAPL2/DNAJC24/TOR1AIP1/SSBP1/DNAJB1/PFN1/HNRNPU
MF	GO:0003682	chromatin binding	181	0.236854	1.332	0.0469136	NFAT5/GATAD2B/CREBBP/BRD4/ASH1L/ELK4/PRDM2/KDM6A/YAP1/CCNT1/EP300/NIPBL/BRD2/SMAD3/TICRR/KDM5A/NSD2/PRKAA1/FOSL2/JMJD1C/POLR2A/CHD8/CAMTA2/CRAMP1/POLQ/H3C1/MORC2/REST/PBRM1/ADNP
BP	GO:0071346	cellular response to interferon-gamma	23	-0.43258	-1.49952	0.0470163	GAPDH/CD47/SUMO1/MID1/PTAFR/MED1/ZYX/ARG1/IRF7/IRF1/TRIM25/EPRS1/STXBP1/RPL13A
BP	GO:0090407	organophosphate biosynthetic process	160	-0.250023	-1.34087	0.0470588	PLCH2/CTPS2/ACLY/NMNAT1/TECR/NME3/ACSBG2/PLCL1/CRLS1/ATP5ME/CDS1/NPPC/MPC1/SLC44A2/PPCS/ADSS2/IMPDH2/MTMR9/DLD/PIK3C2A/CKB/SLC25A1/SNCA/INPP5E/PAPSS2/NMRK2/ELOVL5/ATP5F1E/HACD1/NME2/FADS1/SLC44A1/STARD7/PIGU/ELOVL6/SACM1L/PLEKHA8/PIGS/ISYNA1/FLCN/ACACB/DUT/AK2/LPIN2/ATP5F1D/NADK2/PI4K2B/SYNJ2/ENO1/CAPN2/FIG4/ATP5PF/APRT/SGMS2/GNPAT/ADCY9/MTMR12/STOML2/PDXK
BP	GO:0022900	electron transport chain	70	-0.308535	-1.40898	0.047138	NDUFB3/PARK7/COX6B1/CYC1/ALDH2/ME2/UQCRQ/WDR93/NDUFA12/COX5B/NDUFA11/ETFA/NDUFB10/NDUFS3/NDUFA2/COX6C/SDHB/SLC25A18/COX5A/NDUFA5/COA6/UQCRB/DLD/CYB5A/SDHD/SNCA/NDUFA7/DEGS1/NDUFAB1/NDUFB4/NDUFC2/COX7A2L/COQ9/AKR1B1/UQCRH/NDUFB1/NDUFB6/NDUFA1/UQCRFS1/COX4I1/NDUFS4/NDUFA4/ISCU/NDUFC1/COX7A2
MF	GO:0019902	phosphatase binding	48	0.327149	1.44098	0.0471698	BOD1L1/SPRED1/WNK1/IQGAP1/SMAD3/SLC9A1/IRS2/SLC9A3R2/DLG4/SMG7/MTMR3/STAT6
CC	GO:0005912	adherens junction	22	-0.436886	-1.50873	0.047619	FRMD4A/JCAD/AJM1/LIN7C/LIN7A/CYTH2/NOTCH1/AHI1/DLL1/PTPRK/SYNM/PTK2/PXN/TJP2/VCL
MF	GO:0048487	beta-tubulin binding	12	-0.509915	-1.48491	0.0479452	TTLL7/SNCA/GABARAPL2/GABARAP/CCT5/MAP1S/RACGAP1
BP	GO:0002886	regulation of myeloid leukocyte mediated immunity	13	-0.503827	-1.49224	0.0486111	SNX4/DHX36/RABGEF1/PTAFR/HMOX1/DNASE1/FES/ARG1/DDX58/STXBP1
BP	GO:0008033	tRNA processing	25	-0.419237	-1.50225	0.0492958	TRMT44/TYW3/SSB/RTCB/TRMT10C/THUMPD3/POP5/HSD17B10/LAGE3/ADAT1/TRNT1/NSUN6/PUS10/DUS3L/TRMT112/TRMT1/AARS1
MF	GO:0070011	peptidase activity, acting on L-amino acid peptides	119	-0.26386	-1.34429	0.0493421	DPP8/USP45/ADAM17/CFLAR/PSMA3/PSMA7/ADAMTS2/ERAP1/ADAM21/TYSND1/BACE1/HTRA1/CAPN3/AMZ1/NUP98/OTUB1/ATG4C/AGBL5/F2/UCHL3/PSMB2/ADAMTS1/USP48/PCSK7/PGPEP1/OMA1/PDIA3/SENP6/PSMA1/PMPCB/CNDP2/CAPN2/PSEN1/PITRM1/USP38/PSMB4/BAP1/LONP2/OTUD6B/PSMB1/PROC/NPEPPS/PYDC1
BP	GO:0036475	neuron death in response to oxidative stress	10	0.590006	1.60107	0.0495283	ATG7/FBXW7/REST/LANCL1/NR4A3/TSC1/SLC7A11
BP	GO:1903203	regulation of oxidative stress-induced neuron death	10	0.590006	1.60107	0.0495283	ATG7/FBXW7/REST/LANCL1/NR4A3/TSC1/SLC7A11
BP	GO:0006417	regulation of translation	126	-0.260501	-1.34868	0.0495868	YTHDF2/PTCD3/GIGYF2/ZFP36/EIF5/NIBAN1/DNAJC3/YBX3/RXRA/DNAJC24/NCBP1/PA2G4/RPS14/EIF1/IGFBP5/AKT2/EPRS1/EIF4G3/HSPB1/RPL5/EIF4B/PLEKHN1/NCK2/AARS1/TIA1/YTHDF3/QKI/MRPL13/IREB2/PABPC1/RPL13A/RPL26/RBM3/RPL10/SESN2/MIR106B/EIF4G1/ILF3/RPS3/MIR100
BP	GO:0070482	response to oxygen levels	109	0.257251	1.31714	0.05	CREBBP/MDM4/NF1/MDM2/CPEB4/MALAT1/PTGS2/PLK3/EP300/SMAD3/CCN2/PRKAA1/SLC9A1/SLC6A4/CYBA/ATG7/AHCY/REST/ROCK2/HIGD1A
BP	GO:2000772	regulation of cellular senescence	15	-0.477773	-1.48237	0.05	PAWR/FBXO5/CGAS/SIRT1/CDKN2A/HMGA1/ABL1/HMGA2
