# Supplementary material for: Placental methylome reveals a 22q13.33 brain regulatory gene locus associated with autism
Source: Genome Biol. 2022 Feb 16;23:46. doi: 10.1186/s13059-022-02613-1 (PMC8848662; doi:10.1186/s13059-022-02613-1)
Supplement: Supplementary file 24 — Additional file 24: Table S23. KEGG pathway enrichment of differentially expressed genes (FDR corrected p-value < 0.05) with overexpressed NHIP treatment in HEK293T cells. [file 13059_2022_2613_MOESM24_ESM.csv]

ID	Description	setSize	enrichmentScore	NES	p.adjust	gene_names
hsa04080	Neuroactive ligand-receptor interaction	26	-0.635805447	-2.164576577	0.00118624	GABBR2/GABBR1/CHRNA3/LTB4R/CHRNA7/PTGFR/GRM2/GRIK1/GRIK5/GRIN1/HCRTR1/GNRH1/GALR2/CHRNA4/CORT/HTR2B/P2RY14/GPR50/CHRNG/TACR1
hsa00790	Folate biosynthesis	6	0.742687978	1.973913443	0.008982036	PCBD1/GGH/CBR1/QDPR/DHFR
hsa05168	Herpes simplex virus 1 infection	83	-0.389703647	-1.596851439	0.009533898	ZNF268/ZNF398/ZNF557/APAF1/ZNF430/ZNF510/ZNF189/ZNF490/ZNF529/ZNF337/ZNF317/ZNF641/ZNF736/ZNF717/ZNF611/ZNF587/ZNF780A/ZNF84/ZNF324/ZNF81/ZNF782/ZNF850/ZNF551/ZNF224/ZNF749/EIF2AK3/ZNF431/TSC1/RBAK/POU2F1/TRAF6/ZNF432/ZNF484/ZNF275/ZNF417/ZNF470/ZNF543/ZNF37A/ZNF780B/ZNF791/NXF1/ZNF333/ZNF778/ZNF506/ZNF250/ZNF79/ZNF805/ZNF841/ZNF530/ZNF621/BCL2/ZNF682/ZNF814/ZNF460/ZNF34/ZNF544/ZNF785/ZNF154/PILR…
hsa00982	Drug metabolism - cytochrome P450	9	0.708460127	2.303799414	0.010416667	MGST1/GSTA4/ADH5/MGST2/GSTP1/GSTM2/GSTK1
hsa04060	Cytokine-cytokine receptor interaction	22	-0.534860449	-1.759678983	0.010869565	TNFRSF10D/TNFRSF21/TNFRSF10B/AMH/CXCR4/ACVR2B/TNFSF9/IL6R/BMPR2/TGFB2/TNFRSF12A/IL16/IL3RA/ACKR4/CXCR6/IL12RB2/EDAR
hsa04974	Protein digestion and absorption	18	-0.55412042	-1.741294199	0.011278195	COL10A1/COL7A1/KCNJ13/CPB2/SLC3A1/COL20A1
hsa00920	Sulfur metabolism	3	0.88316746	1.773095088	0.013888889	ETHE1/MPST/PAPSS2
hsa04932	Non-alcoholic fatty liver disease	74	0.419971419	1.810519677	0.015625	NDUFS5/UQCR10/PRKAG1/UQCR11/NDUFA1/NDUFB1/COX7C/NDUFS2/CYC1/NDUFB6/NDUFAB1/COX5B/NDUFA8/NDUFB3/NDUFB5/NDUFB10/NDUFB8/SDHD/COX6C/NDUFC1/NDUFA7/UQCRH/COX6B1/COX7B/NDUFA2/NDUFA13/AKT1/NDUFC2/UQCRQ/NDUFB4/NDUFA5/NDUFS3/UQCRHL/COX5A/COX7A2L/UQCRB/NDUFV2/COX7A2/NDUFA4/NDUFS6/UQCRC1/LEPR/NDUFA12/NDUFS4/BID/SDHB/CDC42/SDHC/NDUFA11/NDUFB2/UQCRC2/COX2/COX4I1/NDUFS8/RXRA/UQCRFS1/COX6A1/COX3/AKT2
hsa05012	Parkinson disease	127	0.417335588	1.960978681	0.016129032	ATP5MC1/TUBB4A/ATP5F1E/NDUFS5/UQCR10/ATP5MC2/VDAC3/ATP5PO/UQCR11/NDUFA1/NDUFB1/TUBB/ATP5PD/ATP5F1C/COX7C/NDUFS2/CYC1/SEM1/SNCA/NDUFB6/NDUFAB1/COX5B/NDUFA8/NDUFB3/PSMA4/NDUFB5/NDUFB10/NDUFB8/SDHD/COX6C/NDUFC1/NDUFA7/UQCRH/COX6B1/COX7B/NDUFA2/NDUFA13/NDUFC2/ATP5PF/UQCRQ/PARK7/NDUFB4/NDUFA5/NDUFS3/ATP5PB/UQCRHL/ATP5F1B/COX5A/ATP5F1A/COX7A2L/UQCRB/RPS27A/TXN2/NDUFV2/COX7A2/NDUFA4/NDUFS6/UQCRC1/TRAP1/…
hsa03010	Ribosome	101	0.516847139	2.314634709	0.016666667	RPS27L/MRPL15/MRPL23/MRPL30/MRPS12/MRPS6/MRPL33/MRPL35/RPL34/RPS29/RPL30/MRPL12/MRPS17/MRPS7/RPS25/MRPL36/MRPL3/RPS13/RPL22/RPS17/RPL13A/RPL29/RPS23/MRPL27/RPS14/MRPL28/RPL19/MRPL13/RPL22L1/RPS11/RPL11/RPS27A/MRPL32/RPL31/RPS4X/RPL35A/RPL23/RPS15A/RPS21/MRPL20/RPL4/RPL14/RPL18A/MRPS15/MRPS21/RPS24/MRPL2/MRPS16/MRPL11/RPL27/MRPL34/RPL15/RPL37/RPL41/RPSA/RPL36AL/RPS5/MRPL22/RPL5/RPS8/RPS16/RPL37A/R…
hsa00190	Oxidative phosphorylation	83	0.556709219	2.383132863	0.017241379	ATP5MC1/ATP5F1E/NDUFS5/ATP5ME/UQCR10/ATP5MC2/ATP5PO/ATP5MF/UQCR11/NDUFA1/NDUFB1/ATP5PD/ATP5F1C/COX7C/NDUFS2/CYC1/NDUFB6/NDUFAB1/COX5B/NDUFA8/NDUFB3/NDUFB5/NDUFB10/NDUFB8/SDHD/COX6C/NDUFC1/NDUFA7/UQCRH/COX11/COX6B1/COX7B/NDUFA2/NDUFA13/NDUFC2/ATP5PF/UQCRQ/PPA2/NDUFB4/ATP6V1F/NDUFA5/NDUFS3/ATP5PB/UQCRHL/ATP5F1B/COX5A/ATP5F1A/COX7A2L/UQCRB/NDUFV2/COX7A2/NDUFA4/NDUFS6/UQCRC1/NDUFA12/NDUFS4/ATP5F1D/PP…
hsa04714	Thermogenesis	105	0.465894174	2.082413314	0.017241379	CPT1C/PPARGC1A/ATP5MC1/COX16/ATP5F1E/COA3/NDUFS5/ATP5ME/MLST8/UQCR10/PRKAG1/ATP5MC2/ATP5PO/COX14/ATP5MF/UQCR11/NDUFA1/NDUFB1/ATP5PD/NDUFAF2/ATP5F1C/COX7C/NDUFS2/CYC1/COA4/NDUFB6/NDUFAB1/COX5B/NDUFA8/NDUFB3/RPS6KA1/NDUFB5/NDUFB10/NDUFB8/SDHD/COX6C/NDUFC1/NDUFA7/UQCRH/COX11/COX6B1/COX7B/NDUFA2/NDUFA13/NDUFC2/ATP5PF/UQCRQ/ACSL3/NDUFB4/NDUFA5/NDUFS3/ATP5PB/UQCRHL/ATP5F1B/COX5A/ATP5F1A/COX7A2L/UQCRB/N…
hsa00052	Galactose metabolism	11	0.585825748	2.022356798	0.017921147	GALK1/GALE/B4GALT2/PGM1/PFKL/PFKM/GAA/PGM2/G6PC3/AKR1B1/GLB1
hsa05014	Amyotrophic lateral sclerosis	164	0.30753395	1.627300967	0.018867925	MAP2K6/ATP5MC1/CHCHD10/TUBB4A/ATP5F1E/NDUFS5/UQCR10/ATP5MC2/ATP5PO/UQCR11/NDUFA1/NDUFB1/TUBB/PFN2/ATP5PD/GPX8/CAT/ATP5F1C/COX7C/NDUFS2/CYC1/DCTN6/SEM1/ACTR1B/NDUFB6/NDUFAB1/COX5B/NDUFA8/NDUFB3/NDC1/PSMA4/NDUFB5/NDUFB10/NDUFB8/SDHD/COX6C/NDUFC1/NDUFA7/UQCRH/SIGMAR1/COX6B1/COX7B/NDUFA2/NDUFA13/NDUFC2/ATP5PF/UQCRQ/TBK1/NUP37/NDUFB4/NDUFA5/NDUFS3/ATP5PB/UQCRHL/ATP5F1B/COX5A/ATP5F1A/GABARAPL2/COX7A2L/…
hsa00100	Steroid biosynthesis	12	0.56931259	2.021179591	0.019455253	DHCR7/FDFT1/SQLE/LIPA/MSMO1/TM7SF2/EBP/NSDHL/CYP51A1/SC5D
hsa01040	Biosynthesis of unsaturated fatty acids	13	0.694948837	2.532077673	0.02	ACOT1/SCD/ACOT2/HACD1/FADS2/ELOVL1/FADS1/ELOVL6/HSD17B4/HACD3
hsa00900	Terpenoid backbone biosynthesis	12	0.50633571	1.797598402	0.023346304	MVK/ACAT2/ACAT1/IDI1/FDPS/MVD/HMGCS1/HMGCR/GGPS1/ICMT/ZMPSTE24
hsa04146	Peroxisome	26	0.585022733	2.511152396	0.025157233	IDH1/MVK/PHYH/ECI2/PEX2/IDH2/CAT/NUDT12/PRDX5/GSTK1/HSD17B4/CRAT/ECH1/ACSL3/SLC25A17/FAR2/SCP2/PEX19/SOD1/PRDX1
hsa00601	Glycosphingolipid biosynthesis - lacto and neolacto series	5	-0.727428255	-1.562788412	0.02519685	B3GNT4/B3GALT2/FUT6
hsa00980	Metabolism of xenobiotics by cytochrome P450	12	0.478513375	1.698823256	0.027237354	MGST1/GSTA4/ADH5/MGST2/GSTP1/CBR1/GSTM2/GSTK1
hsa05030	Cocaine addiction	9	-0.616779138	-1.588449531	0.028011204	SLC18A2/CREB5/GRM2/DLG4/GRIN1/FOSB
hsa05033	Nicotine addiction	5	-0.716681158	-1.539699621	0.031496063	CHRNA7/CACNA1B/GRIN1/CHRNA4
hsa05020	Prion disease	126	0.328536208	1.547872508	0.032258065	CAV2/ATP5MC1/TUBB4A/ATP5F1E/CYBA/NDUFS5/UQCR10/ATP5MC2/VDAC3/ATP5PO/UQCR11/NDUFA1/NDUFB1/TUBB/ATP5PD/ATP5F1C/COX7C/NDUFS2/CYC1/SEM1/NDUFB6/NDUFAB1/COX5B/NDUFA8/NDUFB3/PSMA4/NDUFB5/NDUFB10/NDUFB8/SDHD/COX6C/NDUFC1/NDUFA7/UQCRH/COX6B1/COX7B/NDUFA2/NDUFA13/NDUFC2/ATP5PF/UQCRQ/NDUFB4/NDUFA5/NDUFS3/ATP5PB/UQCRHL/ATP5F1B/COX5A/ATP5F1A/COX7A2L/UQCRB/NDUFV2/COX7A2/NDUFA4/NDUFS6/UQCRC1/PSMA7/SOD1/PSMA2/ND…
hsa00062	Fatty acid elongation	15	0.543043992	2.026869848	0.033333333	ACOT1/ACOT2/HACD1/ELOVL1/ELOVL6/HACD3/HADH/ACAA2/THEM4/HADHB/HADHA/PPT1/ECHS1
hsa00360	Phenylalanine metabolism	3	-0.801459721	-1.486334576	0.033333333	AOC2/AOC3
hsa00020	Citrate cycle (TCA cycle)	16	0.559046402	2.134428753	0.03539823	IDH1/SUCLG2/PDHB/IDH2/MDH1/IDH3G/SDHD/ACLY/FH/SDHB/SDHC/MDH2/SUCLG1/DLD
hsa00514	Other types of O-glycan biosynthesis	10	0.508951345	1.694098409	0.035971223	GALNT12/GXYLT2/B4GALT2/C1GALT1C1/POGLUT1/B3GLCT/GALNT1/GALNT11/COLGALT1
hsa05010	Alzheimer disease	149	0.29085414	1.457353265	0.036363636	ATP5MC1/TUBB4A/ATP5F1E/FZD2/NDUFS5/CAPN1/UQCR10/ATP5MC2/VDAC3/ATP5PO/CDK5/UQCR11/FADD/NDUFA1/NDUFB1/TUBB/PSENEN/ATP5PD/ATP5F1C/COX7C/NDUFS2/CYC1/NAE1/SEM1/SNCA/NDUFB6/NDUFAB1/COX5B/NDUFA8/NDUFB3/PSMA4/FRAT2/NDUFB5/NDUFB10/NDUFB8/SDHD/COX6C/NDUFC1/NDUFA7/UQCRH/COX6B1/APH1A/COX7B/NDUFA2/NDUFA13/AKT1/NDUFC2/ATP5PF/UQCRQ/NDUFB4/HSD17B10/NDUFA5/NDUFS3/ATP5PB/UQCRHL/ATP5F1B/COX5A/ATP5F1A/COX7A2L/UQCRB/…
hsa05016	Huntington disease	148	0.307605963	1.533559327	0.037037037	PPARGC1A/ATP5MC1/TUBB4A/ATP5F1E/NDUFS5/UQCR10/ATP5MC2/VDAC3/ATP5PO/UQCR11/NDUFA1/NDUFB1/TUBB/ATP5PD/GPX8/ATP5F1C/COX7C/NDUFS2/CYC1/DCTN6/SEM1/ACTR1B/NDUFB6/NDUFAB1/COX5B/NDUFA8/NDUFB3/PSMA4/POLR2K/NDUFB5/NDUFB10/NDUFB8/SDHD/COX6C/NDUFC1/NDUFA7/UQCRH/COX6B1/POLR2I/COX7B/NDUFA2/NDUFA13/NDUFC2/ATP5PF/UQCRQ/POLR2G/NDUFB4/NDUFA5/NDUFS3/POLR2L/ATP5PB/UQCRHL/ATP5F1B/COX5A/ATP5F1A/COX7A2L/UQCRB/NDUFV2/CO…
hsa00770	Pantothenate and CoA biosynthesis	10	0.500131502	1.664740627	0.039568345	PANK1/ALDH1B1/AASDHPPT/PPCS/ALDH2/ENPP1/ALDH3A2/BCAT2
hsa04623	Cytosolic DNA-sensing pathway	10	0.501376511	1.668884771	0.039568345	POLR3G/POLR3GL/POLR2K/TBK1/POLR2L/POLR3B/NFKBIA/POLR2H/POLR2F
hsa00071	Fatty acid degradation	19	0.599169633	2.353480815	0.04	CPT1C/ECI2/ACAT2/ADH5/ACAT1/ECI1/ALDH1B1/ACADM/ACSL3/ALDH7A1/HADH/ALDH2/ACAA2/ALDH3A2/ACADSB/HADHB/HADHA/ECHS1
hsa05022	Pathways of neurodegeneration - multiple diseases	186	0.254331802	1.461496096	0.040816327	MAP2K6/ATP5MC1/TUBB4A/ATP5F1E/FZD2/NDUFS5/CAPN1/UQCR10/ATP5MC2/VDAC3/ATP5PO/CDK5/UQCR11/FADD/NDUFA1/NDUFB1/TUBB/ATP5PD/GPX8/CAT/ATP5F1C/COX7C/NDUFS2/CYC1/DCTN6/SEM1/ACTR1B/SNCA/NDUFB6/NDUFAB1/COX5B/NDUFA8/NDUFB3/PSMA4/FRAT2/NDUFB5/NDUFB10/NDUFB8/SDHD/COX6C/NDUFC1/NDUFA7/UQCRH/SIGMAR1/COX6B1/COX7B/NDUFA2/NDUFA13/NDUFC2/ATP5PF/UQCRQ/PARK7/TBK1/NDUFB4/HSD17B10/NDUFA5/NDUFS3/ATP5PB/UQCRHL/ATP5F1B/COX…
hsa01212	Fatty acid metabolism	23	0.575074103	2.373518296	0.040935673	CPT1C/SCD/ACAT2/HACD1/FADS2/ELOVL1/ACAT1/FADS1/ELOVL6/ACADM/HSD17B4/HACD3/ACSL3/HADH/SCP2/ACAA2/ACADSB/HADHB/HADHA/PPT1/ECHS1
hsa00240	Pyrimidine metabolism	14	0.462859788	1.707950279	0.041841004	NME4/NME3/NT5C/NME1/NME2/NT5C3B/DCTPP1/ENPP1/DUT/CTPS2/DTYMK
hsa04914	Progesterone-mediated oocyte maturation	35	-0.433887152	-1.561025122	0.042334096	BRAF/CPEB2/CPEB3/CPEB4/SPDYE1/SPDYE17/SPDYE2B/SPDYE18/SPDYE6/SPDYE5/SPDYE2/SPDYE16/CCNA1
hsa05217	Basal cell carcinoma	14	-0.517124103	-1.516618241	0.048492792	CDKN1A/TCF7/APC2/GADD45A/WNT9A/GADD45B/WNT4
hsa00640	Propanoate metabolism	18	0.574777512	2.22175097	0.049019608	ACSS1/SUCLG2/ACAT2/LDHA/ACAT1/LDHB/BCKDHB/ACSS2/PCCB/BCKDHA/HIBCH/PCCA/SUCLG1/HADHA/DLD/ECHS1/ECHDC1/ALDH6A1
hsa00983	Drug metabolism - other enzymes	18	0.55271155	2.136456971	0.049019608	NME4/MGST1/GSTA4/NME3/MGST2/GSTP1/NME1/NME2/GSTM2/TPMT/MGST3/HPRT1
