# Supplementary material for: Placental methylome reveals a 22q13.33 brain regulatory gene locus associated with autism
Source: Genome Biol. 2022 Feb 16;23:46. doi: 10.1186/s13059-022-02613-1 (PMC8848662; doi:10.1186/s13059-022-02613-1)
Supplement: Supplementary file 25 — Additional file 25: Table S24. Genes in common between DGE in brain and DGE in cells. [file 13059_2022_2613_MOESM25_ESM.csv]

SYMBOL	ID
AARS1	16
ADGRV1	84059
ADNP	23394
AFF4	27125
ANKRD17	26057
ARHGAP32	9743
ARHGEF12	23365
ARID1A	8289
ARID1B	57492
ARID5B	84159
ASH1L	55870
ATN1	1822
ATP2A2	488
ATP5MC2	517
ATXN2L	11273
BCCIP	56647
BCL2	596
BRD4	23476
BTBD2	55643
CALM3	808
CBL	867
CBX6	23466
CDH2	1000
CELF1	10658
CIT	11113
CKB	1152
CLSTN1	22883
CPEB4	80315
CREBBP	1387
CRKL	1399
CRTC1	23373
CUX1	1523
DGCR2	9993
DVL1	1855
EIF3L	51386
EIF4EBP2	1979
ENO1	2023
EP300	2033
ERG28	11161
FAM120B	84498
FAM210B	116151
FAM86HP	729375
FBXO5	26271
FHL1	2273
FKBP8	23770
FNDC3A	22862
FOXG1	2290
FOXO3	2309
FYN	2534
GABBR1	2550
GLG1	2734
GNAO1	2775
GRIN1	2902
GTF3C4	9329
HCRTR1	3061
HIPK1	204851
HNRNPU	3192
HSPA5	3309
HTATSF1P2	401233
HUWE1	10075
ID2	3398
INO80D	54891
INSR	3643
IRS2	8660
ITGA8	8516
JMJD1C	221037
KCNQ2	3785
KHSRP	8570
KMT2A	4297
LCOR	84458
LGALS8	3964
LINC-PINT	378805
LMTK2	22853
LOC105371414	105371414
LOC105373085	105373085
LRP3	4037
LRRC37A2	474170
LRRC4	64101
MALAT1	378938
MAPK1	5594
MRPS6	64968
MSL2	55167
MYH3	4621
NCBP1	4686
NEK2	4751
NFAT5	10725
NISCH	11188
NOSTRIN	115677
NPIPA1	9284
NR1D1	9572
NR2F1	7025
NSD3	54904
NUFIP2	57532
NUP153	9972
OGA	10724
OGT	8473
PAICS	10606
PCF11	51585
PDE4DIP	9659
PDXK	8566
PEAK1	79834
PI4KA	5297
POGZ	23126
POLR2A	5430
PRDM15	63977
PRDX1	5052
PRKCA	5578
PRR12	57479
PRRC2A	7916
PRRC2B	84726
PRRC2C	23215
PSMA3-AS1	379025
PURB	5814
RAB1B	81876
RBBP6	5930
RBM12B	389677
RBM26	64062
REPS1	85021
RERE	473
RNPS1	10921
RPRD2	23248
RUBCN	9711
SDC3	9672
SEC16A	9919
SETD5	55209
SF3A1	10291
SIPA1L1	26037
SIRPA	140885
SKI	6497
SLC25A6	293
SLC35G1	159371
SMARCA2	6595
SMG7	9887
SON	6651
SORBS1	10580
SPATA2	9825
SPTAN1	6709
SREK1	140890
SRRM2	23524
SRSF2	6427
STIL	6491
STX16	8675
SYNE1	23345
TNPO2	30000
TNRC6B	23112
TUG1	55000
UBN2	254048
UBR2	23304
ULK1	8408
USP11	8237
WAPL	23063
YLPM1	56252
YY1AP1	55249
ZBTB7A	51341
ZCCHC14	23174
ZMIZ1	57178
ZNF264	9422
ZNF273	10793
ZNF292	23036
ZNF384	171017
ZNF460	10794
