# Supplementary material for: Placental methylome reveals a 22q13.33 brain regulatory gene locus associated with autism
Source: Genome Biol. 2022 Feb 16;23:46. doi: 10.1186/s13059-022-02613-1 (PMC8848662; doi:10.1186/s13059-022-02613-1)
Supplement: Supplementary file 26 — Additional file 26: Table S25. Gene ontology analysis on the overlapped genes between DGE in brain and DGE in cells. [file 13059_2022_2613_MOESM26_ESM.csv]

ONTOLOGY	ID	Description	setSize	enrichmentScore	NES	p.adjust	gene_names
BP	GO:0007154	cell communication	68	-0.364810246	-2.106225104	0.001262626	RAB1B/DVL1/OGT/CRTC1/ENO1/BRD4/GABBR1/GNAO1/SPTAN1/ZBTB7A/MAPK1/FOXO3/ADGRV1/PRDX1/LMTK2/ATP2A2/SLC25A6/NFAT5/CPEB4/KCNQ2/ARHGAP32/ZMIZ1/PI4KA/SIRPA/SPATA2/SORBS1/SKI/ARID5B/NR2F1/CLSTN1/CALM3/LRRC4/CIT/HSPA5/GRIN1/NR1D1
BP	GO:0023052	signaling	68	-0.364810246	-2.106225104	0.001262626	RAB1B/DVL1/OGT/CRTC1/ENO1/BRD4/GABBR1/GNAO1/SPTAN1/ZBTB7A/MAPK1/FOXO3/ADGRV1/PRDX1/LMTK2/ATP2A2/SLC25A6/NFAT5/CPEB4/KCNQ2/ARHGAP32/ZMIZ1/PI4KA/SIRPA/SPATA2/SORBS1/SKI/ARID5B/NR2F1/CLSTN1/CALM3/LRRC4/CIT/HSPA5/GRIN1/NR1D1
BP	GO:0042221	response to chemical	52	-0.381062385	-2.084999529	0.003891051	FKBP8/KHSRP/CREBBP/IRS2/SRSF2/DVL1/OGT/ENO1/GNAO1/SPTAN1/KMT2A/ZBTB7A/MAPK1/FOXO3/ADGRV1/PRDX1/ATP2A2/SLC25A6/NFAT5/CPEB4/SIRPA/SPATA2/SORBS1/SKI/ARID5B/ID2/NR2F1/CALM3/HSPA5/GRIN1/NR1D1/MALAT1
BP	GO:0010035	response to inorganic substance	12	-0.572051293	-1.956458956	0.004341534	GNAO1/MAPK1/FOXO3/ADGRV1/PRDX1/SIRPA/ID2/CALM3/HSPA5
BP	GO:0009605	response to external stimulus	30	-0.431544904	-2.035665128	0.005405405	IRS2/SRSF2/DVL1/LGALS8/OGT/CRTC1/ENO1/BRD4/SPTAN1/MAPK1/FOXO3/ADGRV1/ATP2A2/CPEB4/SIRPA/SPATA2/ID2/HSPA5/GRIN1/NR1D1
CC	GO:0044463	cell projection part	24	-0.446844902	-1.945613722	0.007183908	SIPA1L1/DVL1/CRTC1/GABBR1/GNAO1/MAPK1/ADGRV1/LMTK2/CPEB4/KCNQ2/ARHGAP32/CKB/CLSTN1/CALM3/LRRC4/GRIN1/NR1D1
CC	GO:0120038	plasma membrane bounded cell projection part	24	-0.446844902	-1.945613722	0.007183908	SIPA1L1/DVL1/CRTC1/GABBR1/GNAO1/MAPK1/ADGRV1/LMTK2/CPEB4/KCNQ2/ARHGAP32/CKB/CLSTN1/CALM3/LRRC4/GRIN1/NR1D1
BP	GO:0051402	neuron apoptotic process	10	-0.573416191	-1.845895354	0.007429421	FOXO3/CPEB4/AARS1/ATN1/CIT/HSPA5/GRIN1
BP	GO:0070887	cellular response to chemical stimulus	44	-0.350113057	-1.863635443	0.007741935	KMT2A/ZBTB7A/MAPK1/FOXO3/ADGRV1/PRDX1/ATP2A2/NFAT5/CPEB4/SIRPA/SPATA2/SORBS1/SKI/ARID5B/ID2/NR2F1/HSPA5/GRIN1/NR1D1/MALAT1
CC	GO:0031982	vesicle	37	-0.364617	-1.841928461	0.007989348	PDXK/RAB1B/DVL1/LGALS8/ENO1/SPTAN1/MAPK1/PAICS/ADGRV1/PRDX1/ERG28/LMTK2/ATP2A2/AARS1/ARHGAP32/PI4KA/SIRPA/CKB/CLSTN1/CALM3/PRRC2A/HSPA5/GRIN1
BP	GO:0042493	response to drug	13	-0.527066921	-1.83572891	0.00877193	GNAO1/KMT2A/MAPK1/FOXO3/SLC25A6/SIRPA/CALM3/HSPA5/GRIN1
BP	GO:0006357	regulation of transcription by RNA polymerase II	40	-0.341872904	-1.762717212	0.01055409	CBX6/EP300/POGZ/PURB/FKBP8/CREBBP/ZNF460/CUX1/OGT/CRTC1/ENO1/BRD4/KMT2A/ZBTB7A/FOXO3/ZNF273/NFAT5/ZMIZ1/FOXG1/SKI/ARID5B/ID2/NR2F1/ATN1/HSPA5/GRIN1/NR1D1
CC	GO:0045202	synapse	22	-0.433399465	-1.833498032	0.011661808	EIF4EBP2/CDH2/CRKL/SYNE1/PRR12/STX16/SIPA1L1/DVL1/CRTC1/GABBR1/MAPK1/ADGRV1/ATP2A2/CPEB4/ARHGAP32/CLSTN1/CALM3/LRRC4/GRIN1/NR1D1
BP	GO:0070997	neuron death	11	-0.537013656	-1.786079579	0.011695906	FOXO3/CPEB4/AARS1/ATN1/CIT/HSPA5/GRIN1
CC	GO:0005887	integral component of plasma membrane	14	-0.495627793	-1.781530725	0.011730205	LMTK2/ATP2A2/KCNQ2/SIRPA/SORBS1/CLSTN1/CALM3/LRRC4/GRIN1
CC	GO:0031226	intrinsic component of plasma membrane	14	-0.495627793	-1.781530725	0.011730205	LMTK2/ATP2A2/KCNQ2/SIRPA/SORBS1/CLSTN1/CALM3/LRRC4/GRIN1
BP	GO:0009628	response to abiotic stimulus	18	-0.469443464	-1.860315826	0.012931034	CRTC1/ENO1/MAPK1/FOXO3/ADGRV1/ATP2A2/NFAT5/CPEB4/ID2/HSPA5/GRIN1/MALAT1
CC	GO:0042995	cell projection	30	-0.382348227	-1.803596668	0.013513514	DVL1/OGT/CRTC1/GABBR1/GNAO1/MAPK1/ADGRV1/LMTK2/ATP2A2/CPEB4/KCNQ2/ARHGAP32/CKB/CLSTN1/CALM3/LRRC4/GRIN1/NR1D1
CC	GO:0005576	extracellular region	28	-0.391274032	-1.789563281	0.013986014	PDXK/RAB1B/LGALS8/ENO1/GABBR1/SPTAN1/MAPK1/PAICS/ADGRV1/PRDX1/AARS1/PI4KA/SIRPA/CKB/CLSTN1/PRRC2A/HSPA5/GRIN1
MF	GO:0005509	calcium ion binding	10	-0.55304383	-1.780314285	0.014858841	SPTAN1/ADGRV1/ATP2A2/CLSTN1/CALM3/HSPA5/GRIN1
BP	GO:0045596	negative regulation of cell differentiation	10	-0.551838167	-1.77643311	0.016344725	MAPK1/FOXO3/ADGRV1/SKI/ID2/NR2F1/NR1D1
BP	GO:0007417	central nervous system development	23	-0.414610921	-1.782686807	0.017142857	GNAO1/MAPK1/FOXO3/AARS1/CKB/FOXG1/SKI/ID2/CALM3/ATN1/HSPA5/GRIN1/NR1D1
CC	GO:0044459	plasma membrane part	29	-0.372647676	-1.744208819	0.017832647	GABBR1/GNAO1/MAPK1/ADGRV1/LMTK2/ATP2A2/CPEB4/KCNQ2/ARHGAP32/SIRPA/SORBS1/CLSTN1/CALM3/LRRC4/CIT/GRIN1
BP	GO:0023051	regulation of signaling	50	-0.330554342	-1.796989679	0.018018018	FKBP8/CREBBP/SIPA1L1/IRS2/DVL1/OGT/CRTC1/ENO1/BRD4/ZBTB7A/MAPK1/FOXO3/ADGRV1/PRDX1/LMTK2/ATP2A2/SLC25A6/NFAT5/ARHGAP32/ZMIZ1/SIRPA/SPATA2/SORBS1/SKI/CLSTN1/CALM3/LRRC4/HSPA5/GRIN1/NR1D1
BP	GO:0051239	regulation of multicellular organismal process	40	-0.329289922	-1.697838598	0.018469657	KHSRP/CREBBP/SIPA1L1/CUX1/DVL1/OGT/CRTC1/ENO1/GNAO1/KMT2A/MAPK1/FOXO3/ADGRV1/ATP2A2/ZMIZ1/SIRPA/SKI/ID2/NR2F1/CLSTN1/CALM3/HSPA5/GRIN1/NR1D1
BP	GO:0072657	protein localization to membrane	12	-0.523513009	-1.79045433	0.018813314	SORBS1/CLSTN1/CALM3/LRRC4/HSPA5/GRIN1
BP	GO:0007165	signal transduction	63	-0.318648366	-1.802056533	0.018939394	FKBP8/CREBBP/SIPA1L1/IRS2/RAB1B/DVL1/OGT/CRTC1/ENO1/BRD4/GABBR1/GNAO1/SPTAN1/ZBTB7A/MAPK1/FOXO3/ADGRV1/PRDX1/LMTK2/ATP2A2/NFAT5/CPEB4/ARHGAP32/ZMIZ1/PI4KA/SIRPA/SPATA2/SORBS1/SKI/ARID5B/NR2F1/CALM3/CIT/HSPA5/GRIN1/NR1D1
CC	GO:0036477	somatodendritic compartment	21	-0.437631863	-1.82951557	0.019033675	SIPA1L1/DVL1/CRTC1/GABBR1/GNAO1/MAPK1/LMTK2/CPEB4/ARHGAP32/CKB/CLSTN1/LRRC4/CIT/GRIN1/NR1D1
CC	GO:0120025	plasma membrane bounded cell projection	29	-0.367245832	-1.718925037	0.01920439	DVL1/CRTC1/GABBR1/GNAO1/MAPK1/ADGRV1/LMTK2/ATP2A2/CPEB4/KCNQ2/ARHGAP32/CKB/CLSTN1/CALM3/LRRC4/GRIN1/NR1D1
MF	GO:0019904	protein domain specific binding	15	-0.485767885	-1.786896665	0.020710059	SIRPA/SKI/CALM3/SRRM2/ATN1/CIT/HSPA5
BP	GO:0050896	response to stimulus	83	-0.30724158	-1.827330096	0.020961776	FKBP8/KHSRP/CREBBP/SIPA1L1/PDXK/IRS2/SRSF2/RAB1B/DVL1/LGALS8/OGT/CRTC1/ENO1/BRD4/GABBR1/GNAO1/SPTAN1/KMT2A/ZBTB7A/MAPK1/FOXO3/ADGRV1/PRDX1/LMTK2/ATP2A2/SLC25A6/NFAT5/CPEB4/ARHGAP32/ZMIZ1/PI4KA/SIRPA/SPATA2/SORBS1/SKI/ARID5B/ID2/NR2F1/CALM3/CIT/HSPA5/GRIN1/NR1D1/MALAT1
CC	GO:0043005	neuron projection	27	-0.371764693	-1.695136523	0.022191401	DVL1/CRTC1/GABBR1/GNAO1/MAPK1/ADGRV1/LMTK2/CPEB4/KCNQ2/ARHGAP32/CKB/CLSTN1/CALM3/LRRC4/GRIN1/NR1D1
BP	GO:0007399	nervous system development	45	-0.319139078	-1.696206117	0.022251309	SIPA1L1/IRS2/CUX1/DVL1/CRTC1/GNAO1/SPTAN1/MAPK1/FOXO3/ADGRV1/AARS1/KCNQ2/CKB/FOXG1/SKI/ID2/NR2F1/CLSTN1/CALM3/ATN1/LRRC4/CIT/HSPA5/GRIN1/NR1D1
BP	GO:0010646	regulation of cell communication	49	-0.317465176	-1.722682241	0.023225806	FKBP8/CREBBP/SIPA1L1/IRS2/DVL1/OGT/CRTC1/ENO1/BRD4/ZBTB7A/MAPK1/FOXO3/ADGRV1/PRDX1/ATP2A2/SLC25A6/NFAT5/ARHGAP32/ZMIZ1/SIRPA/SPATA2/SORBS1/SKI/CLSTN1/CALM3/LRRC4/HSPA5/GRIN1/NR1D1
BP	GO:0070925	organelle assembly	10	0.471944438	1.75323581	0.024316109	NEK2/FBXO5/MYH3/STIL
CC	GO:0044456	synapse part	20	-0.41832874	-1.711160076	0.026049204	EIF4EBP2/CDH2/CRKL/SYNE1/PRR12/STX16/SIPA1L1/DVL1/CRTC1/GABBR1/MAPK1/CPEB4/ARHGAP32/CLSTN1/CALM3/LRRC4/GRIN1/NR1D1
CC	GO:0030054	cell junction	21	-0.411297696	-1.71942585	0.026354319	GABBR1/MAPK1/ATP2A2/CPEB4/ARHGAP32/PI4KA/SORBS1/CLSTN1/ATN1/LRRC4/HSPA5/GRIN1
BP	GO:0000122	negative regulation of transcription by RNA polymerase II	17	-0.439194531	-1.719842551	0.031791908	CBX6/EP300/PURB/CREBBP/CUX1/ENO1/ZBTB7A/FOXO3/SKI/ARID5B/ID2/NR2F1/ATN1/NR1D1
BP	GO:0055085	transmembrane transport	13	-0.476429226	-1.659362161	0.033625731	ATP2A2/SLC25A6/KCNQ2/SORBS1/CALM3/HSPA5/GRIN1
CC	GO:0071944	cell periphery	45	-0.303470694	-1.612929545	0.037958115	SIPA1L1/IRS2/DVL1/OGT/CRTC1/ENO1/GABBR1/GNAO1/SPTAN1/MAPK1/ADGRV1/LMTK2/ATP2A2/CPEB4/KCNQ2/ARHGAP32/PI4KA/SIRPA/SORBS1/CLSTN1/CALM3/PRRC2A/LRRC4/CIT/HSPA5/GRIN1
CC	GO:0043230	extracellular organelle	19	-0.407243446	-1.625011856	0.038235294	PDXK/RAB1B/ENO1/SPTAN1/PAICS/ADGRV1/PRDX1/AARS1/PI4KA/SIRPA/CKB/PRRC2A/HSPA5
CC	GO:0070062	extracellular exosome	19	-0.407243446	-1.625011856	0.038235294	PDXK/RAB1B/ENO1/SPTAN1/PAICS/ADGRV1/PRDX1/AARS1/PI4KA/SIRPA/CKB/PRRC2A/HSPA5
CC	GO:1903561	extracellular vesicle	19	-0.407243446	-1.625011856	0.038235294	PDXK/RAB1B/ENO1/SPTAN1/PAICS/ADGRV1/PRDX1/AARS1/PI4KA/SIRPA/CKB/PRRC2A/HSPA5
BP	GO:0009636	response to toxic substance	11	-0.491136012	-1.633492914	0.039473684	GNAO1/MAPK1/FOXO3/PRDX1/SIRPA/CALM3/GRIN1
CC	GO:0045211	postsynaptic membrane	11	-0.493333333	-1.64080109	0.039473684	CRKL/SYNE1/PRR12/SIPA1L1/GABBR1/CPEB4/ARHGAP32/CLSTN1/LRRC4/GRIN1
MF	GO:0000977	RNA polymerase II regulatory region sequence-specific DNA binding	14	-0.461753556	-1.659770008	0.039589443	EP300/POGZ/PURB/CUX1/ENO1/KMT2A/ZBTB7A/FOXO3/NFAT5/ARID5B/NR2F1/NR1D1
MF	GO:0001012	RNA polymerase II regulatory region DNA binding	14	-0.461753556	-1.659770008	0.039589443	EP300/POGZ/PURB/CUX1/ENO1/KMT2A/ZBTB7A/FOXO3/NFAT5/ARID5B/NR2F1/NR1D1
BP	GO:1902680	positive regulation of RNA biosynthetic process	29	-0.339183909	-1.587578843	0.041152263	DVL1/OGT/CRTC1/BRD4/KMT2A/MAPK1/FOXO3/NFAT5/ZMIZ1/SKI/ARID5B/ID2/NR2F1/HSPA5/GRIN1/NR1D1
BP	GO:1903508	positive regulation of nucleic acid-templated transcription	29	-0.339183909	-1.587578843	0.041152263	DVL1/OGT/CRTC1/BRD4/KMT2A/MAPK1/FOXO3/NFAT5/ZMIZ1/SKI/ARID5B/ID2/NR2F1/HSPA5/GRIN1/NR1D1
MF	GO:0000976	transcription regulatory region sequence-specific DNA binding	16	-0.428546249	-1.641679546	0.044733045	EP300/POGZ/PURB/CREBBP/CUX1/ENO1/KMT2A/ZBTB7A/FOXO3/NFAT5/ARID5B/NR2F1/NR1D1
MF	GO:1990837	sequence-specific double-stranded DNA binding	16	-0.428546249	-1.641679546	0.044733045	EP300/POGZ/PURB/CREBBP/CUX1/ENO1/KMT2A/ZBTB7A/FOXO3/NFAT5/ARID5B/NR2F1/NR1D1
CC	GO:0030425	dendrite	19	-0.402388525	-1.605639404	0.045588235	SIPA1L1/DVL1/CRTC1/GABBR1/GNAO1/MAPK1/CPEB4/ARHGAP32/CKB/CLSTN1/LRRC4/GRIN1/NR1D1
BP	GO:0051960	regulation of nervous system development	19	-0.402786197	-1.607226225	0.045588235	BCL2/CDH2/CRKL/EP300/SIPA1L1/CUX1/DVL1/CRTC1/FOXO3/SKI/ID2/NR2F1/CLSTN1/HSPA5/GRIN1/NR1D1
CC	GO:0097447	dendritic tree	19	-0.402388525	-1.605639404	0.045588235	SIPA1L1/DVL1/CRTC1/GABBR1/GNAO1/MAPK1/CPEB4/ARHGAP32/CKB/CLSTN1/LRRC4/GRIN1/NR1D1
BP	GO:0006366	transcription by RNA polymerase II	46	-0.293182874	-1.569719692	0.046511628	POLR2A/CBX6/EP300/POGZ/PURB/PCF11/FKBP8/CREBBP/ZNF460/CUX1/DVL1/OGT/CRTC1/ENO1/BRD4/KMT2A/ZBTB7A/FOXO3/ZNF273/NFAT5/ZMIZ1/FOXG1/SKI/ARID5B/ID2/NR2F1/ATN1/HSPA5/GRIN1/NR1D1
BP	GO:0051093	negative regulation of developmental process	11	-0.482030846	-1.603209601	0.046783626	MAPK1/FOXO3/ADGRV1/SKI/ID2/NR2F1/NR1D1
CC	GO:0016021	integral component of membrane	31	-0.333551487	-1.59319927	0.04851752	ADGRV1/ERG28/LMTK2/ATP2A2/SLC25A6/KCNQ2/SIRPA/SORBS1/CLSTN1/CALM3/LRRC4/HSPA5/GRIN1/LRRC37A2
CC	GO:0031224	intrinsic component of membrane	31	-0.333551487	-1.59319927	0.04851752	ADGRV1/ERG28/LMTK2/ATP2A2/SLC25A6/KCNQ2/SIRPA/SORBS1/CLSTN1/CALM3/LRRC4/HSPA5/GRIN1/LRRC37A2
