# Supplementary material for: Placental methylome reveals a 22q13.33 brain regulatory gene locus associated with autism
Source: Genome Biol. 2022 Feb 16;23:46. doi: 10.1186/s13059-022-02613-1 (PMC8848662; doi:10.1186/s13059-022-02613-1)
Supplement: Supplementary file 27 — Additional file 27: Table S26. Gene ontology in common between significant gene ontology terms for brain DGE and significant terms for cell DGE. [file 13059_2022_2613_MOESM27_ESM.csv]

ID	ONTOLOGY	Description	Brain_enrichmentScore	Brain_NES	Brain_p.adjust	Cell_enrichmentScore	Cell_NES	Cell_p.adjust
GO:0006417	BP	regulation of translation	-0.545279383	-2.35727177	0.003875969	-0.260500938	-1.348681721	0.049586777
GO:0003924	MF	GTPase activity	-0.471394639	-1.837791529	0.007042254	-0.323282373	-1.453812943	0.036850921
GO:0016604	CC	nuclear body	-0.310708039	-2.05020875	0.008928571	0.243969162	1.439920996	0.010309278
GO:0031983	CC	vesicle lumen	-0.455217576	-1.899760104	0.011235955	-0.329483383	-1.538125134	0.023333333
GO:0060205	CC	cytoplasmic vesicle lumen	-0.455217576	-1.899760104	0.011235955	-0.329483383	-1.538125134	0.023333333
GO:0010608	BP	posttranscriptional regulation of gene expression	-0.365790531	-2.049417228	0.012121212	-0.275869483	-1.546097955	0.00330033
GO:1990234	CC	transferase complex	-0.356716646	-1.998578909	0.012121212	0.25190507	1.486759212	0.005154639
GO:0099503	CC	secretory vesicle	-0.310488058	-1.785011938	0.012903226	-0.247784044	-1.395408091	0.01980198
GO:0001882	MF	nucleoside binding	-0.438066139	-1.771397899	0.01459854	-0.306385664	-1.452162314	0.029950083
GO:0005912	CC	adherens junction	-0.338528988	-1.783473454	0.02259887	-0.436885584	-1.508733909	0.047619048
GO:0016071	BP	mRNA metabolic process	-0.299909971	-1.976838183	0.025641026	-0.234032384	-1.35124614	0.025974026
GO:0045296	MF	cadherin binding	-0.351297704	-1.805352988	0.02688172	-0.319953671	-1.568834647	0.005042017
GO:0009057	BP	macromolecule catabolic process	-0.26076526	-1.79344655	0.03	-0.209363226	-1.255862296	0.046548957
GO:0016607	CC	nuclear speck	-0.295563328	-1.716481585	0.031847134	0.279427259	1.472775715	0.012594458
GO:0006412	BP	translation	-0.347735569	-1.688683599	0.037914692	-0.330349234	-1.861534561	0.001636661
GO:0043043	BP	peptide biosynthetic process	-0.347735569	-1.688683599	0.037914692	-0.325271123	-1.829565257	0.001663894
GO:0048511	BP	rhythmic process	-0.341130604	-1.700114196	0.038461538	0.320304634	1.594901939	0.009756098
GO:0008270	MF	zinc ion binding	-0.291645539	-1.75025066	0.038961039	0.293925112	1.692369645	0.002525253
GO:0006886	BP	intracellular protein transport	-0.265116534	-1.735498672	0.042016807	-0.240525814	-1.421510402	0.0064
GO:0044403	BP	symbiont process	-0.261387935	-1.654429545	0.043478261	-0.227231969	-1.300160523	0.0416
