# Supplementary material for: Placental methylome reveals a 22q13.33 brain regulatory gene locus associated with autism
Source: Genome Biol. 2022 Feb 16;23:46. doi: 10.1186/s13059-022-02613-1 (PMC8848662; doi:10.1186/s13059-022-02613-1)
Supplement: Supplementary file 28 — Additional file 28: Table S27. Genes in common between DGE in brain and SFARI ASD genes. [file 13059_2022_2613_MOESM28_ESM.csv]

SYMBOL	ID	log2FoldChange	pvalue	padj
ABCA7	10347	-0.468821299	0.000611974	0.010674306
ACHE	43	-0.696148671	0.002259188	0.022098487
ACTN4	81	-0.118955176	0.002993902	0.026247253
ADA	100	0.308318825	0.000844902	0.01255326
ADNP	23394	-0.43456986	5.50E-05	0.003652181
ADSS2	159	0.130723684	0.002501309	0.023754906
AGO3	192669	-0.465422706	0.000615467	0.010708819
AHI1	54806	-0.208111208	0.005054027	0.03609542
ALG6	29929	0.194635211	0.001426033	0.017081177
AMT	275	-0.918157331	0.004173198	0.032123681
ANKRD11	29123	-0.492611427	9.74E-07	0.001651448
APBA2	321	0.257834162	0.006996242	0.044550624
APH1A	51107	0.242346641	8.69E-05	0.004240961
ARHGAP11B	89839	-0.636051916	0.001761908	0.019399435
ARHGAP32	9743	-0.407422605	0.000141372	0.00535461
ARID1B	57492	-0.192679391	0.002001172	0.020633724
ARID2	196528	-0.28106942	0.000752528	0.01175401
ASAP2	8853	-0.194051578	0.003921736	0.03089945
ASB14	142686	-0.576746231	0.001078663	0.014366654
ASH1L	55870	-0.643567271	2.99E-06	0.00215732
ATP6V0A2	23545	-0.320175373	0.000530247	0.010011236
BAZ2B	29994	-0.247168762	0.000467763	0.00940466
BCORL1	63035	-0.483749835	0.000226847	0.006473908
BICDL1	92558	-0.675551916	0.002753181	0.025017384
BRAF	673	-0.523258147	1.89E-07	0.001506841
BRD4	23476	-0.466171102	2.03E-06	0.001759126
BTAF1	9044	-0.183240514	0.00029228	0.007357783
BTRC	8945	-0.187792874	0.000203378	0.00617383
C15orf62	643338	-0.7875884	0.001832217	0.019803621
CACNA1B	774	-0.63183162	0.000213075	0.006269919
CACNA2D1	781	-0.449717131	1.03E-05	0.00240223
CACNB2	783	-0.51245606	0.003170113	0.027187718
CAPN12	147968	-1.042384025	0.002860523	0.025530348
CASK	8573	-0.254903074	0.000199719	0.00617367
CASZ1	54897	-0.367152373	0.000477952	0.009521193
CCNG1	900	0.38116178	3.35E-06	0.00215732
CCNK	8812	-0.242822273	5.45E-05	0.003652181
CD276	80381	0.166200461	0.002531452	0.023901495
CD99L2	83692	0.12045659	0.007882929	0.048046235
CDC42BPB	9578	-0.277061616	0.000724148	0.011487931
CDK13	8621	-0.342859837	1.30E-05	0.002666839
CDKL5	6792	-0.527423106	0.000922406	0.013221927
CECR2	27443	-0.473235062	0.000168368	0.005732576
CEP135	9662	-0.224667366	0.003071155	0.026636687
CGNL1	84952	0.381641831	0.003245769	0.027577611
CHAMP1	283489	-0.403632006	3.51E-06	0.00215732
CHD2	1106	-0.423182292	1.78E-05	0.002772351
CHD7	55636	-0.365191646	0.000805377	0.012216869
CHD8	57680	-0.298927153	3.83E-05	0.003288419
CHRNA7	1139	-0.548455602	0.00560493	0.038518292
CIC	23152	-0.335087804	0.000334717	0.007900775
CLASP1	23332	-0.203698262	0.000536651	0.01007853
CLTCL1	8218	-0.319384854	0.002035619	0.020845087
CPEB4	80315	-0.717939174	9.62E-06	0.00240223
CREBBP	1387	-0.549166654	1.48E-06	0.001651448
CSDE1	7812	0.107376899	0.001039313	0.014139809
CUL7	9820	-0.234175623	0.00457015	0.033956771
CUX1	1523	-0.390313106	2.07E-05	0.002804709
DDX3X	1654	-0.16125204	0.000288827	0.007316265
DENR	8562	0.125896468	0.000821937	0.012368695
DEPDC5	9681	-0.427093298	7.85E-05	0.004123565
DHCR7	1717	0.519576081	0.000317671	0.007676752
DIP2A	23181	-0.346343511	6.33E-05	0.003783159
DIP2C	22982	-0.461455531	8.26E-05	0.004194796
DIXDC1	85458	0.178566169	0.004310502	0.032753814
DLG4	1742	-0.722352536	6.62E-05	0.003828744
DLL1	28514	-0.337443828	0.007740931	0.047547365
DMPK	1760	-0.326577919	0.000323165	0.007743961
DMWD	1762	-0.333472507	0.000311891	0.007608628
DNAH10	196385	-0.7129083	0.003640601	0.02946936
DNAH17	8632	-0.597272422	0.001518827	0.017717533
DOCK4	9732	-0.409537853	0.004315893	0.032778757
DST	667	-0.509318985	0.001811622	0.019672756
DYNC1H1	1778	-0.408482678	0.001518463	0.017717533
DYRK1A	1859	-0.467450324	4.79E-06	0.00215732
EBF3	253738	-0.228292141	0.003940449	0.030986708
EMSY	56946	-0.331955264	0.000200261	0.00617367
EP300	2033	-0.523734537	1.84E-05	0.002772351
EP400	57634	-0.508894675	0.000374258	0.008276811
EPC2	26122	-0.185595652	0.001824736	0.019754174
EPPK1	83481	-0.527150259	0.000511612	0.009802785
EXOC6B	23233	-0.288931875	4.94E-05	0.003596037
EXT1	2131	-0.407467642	4.05E-05	0.003347171
FAT1	2195	-0.635941069	0.000119955	0.004979895
FBN1	2200	-0.269540001	0.001680538	0.01883211
FBXO11	80204	-0.331266466	0.001267051	0.01589889
FMR1	2332	-0.269226473	0.000142945	0.005377021
FOXG1	2290	-0.130468618	0.006512335	0.042443025
GABBR2	9568	-0.472227051	0.000252149	0.006829209
GABRB3	2562	0.216227224	0.001519305	0.017717533
GIGYF2	26058	-0.177319581	0.002716899	0.024822737
GLO1	2739	0.216594684	0.000545492	0.010154061
GPHN	10243	-0.232766889	0.001454596	0.017260644
GPX1	2876	0.20338158	0.00222384	0.021902205
GRIK5	2901	-0.834006225	0.000674346	0.011087855
GRIN1	2902	-0.818316626	0.006422257	0.042007404
GRIP1	23426	-0.272583595	0.00286046	0.025530348
HCFC1	3054	-0.229325264	0.006699622	0.043236926
HDAC4	9759	-0.68031829	0.000181036	0.005930595
HECTD4	283450	-0.625536534	5.18E-05	0.003614833
HERC2	8924	-0.490973572	4.55E-05	0.003549969
HIVEP2	3097	-0.389024121	0.00010163	0.004617436
HIVEP3	59269	-0.667974227	0.000290735	0.007338401
HNRNPU	3192	-0.150289023	0.004479508	0.033570891
HUWE1	10075	-0.436905978	0.000211745	0.006256718
INTS6	26512	-0.189407516	0.002003182	0.020639461
IQGAP3	128239	-0.187801745	0.000466634	0.00939754
JMJD1C	221037	-0.320153585	3.29E-05	0.003042299
KANSL1	284058	-0.199862309	0.000657881	0.011003939
KAT6A	7994	-0.373272751	3.07E-06	0.00215732
KATNAL1	84056	-0.202661825	0.008019165	0.048636417
KATNAL2	83473	-0.468971094	0.000971239	0.013559151
KCNC1	3746	-0.594460436	0.002653077	0.024499765
KCNQ2	3785	0.377035556	0.000236602	0.006612744
KCTD13	253980	-0.566160757	0.000558751	0.010249552
KDM3B	51780	-0.171717023	0.000180433	0.005930595
KDM5B	10765	-0.314124863	0.001311423	0.01619391
KDM5C	8242	-0.23501223	0.002631463	0.024390474
KDM6A	7403	-0.407432521	1.04E-05	0.00240223
KDM6B	23135	-0.565413254	0.000102615	0.004647289
KIF13B	23303	-0.390845499	8.43E-05	0.004216226
KIF5C	3800	-0.478231417	0.001048044	0.014178299
KMT2A	4297	-0.902773448	1.27E-06	0.001651448
KMT2C	58508	-0.74959473	9.42E-07	0.001651448
KMT2E	55904	-0.201068579	0.001002154	0.013800423
LRRC4	64101	-0.57006173	0.000636636	0.01087066
MAPK3	5595	0.185016662	0.002247096	0.022033331
MBD4	8930	-0.193255418	0.002659127	0.024507809
MBD6	114785	-0.323946754	0.000247138	0.006741325
MED12L	116931	-0.742620388	3.59E-05	0.003240721
MED13	9969	-0.410609229	0.000124016	0.005074286
MED13L	23389	-0.426943658	7.05E-05	0.003931603
MEGF11	84465	-0.459360738	0.004501932	0.033641277
MIB1	57534	-0.174053915	0.00598625	0.040228611
MSANTD2	79684	-0.570933212	5.01E-05	0.003596037
MTF1	4520	-0.427069224	4.66E-05	0.003579376
MTOR	2475	-0.14282483	0.00148746	0.017489816
MYO5A	4644	-0.518856795	0.000253738	0.006829209
MYO5C	55930	-0.263734164	0.00049685	0.009738022
MYO9B	4650	-0.248153481	0.005625262	0.038603661
NACC1	112939	0.146014746	0.004023248	0.031387181
NAV2	89797	-0.564598119	0.000629313	0.010797566
NBEA	26960	-0.459151314	9.87E-05	0.004550653
NDUFA5	4698	0.226232141	0.002824122	0.025377774
NEO1	4756	-0.309320323	0.000131108	0.00522884
NF1	4763	-0.713170793	3.98E-06	0.00215732
NFE2L3	9603	-0.438729484	0.000308982	0.007557143
NFIB	4781	-0.463219438	0.000605477	0.010632722
NINL	22981	-0.259134751	0.00456264	0.03391642
NIPA1	123606	-0.178796937	0.001139618	0.014908034
NIPBL	25836	-0.376200435	1.89E-05	0.002772351
NLGN3	54413	-0.608378498	0.001888558	0.020091364
NPAS2	4862	-0.377145374	0.003132838	0.027013341
NR1D1	9572	-0.570718321	0.001502768	0.017611475
NR2F1	7025	0.217604375	0.006027258	0.040408937
NR4A2	4929	-0.929613188	0.000277289	0.007145109
NSD1	64324	-0.190819667	0.004516384	0.033710831
NUP133	55746	0.11067561	0.000501761	0.009778994
PAK2	5062	-0.28450328	0.001148687	0.014962435
PBX1	5087	0.22228359	0.004820221	0.035042244
PCCB	5096	0.206317483	0.000477518	0.009521193
PCDH10	57575	-0.247133656	0.006583243	0.042738404
PCDH19	57526	-0.878953841	0.000310278	0.007582316
PCM1	5108	-0.112601994	0.005179894	0.036616445
PER1	5187	-0.244793482	0.000962258	0.013494022
PER2	8864	-0.385318296	0.000770767	0.011940368
PHB	5245	0.227629247	6.56E-05	0.003826261
PHF2	5253	-0.200230348	0.007317404	0.045945599
PHF8	23133	-0.194115921	0.002778034	0.025127624
PITX1	5307	0.317118112	0.000714459	0.011420358
PLCD4	84812	-0.688801466	2.14E-05	0.002818884
PLN	5350	-1.018732361	0.001621715	0.018361333
PLXNA3	55558	-0.588060605	0.002881372	0.025624632
PLXNB1	5364	-0.387061082	0.000434745	0.009030743
PNPLA7	375775	-0.624516231	0.006416465	0.041991687
POGZ	23126	-0.310239422	9.13E-05	0.004326365
PPFIA1	8500	-0.208408215	0.002458153	0.023462947
PRKCA	5578	-0.374232913	0.001448064	0.017212597
PRKDC	5591	-0.55839761	0.000340806	0.007984827
PRR12	57479	-0.229671933	0.001297438	0.016123436
PTGS2	5743	-0.759629178	1.65E-05	0.002768877
PTPN11	5781	-0.136201288	0.001253225	0.015798115
RAB2A	5862	0.213413786	0.000723044	0.011487931
RALA	5898	0.163449966	0.00581435	0.039470308
RALGAPB	57148	-0.370979655	3.27E-05	0.003042299
RASSF5	83593	0.41535488	0.004095536	0.031723086
RERE	473	-0.335873596	0.000313676	0.007645612
RFX3	5991	-0.436256863	0.007820407	0.047870202
RIMS3	9783	0.509068013	0.000176517	0.005879479
RLIM	51132	-0.217765823	2.98E-05	0.002975921
RNF38	152006	-0.296666727	0.000237332	0.00662011
RORA	6095	-0.185302373	0.002586154	0.024134637
RPL10	6134	0.171421272	0.00605632	0.040541082
RPS6KA3	6197	-0.285506607	0.000506414	0.009790854
SASH1	23328	-0.31250338	0.000367029	0.008193215
SCN8A	6334	-0.643825636	4.42E-05	0.003480139
SCP2	6342	0.211500267	0.000271237	0.007092115
SET	6418	0.093447115	0.003948156	0.0310159
SETD1B	23067	-0.485049935	8.75E-05	0.004256036
SETD2	29072	-0.609250082	5.80E-07	0.001506841
SETD5	55209	-0.388385565	1.04E-05	0.00240223
SIN3A	25942	-0.086443047	0.004780575	0.034852168
SLC25A12	8604	0.267988809	0.000600282	0.010613878
SLC25A27	9481	-0.416025884	0.0026524	0.024499765
SLC25A39	51629	0.155353751	0.002771009	0.025083062
SLC27A4	10999	0.185999844	0.0009459	0.013343158
SLC6A4	6532	-0.750183711	3.87E-05	0.003288419
SLC7A5	8140	-0.413409883	1.89E-05	0.002772351
SLC7A7	9056	-0.571546041	0.001129225	0.014858879
SMAD4	4089	-0.170851925	0.001018885	0.013952695
SMARCA2	6595	-0.298819201	0.000498943	0.009757569
SMARCC2	6601	-0.223222178	0.003246082	0.027577611
SMC1A	8243	-0.18685342	0.000735408	0.011601468
SMG6	23293	-0.225008438	0.000238742	0.006626644
SMURF1	57154	-0.386848414	4.61E-05	0.003579376
SOD1	6647	0.203474561	0.000247066	0.006741325
SON	6651	-0.609888365	4.60E-07	0.001506841
SPEN	23013	-0.559013676	0.000571451	0.010358085
SRCAP	10847	-0.540096106	7.54E-05	0.004017658
ST7	7982	-0.264279466	0.001374575	0.016664356
STAG1	10274	-0.120376035	0.004076203	0.031625102
STK39	27347	0.326154655	0.004143847	0.031983873
STXBP1	6812	-0.213143748	0.005822151	0.039505622
SYN2	6854	-0.353570996	0.000354405	0.008063839
SYNE1	23345	-0.359086471	0.000671702	0.011063596
SYNJ1	8867	-0.568373667	4.29E-06	0.00215732
TAF1	6872	-0.453245439	1.95E-05	0.002789442
TAF1C	9013	-0.303492161	0.002517201	0.023849995
TANC2	26115	-0.435549371	0.000267351	0.007048937
TAOK1	57551	-0.345270321	0.000157887	0.005545355
TCF20	6942	-0.465883194	0.000184602	0.005977156
TCF7L2	6934	-0.280296927	0.005779407	0.03928467
TET2	54790	-0.248006471	0.000143655	0.005388681
THBS1	7057	-1.019808291	0.000702008	0.011300574
TLK2	11011	-0.194460469	0.00374079	0.030023595
TNRC6B	23112	-0.505709551	2.78E-05	0.002958486
TOP3B	8940	-0.305052517	0.000190822	0.006084571
TRIM33	51592	-0.284503125	0.000301555	0.007465526
TRIO	7204	-0.584751224	0.000297698	0.007434855
TRIP12	9320	-0.244349242	0.000434517	0.009030743
TRRAP	8295	-0.587004897	0.000167498	0.005709798
TSC1	7248	-0.382071976	0.000152401	0.005490494
TSPAN17	26262	0.192946222	0.003795043	0.030287815
TTC25	83538	-0.858133118	0.00068133	0.01112899
TTI2	80185	-0.296505182	0.006193523	0.04109142
TTN	7273	-0.436321057	0.006129814	0.040851538
UBE3C	9690	-0.267735925	0.000413862	0.008750584
UBN2	254048	-0.751545285	1.28E-05	0.002666839
UBR5	51366	-0.462585467	7.47E-05	0.004006763
USP45	85015	-0.270595946	0.003148209	0.027083539
USP7	7874	-0.236747254	0.000171703	0.005797358
USP9X	8239	-0.526571884	0.000168885	0.005743315
VPS13B	157680	-0.461374065	5.60E-05	0.003659009
WASF1	8936	-0.136522125	0.003754284	0.030063914
WDFY3	23001	-0.680261055	9.32E-06	0.00240223
WDR26	80232	-0.356161378	3.18E-05	0.003042299
WNK3	65267	-0.368424632	0.000664633	0.011045012
XPC	7508	-0.239471003	0.002567031	0.02402551
YEATS2	55689	-0.427254159	8.49E-05	0.004223204
ZC3H11A	9877	-0.320856823	7.65E-05	0.004051256
ZFYVE26	23503	-0.287091764	0.000166831	0.005693901
ZNF292	23036	-0.172193084	0.002117328	0.021296282
ZSWIM6	57688	-0.609012778	0.00035175	0.008052176
