# Supplementary material for: Placental methylome reveals a 22q13.33 brain regulatory gene locus associated with autism
Source: Genome Biol. 2022 Feb 16;23:46. doi: 10.1186/s13059-022-02613-1 (PMC8848662; doi:10.1186/s13059-022-02613-1)
Supplement: Supplementary file 29 — Additional file 29: Table S28. Gene ontology analysis on the overlapped genes between DGE in cells and SFARI ASD genes. [file 13059_2022_2613_MOESM29_ESM.csv]

ONTOLOGY	ID	Description	setSize	enrichmentScore	NES	p.adjust	gene_names
BP	GO:0050804	modulation of chemical synaptic transmission	20	-0.601727479	-2.007239977	0.001060445	CACNB2/CHRNA7/KCTD13/LRRC4/NLGN3/CACNA1B/ACHE/NF1/DLG4/SLC6A4/PTGS2/GRIN1/GRIK5
BP	GO:0099177	regulation of trans-synaptic signaling	20	-0.601727479	-2.007239977	0.001060445	CACNB2/CHRNA7/KCTD13/LRRC4/NLGN3/CACNA1B/ACHE/NF1/DLG4/SLC6A4/PTGS2/GRIN1/GRIK5
BP	GO:0001666	response to hypoxia	13	-0.654165022	-1.968346022	0.001116071	EP300/CHRNA7/CREBBP/NF1/SLC6A4/PTGS2/NR4A2/THBS1
BP	GO:0043065	positive regulation of apoptotic process	12	-0.69074923	-2.042707837	0.001122334	PRKDC/TRIO/HDAC4/NF1/PTGS2/GRIN1/GRIK5/THBS1
BP	GO:0043068	positive regulation of programmed cell death	12	-0.69074923	-2.042707837	0.001122334	PRKDC/TRIO/HDAC4/NF1/PTGS2/GRIN1/GRIK5/THBS1
BP	GO:0043523	regulation of neuron apoptotic process	11	-0.734244921	-2.105330538	0.001133787	HDAC4/NF1/CPEB4/GRIN1/GRIK5/NR4A2
BP	GO:0051402	neuron apoptotic process	11	-0.734244921	-2.105330538	0.001133787	HDAC4/NF1/CPEB4/GRIN1/GRIK5/NR4A2
BP	GO:0007610	behavior	30	-0.531100006	-1.887689625	0.001036269	MYO5A/EP300/CHRNA7/NAV2/SYNJ1/NR1D1/NLGN3/CACNA1B/HDAC4/NF1/DLG4/SLC6A4/PTGS2/GRIN1/NR4A2/THBS1
CC	GO:0042995	cell projection	60	-0.434197084	-1.694888547	0.002	NFIB/DYRK1A/ABCA7/GABBR2/KIF5C/DST/MYO5A/USP9X/EPPK1/CDKL5/CHRNA7/SYNJ1/LRRC4/NR1D1/KCNC1/DNAH17/CACNA1B/FAT1/SCN8A/WDFY3/DNAH10/NF1/CPEB4/DLG4/SLC6A4/PTGS2/GRIN1/GRIK5/TTC25
CC	GO:0005887	integral component of plasma membrane	25	-0.542097827	-1.878486408	0.001041667	GABBR2/CACNB2/CHRNA7/LRRC4/SLC7A7/PLXNA3/KCNC1/NLGN3/FAT1/SCN8A/DLG4/SLC6A4/GRIN1/GRIK5/PCDH19
CC	GO:0031226	intrinsic component of plasma membrane	25	-0.542097827	-1.878486408	0.001041667	GABBR2/CACNB2/CHRNA7/LRRC4/SLC7A7/PLXNA3/KCNC1/NLGN3/FAT1/SCN8A/DLG4/SLC6A4/GRIN1/GRIK5/PCDH19
BP	GO:0036293	response to decreased oxygen levels	15	-0.627050399	-1.967690096	0.002192982	EP300/CHRNA7/CREBBP/NF1/CPEB4/SLC6A4/PTGS2/NR4A2/THBS1
BP	GO:0010942	positive regulation of cell death	14	-0.644732745	-1.980476197	0.002209945	PRKDC/TRIO/HDAC4/NF1/PTGS2/GRIN1/GRIK5/THBS1
BP	GO:0007268	chemical synaptic transmission	28	-0.511364954	-1.805280144	0.003118503	CACNB2/MYO5A/CHRNA7/KCTD13/SYNJ1/LRRC4/NLGN3/CACNA1B/ACHE/NF1/DLG4/SLC6A4/PTGS2/GRIN1/GRIK5
BP	GO:0098916	anterograde trans-synaptic signaling	28	-0.511364954	-1.805280144	0.003118503	CACNB2/MYO5A/CHRNA7/KCTD13/SYNJ1/LRRC4/NLGN3/CACNA1B/ACHE/NF1/DLG4/SLC6A4/PTGS2/GRIN1/GRIK5
BP	GO:0099536	synaptic signaling	28	-0.511364954	-1.805280144	0.003118503	CACNB2/MYO5A/CHRNA7/KCTD13/SYNJ1/LRRC4/NLGN3/CACNA1B/ACHE/NF1/DLG4/SLC6A4/PTGS2/GRIN1/GRIK5
BP	GO:0099537	trans-synaptic signaling	28	-0.511364954	-1.805280144	0.003118503	CACNB2/MYO5A/CHRNA7/KCTD13/SYNJ1/LRRC4/NLGN3/CACNA1B/ACHE/NF1/DLG4/SLC6A4/PTGS2/GRIN1/GRIK5
BP	GO:0070482	response to oxygen levels	16	-0.593465738	-1.884520179	0.003239741	EP300/CHRNA7/CREBBP/NF1/CPEB4/SLC6A4/PTGS2/NR4A2/THBS1
BP	GO:0051051	negative regulation of transport	12	-0.621217006	-1.837084707	0.003367003	NF1/DLG4/PTGS2/PLN/THBS1
CC	GO:1902495	transmembrane transporter complex	12	-0.643293994	-1.902371548	0.003367003	CACNB2/CHRNA7/KCNC1/CACNA1B/SCN8A/DLG4/GRIN1/GRIK5/PLN
CC	GO:1990351	transporter complex	12	-0.643293994	-1.902371548	0.003367003	CACNB2/CHRNA7/KCNC1/CACNA1B/SCN8A/DLG4/GRIN1/GRIK5/PLN
CC	GO:0045202	synapse	39	-0.455859812	-1.695117605	0.004048583	CACNB2/MYO5A/CDKL5/CHRNA7/SYNJ1/LRRC4/NR1D1/KCNC1/NLGN3/CACNA1B/HDAC4/ACHE/NF1/CPEB4/DLG4/SLC6A4/GRIN1/GRIK5
CC	GO:0030424	axon	26	-0.504574002	-1.751063108	0.0041841	TSC1/SMURF1/KIF13B/DYNC1H1/ADNP/NFIB/DYRK1A/KIF5C/DST/MYO5A/USP9X/CDKL5/SYNJ1/KCNC1/SCN8A/WDFY3/NF1/CPEB4/DLG4/GRIN1/GRIK5
MF	GO:0042803	protein homodimerization activity	14	-0.617056861	-1.89546201	0.00441989	ACHE/SLC6A4/PTGS2/KMT2A/NR4A2/PLN
BP	GO:0007611	learning or memory	13	-0.616589807	-1.855284298	0.004464286	ABCA7/EP300/CHRNA7/SYNJ1/NLGN3/NF1/DLG4/SLC6A4/PTGS2/GRIN1
BP	GO:0009636	response to toxic substance	13	-0.589799356	-1.774673326	0.004464286	CHRNA7/KDM6B/KCNC1/SLC6A4/PTGS2/GRIN1/NR4A2
CC	GO:0150034	distal axon	11	-0.649517806	-1.86238901	0.004535147	KIF5C/MYO5A/USP9X/CDKL5/SYNJ1/KCNC1/CPEB4/GRIN1/GRIK5
BP	GO:0007417	central nervous system development	43	-0.445013264	-1.678178103	0.005035247	PRKDC/NAV2/KDM6B/SYNJ1/NR1D1/TRIO/PLXNA3/KCNC1/NLGN3/ZSWIM6/SETD2/ARHGAP11B/NF1/SLC6A4/GRIN1/PCDH19/NR4A2
MF	GO:0005509	calcium ion binding	17	-0.570088003	-1.831097881	0.005370569	DST/MYO5A/BRAF/CACNA1B/FAT1/PLCD4/GRIN1/PCDH19/THBS1/CAPN12
BP	GO:1901214	regulation of neuron death	14	-0.609216714	-1.871378815	0.005524862	HDAC4/NF1/CPEB4/GRIN1/GRIK5/NR4A2
BP	GO:0051259	protein complex oligomerization	10	-0.667171917	-1.854680312	0.005787037	EP300/KCTD13/KCNC1/ACHE/SLC6A4/GRIN1/PLN
CC	GO:0043005	neuron projection	47	-0.420254316	-1.595937542	0.006024096	TSC1/SMURF1/KIF13B/ARHGAP32/DYNC1H1/DOCK4/ADNP/NFIB/DYRK1A/GABBR2/KIF5C/DST/MYO5A/USP9X/CDKL5/CHRNA7/SYNJ1/LRRC4/NR1D1/KCNC1/CACNA1B/SCN8A/WDFY3/NF1/CPEB4/DLG4/SLC6A4/PTGS2/GRIN1/GRIK5
BP	GO:0030900	forebrain development	17	-0.557226382	-1.789786912	0.006444683	KDM6B/PLXNA3/KCNC1/ZSWIM6/SETD2/ARHGAP11B/NF1/GRIN1/NR4A2
BP	GO:0042391	regulation of membrane potential	16	-0.556032927	-1.765654196	0.006479482	CACNB2/CHRNA7/KCNC1/NLGN3/CACNA1B/SCN8A/DLG4/GRIN1/GRIK5/PLN
BP	GO:0070997	neuron death	15	-0.570560638	-1.790424691	0.006578947	HDAC4/NF1/CPEB4/GRIN1/GRIK5/NR4A2
CC	GO:0034702	ion channel complex	11	-0.617463197	-1.770477517	0.006802721	CACNB2/CHRNA7/KCNC1/CACNA1B/SCN8A/DLG4/GRIN1/GRIK5
MF	GO:0046873	metal ion transmembrane transporter activity	11	-0.62311911	-1.786694949	0.006802721	CACNB2/CHRNA7/KCNC1/CACNA1B/SCN8A/SLC6A4/GRIN1/GRIK5
BP	GO:0050806	positive regulation of synaptic transmission	11	-0.622870822	-1.785983021	0.006802721	CACNB2/CHRNA7/KCTD13/NLGN3/NF1/DLG4/PTGS2/GRIN1
BP	GO:0034330	cell junction organization	21	-0.500033483	-1.68179928	0.007383966	DST/CACNB2/MYO5A/CDKL5/CHRNA7/LRRC4/NLGN3/ACHE/DLG4/GRIN1/THBS1
BP	GO:0001816	cytokine production	17	-0.532919936	-1.711715663	0.007518797	EP300/CHRNA7/CREBBP/PRKDC/SETD2/ASH1L/PTGS2/THBS1
BP	GO:0017144	drug metabolic process	13	-0.571803359	-1.720524377	0.0078125	ACHE/PTGS2/AMT/NR4A2
BP	GO:0032409	regulation of transporter activity	13	-0.56800395	-1.709092168	0.0078125	CACNB2/MYO5A/KCNC1/NLGN3/DLG4/GRIN1/KMT2A/PLN
CC	GO:0120025	plasma membrane bounded cell projection	58	-0.40925732	-1.588562956	0.008016032	NFIB/DYRK1A/ABCA7/GABBR2/KIF5C/DST/MYO5A/USP9X/CDKL5/CHRNA7/SYNJ1/LRRC4/NR1D1/KCNC1/DNAH17/CACNA1B/FAT1/SCN8A/WDFY3/DNAH10/NF1/CPEB4/DLG4/SLC6A4/PTGS2/GRIN1/GRIK5
BP	GO:0040011	locomotion	48	-0.410263371	-1.562733439	0.008040201	DST/MYO5A/EP300/USP9X/EPPK1/CDKL5/KCTD13/SLC7A7/TRIO/PLXNA3/DNAH17/ZSWIM6/SETD2/FAT1/ASH1L/HDAC4/NF1/PTGS2/NR4A2/THBS1
BP	GO:0050877	nervous system process	29	-0.470618615	-1.66987135	0.008273009	CACNB2/MYO5A/EP300/CHRNA7/NAV2/SYNJ1/NLGN3/SCN8A/NF1/DLG4/SLC6A4/PTGS2/GRIN1/GRIK5
CC	GO:0005783	endoplasmic reticulum	21	-0.499624633	-1.680424165	0.008438819	PNPLA7/CPEB4/DLG4/PTGS2/GRIN1/GRIK5/PLN/THBS1
CC	GO:0045211	postsynaptic membrane	17	-0.527828072	-1.695360818	0.008592911	CHRNA7/LRRC4/KCNC1/NLGN3/CPEB4/DLG4/SLC6A4/GRIN1/GRIK5
BP	GO:0006928	movement of cell or subcellular component	59	-0.401240984	-1.560956177	0.009018036	PRKCA/NIPBL/PLXNB1/KIF13B/EXT1/DYNC1H1/DOCK4/SLC7A5/RFX3/TTN/CACNA2D1/NFIB/KIF5C/DST/CACNB2/MYO5A/USP9X/EPPK1/CDKL5/KCTD13/SLC7A7/TRIO/PLXNA3/DNAH17/ZSWIM6/SETD2/FAT1/ASH1L/BICDL1/HDAC4/DNAH10/NF1/PTGS2/NR4A2/PLN/THBS1
BP	GO:0043269	regulation of ion transport	25	-0.479543088	-1.661720686	0.010416667	KCNC1/NLGN3/CACNA1B/SCN8A/DLG4/SLC6A4/PTGS2/GRIN1/PLN/THBS1
CC	GO:0098793	presynapse	18	-0.529522178	-1.724654609	0.010660981	CACNB2/SYNJ1/KCNC1/NLGN3/CACNA1B/NF1/DLG4/SLC6A4/GRIN1/GRIK5
MF	GO:0022890	inorganic cation transmembrane transporter activity	12	-0.581796594	-1.720509282	0.011223345	CACNB2/CHRNA7/KCNC1/CACNA1B/SCN8A/SLC6A4/GRIN1/GRIK5
BP	GO:0009725	response to hormone	26	-0.470540867	-1.632955225	0.011506276	MYO5A/EP300/CHRNA7/PRKDC/NR1D1/HDAC4/SLC6A4/PTGS2/NR4A2/PLN/THBS1
CC	GO:0030054	cell junction	59	-0.397792879	-1.54754194	0.012024048	DST/CACNB2/MYO5A/EPPK1/CDKL5/CHRNA7/SYNJ1/LRRC4/NR1D1/PLXNA3/KCNC1/NLGN3/CACNA1B/FAT1/ASH1L/HDAC4/ACHE/NF1/CPEB4/DLG4/SLC6A4/GRIN1/GRIK5
BP	GO:0001819	positive regulation of cytokine production	12	-0.579727394	-1.71439017	0.012345679	EP300/CREBBP/PRKDC/SETD2/PTGS2/THBS1
BP	GO:0007420	brain development	33	-0.444299392	-1.597384264	0.01336074	PRKDC/KDM6B/SYNJ1/PLXNA3/KCNC1/ZSWIM6/SETD2/ARHGAP11B/NF1/SLC6A4/GRIN1/PCDH19/NR4A2
BP	GO:0043086	negative regulation of catalytic activity	12	-0.573595538	-1.696256831	0.013468013	NF1/PTGS2/PLN/THBS1
BP	GO:0034765	regulation of ion transmembrane transport	19	-0.499438118	-1.64386109	0.013829787	CACNB2/MYO5A/KCNC1/NLGN3/CACNA1B/SCN8A/DLG4/GRIN1/PLN/THBS1
BP	GO:0065003	protein-containing complex assembly	39	-0.421534756	-1.567479665	0.01417004	TTN/TAF1/AGO3/DYRK1A/ABCA7/EP300/CREBBP/KCTD13/SYNJ1/SLC7A7/TRRAP/KCNC1/ACHE/DLG4/SLC6A4/C15orf62/GRIN1/KMT2A/PLN
BP	GO:0048870	cell motility	38	-0.423876579	-1.567695193	0.014242116	DST/USP9X/EPPK1/CDKL5/KCTD13/SLC7A7/PLXNA3/DNAH17/SETD2/FAT1/ASH1L/HDAC4/NF1/PTGS2/NR4A2/THBS1
BP	GO:0051674	localization of cell	38	-0.423876579	-1.567695193	0.014242116	DST/USP9X/EPPK1/CDKL5/KCTD13/SLC7A7/PLXNA3/DNAH17/SETD2/FAT1/ASH1L/HDAC4/NF1/PTGS2/NR4A2/THBS1
BP	GO:0009991	response to extracellular stimulus	14	-0.541327369	-1.662837783	0.014364641	CPEB4/SLC6A4/PTGS2/GRIN1/NR4A2
MF	GO:0005216	ion channel activity	10	-0.593281376	-1.649270988	0.016203704	CACNA2D1/CACNB2/CHRNA7/KCNC1/CACNA1B/SCN8A/GRIN1/GRIK5
MF	GO:0015267	channel activity	10	-0.593281376	-1.649270988	0.016203704	CACNA2D1/CACNB2/CHRNA7/KCNC1/CACNA1B/SCN8A/GRIN1/GRIK5
MF	GO:0022803	passive transmembrane transporter activity	10	-0.593281376	-1.649270988	0.016203704	CACNA2D1/CACNB2/CHRNA7/KCNC1/CACNA1B/SCN8A/GRIN1/GRIK5
MF	GO:0022836	gated channel activity	10	-0.593281376	-1.649270988	0.016203704	CACNA2D1/CACNB2/CHRNA7/KCNC1/CACNA1B/SCN8A/GRIN1/GRIK5
BP	GO:0050890	cognition	15	-0.534606924	-1.677601596	0.01754386	ABCA7/EP300/CHRNA7/SYNJ1/NLGN3/NF1/DLG4/SLC6A4/PTGS2/GRIN1
BP	GO:0010243	response to organonitrogen compound	26	-0.463104128	-1.607146923	0.017782427	MYO5A/CHRNA7/PRKDC/KCNC1/CACNA1B/CPEB4/SLC6A4/PTGS2/GRIN1/NR4A2/PLN
BP	GO:0043933	protein-containing complex subunit organization	45	-0.399643986	-1.512107259	0.019133938	TTN/TAF1/AGO3/DYRK1A/ABCA7/EP300/SRCAP/CREBBP/KCTD13/SYNJ1/SLC7A7/TRRAP/KCNC1/SETD2/ACHE/DLG4/SLC6A4/C15orf62/GRIN1/KMT2A/PLN
MF	GO:0038023	signaling receptor activity	15	-0.528938888	-1.659815242	0.019736842	ABCA7/GABBR2/CHRNA7/NR1D1/PLXNA3/NLGN3/GRIN1/GRIK5/NR4A2
MF	GO:0060089	molecular transducer activity	15	-0.528938888	-1.659815242	0.019736842	ABCA7/GABBR2/CHRNA7/NR1D1/PLXNA3/NLGN3/GRIN1/GRIK5/NR4A2
CC	GO:0031224	intrinsic component of membrane	49	-0.396299885	-1.513547684	0.020080321	ABCA7/GABBR2/DST/CACNB2/CHRNA7/LRRC4/SLC7A7/PLXNA3/KCNC1/NLGN3/PNPLA7/HECTD4/CACNA1B/FAT1/SCN8A/ACHE/DLG4/SLC6A4/GRIN1/GRIK5/PCDH19/PLN
BP	GO:0050808	synapse organization	16	-0.50984584	-1.618989457	0.021598272	CACNB2/MYO5A/CDKL5/CHRNA7/LRRC4/NLGN3/ACHE/DLG4/GRIN1
BP	GO:0042493	response to drug	26	-0.454935943	-1.578800224	0.021966527	CHRNA7/KDM6B/KCNC1/HDAC4/SLC6A4/PTGS2/GRIN1/KMT2A/NR4A2/THBS1
MF	GO:0008324	cation transmembrane transporter activity	13	-0.53410493	-1.607091909	0.022321429	CACNB2/CHRNA7/KCNC1/CACNA1B/SCN8A/SLC6A4/GRIN1/GRIK5
MF	GO:0015075	ion transmembrane transporter activity	16	-0.507848896	-1.612648264	0.022678186	CACNB2/CHRNA7/SLC7A7/KCNC1/CACNA1B/SCN8A/SLC6A4/GRIN1/GRIK5
MF	GO:0015318	inorganic molecular entity transmembrane transporter activity	16	-0.507848896	-1.612648264	0.022678186	CACNB2/CHRNA7/SLC7A7/KCNC1/CACNA1B/SCN8A/SLC6A4/GRIN1/GRIK5
BP	GO:1901698	response to nitrogen compound	27	-0.446764984	-1.560313676	0.023012552	MYO5A/CHRNA7/PRKDC/KCNC1/CACNA1B/CPEB4/SLC6A4/PTGS2/GRIN1/NR4A2/PLN
BP	GO:1901700	response to oxygen-containing compound	36	-0.424744683	-1.553670029	0.023445464	MYO5A/CHRNA7/PRKDC/KDM6B/NR1D1/CACNA1B/CPEB4/SLC6A4/PTGS2/GRIN1/GRIK5/NR4A2/PLN/THBS1
BP	GO:0051239	regulation of multicellular organismal process	80	-0.367289879	-1.465228875	0.023976024	CHD7/WNK3/PRKCA/NIPBL/NPAS2/TSC1/PER2/SMURF1/PLXNB1/CUX1/KIF13B/DYNC1H1/DOCK4/ADNP/RFX3/CACNA2D1/NFIB/AGO3/ABCA7/TNRC6B/CACNB2/EP300/EPPK1/CDKL5/CHRNA7/CREBBP/PRKDC/SPEN/KDM6B/NR1D1/PLXNA3/NLGN3/ZSWIM6/SETD2/CACNA1B/HDAC4/ACHE/NF1/DLG4/KMT2C/SLC6A4/PTGS2/GRIN1/KMT2A/NR4A2/PLN/THBS1
BP	GO:0001817	regulation of cytokine production	16	-0.503848965	-1.599946685	0.024838013	EP300/CHRNA7/CREBBP/PRKDC/SETD2/PTGS2/THBS1
CC	GO:0098590	plasma membrane region	37	-0.414677495	-1.526794575	0.025458248	ABCA7/GABBR2/DST/EPPK1/CDKL5/CHRNA7/SYNJ1/LRRC4/SLC7A7/KCNC1/NLGN3/FAT1/CPEB4/DLG4/SLC6A4/PTGS2/GRIN1/GRIK5
MF	GO:0042802	identical protein binding	36	-0.423070556	-1.547546251	0.0254842	HDAC4/ACHE/SLC6A4/PTGS2/GRIK5/KMT2A/NR4A2/PLN/THBS1
BP	GO:0001505	regulation of neurotransmitter levels	19	-0.480358643	-1.581062506	0.025531915	CACNB2/SYNJ1/CACNA1B/ACHE/NF1/SLC6A4/PTGS2/GRIK5/AMT
BP	GO:0014070	response to organic cyclic compound	29	-0.437270557	-1.551544184	0.025853154	SLC6A4/PTGS2/GRIN1/NR4A2/PLN/THBS1
BP	GO:0033993	response to lipid	20	-0.466282535	-1.555423307	0.026511135	SLC6A4/PTGS2/NR4A2/PLN/THBS1
BP	GO:0055085	transmembrane transport	35	-0.416003346	-1.51621481	0.029652352	CACNB2/MYO5A/BRAF/CHRNA7/SLC7A7/KCNC1/NLGN3/CACNA1B/SCN8A/DLG4/SLC6A4/GRIN1/GRIK5/PLN/THBS1
CC	GO:0097060	synaptic membrane	22	-0.459939965	-1.554497908	0.029692471	CHRNA7/SYNJ1/LRRC4/KCNC1/NLGN3/CPEB4/DLG4/SLC6A4/GRIN1/GRIK5
BP	GO:0034762	regulation of transmembrane transport	23	-0.457777747	-1.559365342	0.029723992	CACNB2/MYO5A/BRAF/KCNC1/NLGN3/CACNA1B/SCN8A/DLG4/GRIN1/PLN/THBS1
BP	GO:0022898	regulation of transmembrane transporter activity	12	-0.53464291	-1.581064754	0.031425365	CACNB2/MYO5A/KCNC1/NLGN3/DLG4/GRIN1/PLN
BP	GO:0032412	regulation of ion transmembrane transporter activity	12	-0.53464291	-1.581064754	0.031425365	CACNB2/MYO5A/KCNC1/NLGN3/DLG4/GRIN1/PLN
BP	GO:0097190	apoptotic signaling pathway	12	-0.534150655	-1.579609041	0.031425365	EP300/PRKDC/NF1/PTGS2/NR4A2/THBS1
BP	GO:0045637	regulation of myeloid cell differentiation	14	-0.508520184	-1.562061378	0.032044199	AGO3/TNRC6B/EP300/CREBBP/NF1/KMT2C/KMT2A/THBS1
CC	GO:0009986	cell surface	13	-0.520945195	-1.567495	0.033482143	KCNC1/NLGN3/ACHE/GRIN1/THBS1
BP	GO:0051093	negative regulation of developmental process	24	-0.448379599	-1.541777646	0.033507853	PRKDC/NR1D1/TRIO/PLXNA3/NLGN3/HDAC4/NF1/SLC6A4/THBS1
MF	GO:0022857	transmembrane transporter activity	17	-0.484754556	-1.557010556	0.034371643	SLC7A5/CACNA2D1/ABCA7/CACNB2/CHRNA7/SLC7A7/KCNC1/CACNA1B/SCN8A/SLC6A4/GRIN1/GRIK5
CC	GO:0098797	plasma membrane protein complex	16	-0.490678095	-1.55812326	0.034557235	SLC7A5/CACNA2D1/GABBR2/CACNB2/CHRNA7/SYNJ1/KCNC1/CACNA1B/SCN8A/DLG4/GRIN1/GRIK5
BP	GO:0019953	sexual reproduction	18	-0.471546547	-1.535827886	0.036247335	ASH1L/HDAC4/PLCD4/SLC6A4/PTGS2/GRIN1
BP	GO:1901652	response to peptide	14	-0.503087084	-1.5453721	0.036464088	MYO5A/CHRNA7/PRKDC/CACNA1B/PTGS2/NR4A2/PLN
BP	GO:0006954	inflammatory response	13	-0.510323373	-1.535534532	0.036830357	KDM6B/NR1D1/ASH1L/HDAC4/PTGS2/THBS1
CC	GO:0098978	glutamatergic synapse	13	-0.509880735	-1.534202657	0.036830357	MYO5A/CDKL5/LRRC4/NLGN3/DLG4/GRIN1/GRIK5
BP	GO:0006811	ion transport	41	-0.39440903	-1.477131797	0.037411527	CACNB2/MYO5A/CHRNA7/SLC7A7/KCNC1/NLGN3/CACNA1B/SCN8A/NF1/DLG4/SLC6A4/PTGS2/GRIN1/GRIK5/PLN/THBS1
BP	GO:0060322	head development	36	-0.406829847	-1.488139497	0.037716616	ANKRD11/EP300/PRKDC/KDM6B/SYNJ1/PLXNA3/KCNC1/ZSWIM6/SETD2/ARHGAP11B/NF1/SLC6A4/GRIN1/PCDH19/NR4A2
BP	GO:0032102	negative regulation of response to external stimulus	13	-0.507394451	-1.526721569	0.037946429	EPPK1/NR1D1/PLXNA3/ASH1L/GRIN1/THBS1
BP	GO:0016477	cell migration	34	-0.411096405	-1.487955879	0.03798768	USP9X/EPPK1/CDKL5/KCTD13/SLC7A7/PLXNA3/SETD2/FAT1/HDAC4/NF1/PTGS2/NR4A2/THBS1
BP	GO:0007409	axonogenesis	21	-0.455081338	-1.530608434	0.040084388	PRKCA/PLXNB1/KIF13B/EXT1/ADNP/NFIB/KIF5C/USP9X/CDKL5/TRIO/PLXNA3/NLGN3/ZSWIM6/GRIN1/NR4A2
BP	GO:0061564	axon development	21	-0.455081338	-1.530608434	0.040084388	PRKCA/PLXNB1/KIF13B/EXT1/ADNP/NFIB/KIF5C/USP9X/CDKL5/TRIO/PLXNA3/NLGN3/ZSWIM6/GRIN1/NR4A2
BP	GO:0006952	defense response	25	-0.434750283	-1.506503912	0.040625	EP300/CREBBP/PRKDC/KDM6B/NR1D1/SETD2/ASH1L/HDAC4/PTGS2/THBS1
MF	GO:0046983	protein dimerization activity	22	-0.445224581	-1.504763083	0.04135737	ACHE/SLC6A4/PTGS2/KMT2A/NR4A2/PLN
BP	GO:0009628	response to abiotic stimulus	40	-0.39497091	-1.472586699	0.041414141	EP300/CHRNA7/CREBBP/PRKDC/KCNC1/NLGN3/HDAC4/NF1/CPEB4/SLC6A4/PTGS2/GRIN1/NR4A2/THBS1
BP	GO:0009266	response to temperature stimulus	10	-0.553775265	-1.53944741	0.041666667	EP300/CREBBP/NF1/PTGS2/THBS1
MF	GO:0005215	transporter activity	18	-0.466685711	-1.519996133	0.042643923	SLC7A5/CACNA2D1/ABCA7/CACNB2/CHRNA7/SLC7A7/KCNC1/CACNA1B/SCN8A/SLC6A4/GRIN1/GRIK5
BP	GO:0031667	response to nutrient levels	12	-0.515277385	-1.523796346	0.042648709	CPEB4/SLC6A4/PTGS2/GRIN1
BP	GO:0007267	cell-cell signaling	52	-0.370820684	-1.423097708	0.043043043	ADNP/RFX3/CACNA2D1/UBR5/AGO3/GABBR2/TNRC6B/CACNB2/MYO5A/CHRNA7/KCTD13/SYNJ1/LRRC4/NR1D1/NLGN3/CACNA1B/FAT1/ASH1L/ACHE/NF1/DLG4/SLC6A4/PTGS2/GRIN1/GRIK5/NR4A2
BP	GO:0048731	system development	127	-0.333314843	-1.355931513	0.043956044	KAT6A/PRKCA/NIPBL/NPAS2/TSC1/PER2/SMURF1/PLXNB1/CUX1/KIF13B/KDM6A/EXT1/SLC7A5/SLC25A27/CHD2/MTF1/ADNP/RFX3/TTN/TAF1/MEGF11/NFIB/AGO3/DYRK1A/KIF5C/ANKRD11/TNRC6B/MYO5A/BRAF/EP300/USP9X/CDKL5/CHRNA7/CREBBP/PRKDC/SPEN/NAV2/KDM6B/SYNJ1/LRRC4/NR1D1/TRIO/PLXNA3/KCNC1/NLGN3/ZSWIM6/SETD2/FAT1/ARHGAP11B/ASH1L/SCN8A/HIVEP3/BICDL1/HDAC4/ACHE/NF1/DLG4/KMT2C/SLC6A4/PTGS2/GRIN1/PCDH19/KMT2A/NR4A2/PLN/THBS1
BP	GO:0019932	second-messenger-mediated signaling	10	-0.551775801	-1.533889075	0.043981481	HDAC4/GRIN1/PLN/THBS1
BP	GO:0021700	developmental maturation	10	-0.550864105	-1.531354638	0.043981481	NF1/DLG4/GRIN1/NR4A2
CC	GO:0016021	integral component of membrane	48	-0.381297977	-1.452401411	0.044221106	ABCA7/GABBR2/DST/CACNB2/CHRNA7/LRRC4/SLC7A7/PLXNA3/KCNC1/NLGN3/PNPLA7/HECTD4/CACNA1B/FAT1/SCN8A/DLG4/SLC6A4/GRIN1/GRIK5/PCDH19/PLN
BP	GO:0009719	response to endogenous stimulus	43	-0.381168958	-1.43741648	0.045317221	MYO5A/EP300/USP9X/CHRNA7/CREBBP/PRKDC/NR1D1/KCNC1/HDAC4/CPEB4/SLC6A4/PTGS2/NR4A2/PLN/THBS1
BP	GO:0007626	locomotory behavior	12	-0.509366995	-1.506317931	0.046015713	MYO5A/NAV2/CACNA1B/DLG4/GRIN1/NR4A2
BP	GO:0010038	response to metal ion	12	-0.51025924	-1.50895651	0.046015713	MTF1/TTN/BRAF/KCNC1/DLG4/PTGS2/PLN/THBS1
BP	GO:0044703	multi-organism reproductive process	19	-0.458061768	-1.507674104	0.046808511	ASH1L/HDAC4/PLCD4/SLC6A4/PTGS2/GRIN1
BP	GO:0003008	system process	45	-0.378573243	-1.432383242	0.048338369	DMPK/FBXO11/CIC/DLL1/CHD7/WNK3/PRKCA/NIPBL/PER2/KDM6A/DOCK4/ADNP/TTN/CACNA2D1/ABCA7/CACNB2/MYO5A/EP300/CHRNA7/NAV2/SYNJ1/NLGN3/CACNA1B/SCN8A/HDAC4/NF1/DLG4/SLC6A4/PTGS2/GRIN1/GRIK5/PLN
BP	GO:0034220	ion transmembrane transport	30	-0.415366511	-1.476337872	0.048704663	CACNB2/MYO5A/CHRNA7/SLC7A7/KCNC1/NLGN3/CACNA1B/SCN8A/DLG4/GRIN1/GRIK5/PLN/THBS1
BP	GO:0045596	negative regulation of cell differentiation	20	-0.450484429	-1.502724049	0.048780488	NR1D1/TRIO/PLXNA3/NLGN3/HDAC4/NF1/SLC6A4
CC	GO:0036477	somatodendritic compartment	29	-0.419047103	-1.486882858	0.049638056	DYRK1A/KIF5C/MYO5A/CDKL5/LRRC4/NR1D1/KCNC1/CACNA1B/WDFY3/NF1/CPEB4/DLG4/GRIN1/GRIK5
BP	GO:0019221	cytokine-mediated signaling pathway	11	0.413934704	1.66646472	0.05	STK39/SOD1/MAPK3/RALA/ACTN4/PTPN11/SMAD4/RORA/BTRC
