# Supplementary material for: Placental methylome reveals a 22q13.33 brain regulatory gene locus associated with autism
Source: Genome Biol. 2022 Feb 16;23:46. doi: 10.1186/s13059-022-02613-1 (PMC8848662; doi:10.1186/s13059-022-02613-1)
Supplement: Supplementary file 30 — Additional file 30: Table S29. Genes in common among DGE in brain, DGE in cells, and SFARI ASD genes. [file 13059_2022_2613_MOESM30_ESM.csv]

SYMBOL	ID	Brain_log2FoldChange	Brain_pvalue	Brain_padj	Cell_logFC	Cell_P.Value	Cell_adj.P.Val
ADNP	23394	-0.008261338	0.000995017	0.035535298	-0.43456986	5.50E-05	0.003652181
ARHGAP32	9743	-0.017086749	0.000263662	0.018279463	-0.407422605	0.000141372	0.00535461
ARID1B	57492	-0.008476474	0.000908395	0.033649557	-0.192679391	0.002001172	0.020633724
ASH1L	55870	-0.010435498	5.25E-05	0.008201104	-0.643567271	2.99E-06	0.00215732
BRD4	23476	-0.014831257	4.43E-06	0.002563436	-0.466171102	2.03E-06	0.001759126
CPEB4	80315	-0.016600873	6.08E-06	0.003067276	-0.717939174	9.62E-06	0.00240223
CREBBP	1387	-0.013148288	3.55E-05	0.007047522	-0.549166654	1.48E-06	0.001651448
CUX1	1523	-0.013531533	0.000129246	0.012168894	-0.390313106	2.07E-05	0.002804709
EP300	2033	-0.012712357	1.84E-05	0.004873333	-0.523734537	1.84E-05	0.002772351
FOXG1	2290	-0.018034211	5.65E-05	0.008504021	-0.130468618	0.006512335	0.042443025
GRIN1	2902	-0.022432393	3.31E-06	0.002283572	-0.818316626	0.006422257	0.042007404
HNRNPU	3192	-0.01182866	0.000180477	0.015032146	-0.150289023	0.004479508	0.033570891
HUWE1	10075	-0.010621983	0.0005746	0.026554262	-0.436905978	0.000211745	0.006256718
JMJD1C	221037	-0.010510317	9.47E-05	0.010470384	-0.320153585	3.29E-05	0.003042299
KCNQ2	3785	-0.017000526	0.000280357	0.019023677	0.377035556	0.000236602	0.006612744
KMT2A	4297	-0.015246325	2.62E-05	0.00599997	-0.902773448	1.27E-06	0.001651448
LRRC4	64101	-0.020123559	6.38E-05	0.009099553	-0.57006173	0.000636636	0.01087066
NR1D1	9572	-0.025448257	0.000208136	0.016396413	-0.570718321	0.001502768	0.017611475
NR2F1	7025	-0.018391642	1.86E-06	0.001736934	0.217604375	0.006027258	0.040408937
POGZ	23126	-0.012949816	0.0001622	0.014245762	-0.310239422	9.13E-05	0.004326365
PRKCA	5578	-0.011725827	0.000123626	0.012043134	-0.374232913	0.001448064	0.017212597
PRR12	57479	-0.01256881	0.000409403	0.022513416	-0.229671933	0.001297438	0.016123436
RERE	473	-0.011843275	8.62E-06	0.003535439	-0.335873596	0.000313676	0.007645612
SETD5	55209	-0.011708149	0.000232756	0.017197915	-0.388385565	1.04E-05	0.00240223
SMARCA2	6595	-0.007907452	0.006613212	0.084723163	-0.298819201	0.000498943	0.009757569
SON	6651	-0.010160672	1.55E-05	0.004707357	-0.609888365	4.60E-07	0.001506841
SYNE1	23345	-0.012414928	6.18E-05	0.008943009	-0.359086471	0.000671702	0.011063596
TNRC6B	23112	-0.012476518	1.85E-05	0.004873333	-0.505709551	2.78E-05	0.002958486
UBN2	254048	-0.01040922	0.00033239	0.020376219	-0.751545285	1.28E-05	0.002666839
ZNF292	23036	-0.012268608	6.65E-05	0.009216168	-0.172193084	0.002117328	0.021296282
