# Supplementary material for: Placental methylome reveals a 22q13.33 brain regulatory gene locus associated with autism
Source: Genome Biol. 2022 Feb 16;23:46. doi: 10.1186/s13059-022-02613-1 (PMC8848662; doi:10.1186/s13059-022-02613-1)
Supplement: Supplementary file 31 — Additional file 31: Table S30. Gene ontology analysis on the overlapped genes among DGE in brain, DGE in cells, and SFARI ASD genes. [file 13059_2022_2613_MOESM31_ESM.csv]

ontology	node_id	node_name	raw_p_underrep	raw_p_overrep	FWER_underrep	FWER_overrep	overlapped_gene_names
cellular_component	GO:0005654	nucleoplasm	1	3.09E-12	1	0	ARHGAP32/ARID1B/ASH1L/BRD4/CREBBP/CUX1/EP300/FOXG1/HNRNPU/HUWE1/JMJD1C/KMT2A/NR1D1/NR2F1/POGZ/PRKCA/RERE/SETD5/SMARCA2/SON/SYNE1/TNRC6B/UBN2
biological_process	GO:0006325	chromatin organization	1	3.08E-11	1	0	ARID1B/ASH1L/BRD4/CREBBP/EP300/HNRNPU/HUWE1/JMJD1C/KMT2A/PRKCA/RERE/SETD5/SMARCA2
biological_process	GO:0051276	chromosome organization	1	4.52E-10	1	0	ARID1B/ASH1L/BRD4/CREBBP/EP300/HNRNPU/HUWE1/JMJD1C/KMT2A/POGZ/PRKCA/RERE/SETD5/SMARCA2
biological_process	GO:0051252	regulation of RNA metabolic process	1	8.37E-10	1	0	ADNP/ARID1B/ASH1L/BRD4/CREBBP/CUX1/EP300/FOXG1/GRIN1/HNRNPU/JMJD1C/KMT2A/NR1D1/NR2F1/POGZ/PRKCA/RERE/SMARCA2/SON/TNRC6B/ZNF292
cellular_component	GO:0031981	nuclear lumen	1	9.46E-10	1	0	ARHGAP32/ARID1B/ASH1L/BRD4/CREBBP/CUX1/EP300/FOXG1/HNRNPU/HUWE1/JMJD1C/KMT2A/NR1D1/NR2F1/POGZ/PRKCA/RERE/SETD5/SMARCA2/SON/SYNE1/TNRC6B/UBN2
biological_process	GO:0010468	regulation of gene expression	1	1.65E-09	1	0	ADNP/ARID1B/ASH1L/BRD4/CPEB4/CREBBP/CUX1/EP300/FOXG1/GRIN1/HNRNPU/HUWE1/JMJD1C/KMT2A/NR1D1/NR2F1/POGZ/PRKCA/RERE/SMARCA2/SON/TNRC6B/ZNF292
molecular_function	GO:0003677	DNA binding	1	1.69E-09	1	0	ADNP/ARID1B/ASH1L/CREBBP/CUX1/EP300/FOXG1/HNRNPU/HUWE1/JMJD1C/KMT2A/NR1D1/NR2F1/POGZ/RERE/SMARCA2/SON/ZNF292
biological_process	GO:0019219	regulation of nucleobase-containing compound metabolic process	1	2.96E-09	1	0	ADNP/ARID1B/ASH1L/BRD4/CREBBP/CUX1/EP300/FOXG1/GRIN1/HNRNPU/JMJD1C/KMT2A/NR1D1/NR2F1/POGZ/PRKCA/RERE/SMARCA2/SON/TNRC6B/ZNF292
biological_process	GO:0051171	regulation of nitrogen compound metabolic process	1	5.12E-09	1	0	ADNP/ARID1B/ASH1L/BRD4/CPEB4/CREBBP/CUX1/EP300/FOXG1/GRIN1/HNRNPU/HUWE1/JMJD1C/KMT2A/NR1D1/NR2F1/POGZ/PRKCA/RERE/SETD5/SMARCA2/SON/TNRC6B/ZNF292
biological_process	GO:0080090	regulation of primary metabolic process	0.999999999	9.79E-09	1	0	ADNP/ARID1B/ASH1L/BRD4/CPEB4/CREBBP/CUX1/EP300/FOXG1/GRIN1/HNRNPU/HUWE1/JMJD1C/KMT2A/NR1D1/NR2F1/POGZ/PRKCA/RERE/SETD5/SMARCA2/SON/TNRC6B/ZNF292
biological_process	GO:0016570	histone modification	0.999999999	1.26E-08	1	0	ASH1L/BRD4/CREBBP/EP300/HUWE1/JMJD1C/KMT2A/PRKCA/SETD5
biological_process	GO:0016569	covalent chromatin modification	0.999999999	1.83E-08	1	0	ASH1L/BRD4/CREBBP/EP300/HUWE1/JMJD1C/KMT2A/PRKCA/SETD5
cellular_component	GO:0005634	nucleus	0.999999999	1.92E-08	1	0	ADNP/ARHGAP32/ARID1B/ASH1L/BRD4/CPEB4/CREBBP/CUX1/EP300/FOXG1/HNRNPU/HUWE1/JMJD1C/KMT2A/NR1D1/NR2F1/POGZ/PRKCA/PRR12/RERE/SETD5/SMARCA2/SON/SYNE1/TNRC6B/UBN2/ZNF292
biological_process	GO:0031323	regulation of cellular metabolic process	0.999999998	1.97E-08	1	0	ADNP/ARID1B/ASH1L/BRD4/CPEB4/CREBBP/CUX1/EP300/FOXG1/GRIN1/HNRNPU/HUWE1/JMJD1C/KMT2A/NR1D1/NR2F1/POGZ/PRKCA/RERE/SETD5/SMARCA2/SON/TNRC6B/ZNF292
biological_process	GO:0006357	regulation of transcription by RNA polymerase II	0.999999998	1.99E-08	1	0	ADNP/ARID1B/ASH1L/BRD4/CREBBP/CUX1/EP300/FOXG1/GRIN1/HNRNPU/KMT2A/NR1D1/NR2F1/POGZ/RERE/SMARCA2/ZNF292
biological_process	GO:2000112	regulation of cellular macromolecule biosynthetic process	0.999999998	2.01E-08	1	0	ADNP/ARID1B/ASH1L/BRD4/CPEB4/CREBBP/CUX1/EP300/FOXG1/GRIN1/HNRNPU/JMJD1C/KMT2A/NR1D1/NR2F1/POGZ/RERE/SMARCA2/TNRC6B/ZNF292
molecular_function	GO:0003676	nucleic acid binding	0.999999997	2.82E-08	1	0	ADNP/ARID1B/ASH1L/CPEB4/CREBBP/CUX1/EP300/FOXG1/HNRNPU/HUWE1/JMJD1C/KMT2A/NR1D1/NR2F1/POGZ/RERE/SMARCA2/SON/SYNE1/TNRC6B/ZNF292
biological_process	GO:0051254	positive regulation of RNA metabolic process	0.999999997	3.14E-08	1	0	ARID1B/ASH1L/BRD4/CREBBP/EP300/GRIN1/HNRNPU/KMT2A/NR1D1/NR2F1/RERE/SMARCA2/TNRC6B/ZNF292
biological_process	GO:0010556	regulation of macromolecule biosynthetic process	0.999999996	3.68E-08	1	0	ADNP/ARID1B/ASH1L/BRD4/CPEB4/CREBBP/CUX1/EP300/FOXG1/GRIN1/HNRNPU/JMJD1C/KMT2A/NR1D1/NR2F1/POGZ/RERE/SMARCA2/TNRC6B/ZNF292
biological_process	GO:0006366	transcription by RNA polymerase II	0.999999996	4.22E-08	1	0	ADNP/ARID1B/ASH1L/BRD4/CREBBP/CUX1/EP300/FOXG1/GRIN1/HNRNPU/KMT2A/NR1D1/NR2F1/POGZ/RERE/SMARCA2/ZNF292
biological_process	GO:0031326	regulation of cellular biosynthetic process	0.999999993	6.76E-08	1	0	ADNP/ARID1B/ASH1L/BRD4/CPEB4/CREBBP/CUX1/EP300/FOXG1/GRIN1/HNRNPU/JMJD1C/KMT2A/NR1D1/NR2F1/POGZ/RERE/SMARCA2/TNRC6B/ZNF292
molecular_function	GO:0140110	transcription regulator activity	0.999999992	7.54E-08	1	0	ADNP/ARID1B/ASH1L/BRD4/CREBBP/EP300/FOXG1/HNRNPU/KMT2A/NR1D1/NR2F1/POGZ/RERE/SMARCA2/ZNF292
biological_process	GO:0060255	regulation of macromolecule metabolic process	0.999999993	7.54E-08	1	0	ADNP/ARID1B/ASH1L/BRD4/CPEB4/CREBBP/CUX1/EP300/FOXG1/GRIN1/HNRNPU/HUWE1/JMJD1C/KMT2A/NR1D1/NR2F1/POGZ/PRKCA/RERE/SETD5/SMARCA2/SON/TNRC6B/ZNF292
cellular_component	GO:0031974	membrane-enclosed lumen	0.999999989	9.55E-08	1	0	ARHGAP32/ARID1B/ASH1L/BRD4/CREBBP/CUX1/EP300/FOXG1/HNRNPU/HUWE1/JMJD1C/KMT2A/NR1D1/NR2F1/POGZ/PRKCA/RERE/SETD5/SMARCA2/SON/SYNE1/TNRC6B/UBN2
cellular_component	GO:0043233	organelle lumen	0.999999989	9.55E-08	1	0	ARHGAP32/ARID1B/ASH1L/BRD4/CREBBP/CUX1/EP300/FOXG1/HNRNPU/HUWE1/JMJD1C/KMT2A/NR1D1/NR2F1/POGZ/PRKCA/RERE/SETD5/SMARCA2/SON/SYNE1/TNRC6B/UBN2
cellular_component	GO:0070013	intracellular organelle lumen	0.999999989	9.55E-08	1	0	ARHGAP32/ARID1B/ASH1L/BRD4/CREBBP/CUX1/EP300/FOXG1/HNRNPU/HUWE1/JMJD1C/KMT2A/NR1D1/NR2F1/POGZ/PRKCA/RERE/SETD5/SMARCA2/SON/SYNE1/TNRC6B/UBN2
molecular_function	GO:0003682	chromatin binding	0.999999994	9.70E-08	1	0	ADNP/ASH1L/BRD4/CREBBP/EP300/HNRNPU/JMJD1C/RERE/SMARCA2
molecular_function	GO:0003713	transcription coactivator activity	0.999999977	4.95E-07	1	0	ARID1B/CREBBP/EP300/NR1D1/NR2F1/RERE/SMARCA2
molecular_function	GO:0043565	sequence-specific DNA binding	0.999999945	5.80E-07	1	0	CREBBP/CUX1/EP300/FOXG1/HNRNPU/JMJD1C/KMT2A/NR1D1/NR2F1/POGZ/RERE
molecular_function	GO:0044212	transcription regulatory region DNA binding	0.999999903	1.07E-06	1	0	CREBBP/CUX1/EP300/HNRNPU/JMJD1C/KMT2A/NR1D1/NR2F1/POGZ/SMARCA2
molecular_function	GO:0001067	regulatory region nucleic acid binding	0.999999902	1.08E-06	1	0	CREBBP/CUX1/EP300/HNRNPU/JMJD1C/KMT2A/NR1D1/NR2F1/POGZ/SMARCA2
molecular_function	GO:0003712	transcription coregulator activity	0.999999876	1.74E-06	1	0	ARID1B/CREBBP/EP300/HNRNPU/NR1D1/NR2F1/RERE/SMARCA2
biological_process	GO:0009889	regulation of biosynthetic process	0.999999989	9.43E-08	1	0.001	ADNP/ARID1B/ASH1L/BRD4/CPEB4/CREBBP/CUX1/EP300/FOXG1/GRIN1/HNRNPU/JMJD1C/KMT2A/NR1D1/NR2F1/POGZ/RERE/SMARCA2/TNRC6B/ZNF292
biological_process	GO:0045935	positive regulation of nucleobase-containing compound metabolic process	0.99999999	9.87E-08	1	0.001	ARID1B/ASH1L/BRD4/CREBBP/EP300/GRIN1/HNRNPU/KMT2A/NR1D1/NR2F1/RERE/SMARCA2/TNRC6B/ZNF292
biological_process	GO:0006355	regulation of transcription, DNA-templated	0.999999982	1.53E-07	1	0.001	ADNP/ARID1B/ASH1L/BRD4/CREBBP/CUX1/EP300/FOXG1/GRIN1/HNRNPU/JMJD1C/KMT2A/NR1D1/NR2F1/POGZ/RERE/SMARCA2/ZNF292
biological_process	GO:1903508	positive regulation of nucleic acid-templated transcription	0.999999984	1.64E-07	1	0.001	ARID1B/ASH1L/BRD4/CREBBP/EP300/GRIN1/HNRNPU/KMT2A/NR1D1/NR2F1/RERE/SMARCA2/ZNF292
biological_process	GO:1902680	positive regulation of RNA biosynthetic process	0.999999984	1.65E-07	1	0.001	ARID1B/ASH1L/BRD4/CREBBP/EP300/GRIN1/HNRNPU/KMT2A/NR1D1/NR2F1/RERE/SMARCA2/ZNF292
biological_process	GO:1903506	regulation of nucleic acid-templated transcription	0.999999976	2.01E-07	1	0.001	ADNP/ARID1B/ASH1L/BRD4/CREBBP/CUX1/EP300/FOXG1/GRIN1/HNRNPU/JMJD1C/KMT2A/NR1D1/NR2F1/POGZ/RERE/SMARCA2/ZNF292
biological_process	GO:0048511	rhythmic process	0.999999992	2.04E-07	1	0.001	ADNP/CREBBP/EP300/HNRNPU/HUWE1/KMT2A/NR1D1
biological_process	GO:2001141	regulation of RNA biosynthetic process	0.999999975	2.05E-07	1	0.001	ADNP/ARID1B/ASH1L/BRD4/CREBBP/CUX1/EP300/FOXG1/GRIN1/HNRNPU/JMJD1C/KMT2A/NR1D1/NR2F1/POGZ/RERE/SMARCA2/ZNF292
biological_process	GO:0090304	nucleic acid metabolic process	0.999999977	2.10E-07	1	0.001	ADNP/ARID1B/ASH1L/BRD4/CREBBP/CUX1/EP300/FOXG1/GRIN1/HNRNPU/HUWE1/JMJD1C/KMT2A/NR1D1/NR2F1/POGZ/PRKCA/RERE/SMARCA2/SON/TNRC6B/ZNF292
biological_process	GO:0051173	positive regulation of nitrogen compound metabolic process	0.999999969	2.55E-07	1	0.001	ADNP/ARID1B/ASH1L/BRD4/CREBBP/EP300/GRIN1/HNRNPU/HUWE1/KMT2A/NR1D1/NR2F1/PRKCA/RERE/SMARCA2/TNRC6B/ZNF292
biological_process	GO:0016070	RNA metabolic process	0.999999964	2.97E-07	1	0.001	ADNP/ARID1B/ASH1L/BRD4/CREBBP/CUX1/EP300/FOXG1/GRIN1/HNRNPU/JMJD1C/KMT2A/NR1D1/NR2F1/POGZ/PRKCA/RERE/SMARCA2/SON/TNRC6B/ZNF292
biological_process	GO:0006351	transcription, DNA-templated	0.99999996	3.18E-07	1	0.001	ADNP/ARID1B/ASH1L/BRD4/CREBBP/CUX1/EP300/FOXG1/GRIN1/HNRNPU/JMJD1C/KMT2A/NR1D1/NR2F1/POGZ/RERE/SMARCA2/ZNF292
biological_process	GO:0010467	gene expression	0.999999962	3.54E-07	1	0.001	ADNP/ARID1B/ASH1L/BRD4/CPEB4/CREBBP/CUX1/EP300/FOXG1/GRIN1/HNRNPU/HUWE1/JMJD1C/KMT2A/NR1D1/NR2F1/POGZ/PRKCA/RERE/SMARCA2/SON/TNRC6B/ZNF292
biological_process	GO:0019222	regulation of metabolic process	0.999999962	3.85E-07	1	0.001	ADNP/ARID1B/ASH1L/BRD4/CPEB4/CREBBP/CUX1/EP300/FOXG1/GRIN1/HNRNPU/HUWE1/JMJD1C/KMT2A/NR1D1/NR2F1/POGZ/PRKCA/RERE/SETD5/SMARCA2/SON/TNRC6B/ZNF292
biological_process	GO:0097659	nucleic acid-templated transcription	0.99999995	3.90E-07	1	0.001	ADNP/ARID1B/ASH1L/BRD4/CREBBP/CUX1/EP300/FOXG1/GRIN1/HNRNPU/JMJD1C/KMT2A/NR1D1/NR2F1/POGZ/RERE/SMARCA2/ZNF292
biological_process	GO:0032774	RNA biosynthetic process	0.999999947	4.12E-07	1	0.001	ADNP/ARID1B/ASH1L/BRD4/CREBBP/CUX1/EP300/FOXG1/GRIN1/HNRNPU/JMJD1C/KMT2A/NR1D1/NR2F1/POGZ/RERE/SMARCA2/ZNF292
biological_process	GO:0031325	positive regulation of cellular metabolic process	0.999999935	5.01E-07	1	0.001	ADNP/ARID1B/ASH1L/BRD4/CREBBP/EP300/GRIN1/HNRNPU/HUWE1/KMT2A/NR1D1/NR2F1/PRKCA/RERE/SMARCA2/TNRC6B/ZNF292
biological_process	GO:0045944	positive regulation of transcription by RNA polymerase II	0.999999943	5.93E-07	1	0.001	ASH1L/BRD4/CREBBP/EP300/GRIN1/HNRNPU/KMT2A/NR1D1/NR2F1/SMARCA2/ZNF292
biological_process	GO:0010604	positive regulation of macromolecule metabolic process	0.999999921	6.01E-07	1	0.001	ADNP/ARID1B/ASH1L/BRD4/CREBBP/EP300/GRIN1/HNRNPU/HUWE1/KMT2A/NR1D1/NR2F1/PRKCA/RERE/SMARCA2/TNRC6B/ZNF292
cellular_component	GO:0005694	chromosome	0.999999748	2.46E-06	1	0.001	ARID1B/ASH1L/BRD4/CREBBP/EP300/HNRNPU/JMJD1C/NR1D1/POGZ/SMARCA2
biological_process	GO:0045893	positive regulation of transcription, DNA-templated	0.999999914	8.00E-07	1	0.002	ARID1B/ASH1L/BRD4/CREBBP/EP300/GRIN1/HNRNPU/KMT2A/NR1D1/NR2F1/SMARCA2/ZNF292
biological_process	GO:0044271	cellular nitrogen compound biosynthetic process	0.99999988	8.96E-07	1	0.002	ADNP/ARID1B/ASH1L/BRD4/CPEB4/CREBBP/CUX1/EP300/FOXG1/GRIN1/HNRNPU/JMJD1C/KMT2A/NR1D1/NR2F1/POGZ/RERE/SMARCA2/TNRC6B/ZNF292
biological_process	GO:0034645	cellular macromolecule biosynthetic process	0.999999877	9.19E-07	1	0.002	ADNP/ARID1B/ASH1L/BRD4/CPEB4/CREBBP/CUX1/EP300/FOXG1/GRIN1/HNRNPU/JMJD1C/KMT2A/NR1D1/NR2F1/POGZ/RERE/SMARCA2/TNRC6B/ZNF292
biological_process	GO:0010557	positive regulation of macromolecule biosynthetic process	0.999999892	9.19E-07	1	0.002	ARID1B/ASH1L/BRD4/CREBBP/EP300/GRIN1/HNRNPU/KMT2A/NR1D1/NR2F1/RERE/SMARCA2/ZNF292
molecular_function	GO:1901363	heterocyclic compound binding	0.999999522	3.48E-06	1	0.002	ADNP/ARID1B/ASH1L/CPEB4/CREBBP/CUX1/EP300/FOXG1/HNRNPU/HUWE1/JMJD1C/KMT2A/NR1D1/NR2F1/POGZ/PRKCA/RERE/SMARCA2/SON/SYNE1/TNRC6B/ZNF292
molecular_function	GO:0000976	transcription regulatory region sequence-specific DNA binding	0.999999673	3.54E-06	1	0.002	CREBBP/CUX1/EP300/HNRNPU/JMJD1C/KMT2A/NR1D1/NR2F1/POGZ
cellular_component	GO:0043197	dendritic spine	0.999999873	3.88E-06	1	0.002	ARHGAP32/CPEB4/GRIN1/LRRC4/NR1D1
cellular_component	GO:0044309	neuron spine	0.999999864	4.12E-06	1	0.002	ARHGAP32/CPEB4/GRIN1/LRRC4/NR1D1
molecular_function	GO:0097159	organic cyclic compound binding	0.999999366	4.52E-06	1	0.002	ADNP/ARID1B/ASH1L/CPEB4/CREBBP/CUX1/EP300/FOXG1/HNRNPU/HUWE1/JMJD1C/KMT2A/NR1D1/NR2F1/POGZ/PRKCA/RERE/SMARCA2/SON/SYNE1/TNRC6B/ZNF292
biological_process	GO:0006139	nucleobase-containing compound metabolic process	0.99999985	1.18E-06	1	0.003	ADNP/ARID1B/ASH1L/BRD4/CREBBP/CUX1/EP300/FOXG1/GRIN1/HNRNPU/HUWE1/JMJD1C/KMT2A/NR1D1/NR2F1/POGZ/PRKCA/RERE/SMARCA2/SON/TNRC6B/ZNF292
cellular_component	GO:0045211	postsynaptic membrane	0.999999563	7.86E-06	1	0.003	ARHGAP32/CPEB4/GRIN1/LRRC4/PRR12/SYNE1
biological_process	GO:0009059	macromolecule biosynthetic process	0.999999786	1.54E-06	1	0.004	ADNP/ARID1B/ASH1L/BRD4/CPEB4/CREBBP/CUX1/EP300/FOXG1/GRIN1/HNRNPU/JMJD1C/KMT2A/NR1D1/NR2F1/POGZ/RERE/SMARCA2/TNRC6B/ZNF292
biological_process	GO:0034641	cellular nitrogen compound metabolic process	0.999999809	1.59E-06	1	0.004	ADNP/ARID1B/ASH1L/BRD4/CPEB4/CREBBP/CUX1/EP300/FOXG1/GRIN1/HNRNPU/HUWE1/JMJD1C/KMT2A/NR1D1/NR2F1/POGZ/PRKCA/RERE/SMARCA2/SON/TNRC6B/ZNF292
biological_process	GO:0031328	positive regulation of cellular biosynthetic process	0.999999795	1.65E-06	1	0.004	ARID1B/ASH1L/BRD4/CREBBP/EP300/GRIN1/HNRNPU/KMT2A/NR1D1/NR2F1/RERE/SMARCA2/ZNF292
biological_process	GO:0009893	positive regulation of metabolic process	0.999999722	1.93E-06	1	0.004	ADNP/ARID1B/ASH1L/BRD4/CREBBP/EP300/GRIN1/HNRNPU/HUWE1/KMT2A/NR1D1/NR2F1/PRKCA/RERE/SMARCA2/TNRC6B/ZNF292
biological_process	GO:0010628	positive regulation of gene expression	0.999999754	1.95E-06	1	0.004	ARID1B/ASH1L/BRD4/CREBBP/EP300/GRIN1/HNRNPU/KMT2A/NR1D1/NR2F1/SMARCA2/TNRC6B/ZNF292
biological_process	GO:0046483	heterocycle metabolic process	0.999999737	2.00E-06	1	0.004	ADNP/ARID1B/ASH1L/BRD4/CREBBP/CUX1/EP300/FOXG1/GRIN1/HNRNPU/HUWE1/JMJD1C/KMT2A/NR1D1/NR2F1/POGZ/PRKCA/RERE/SMARCA2/SON/TNRC6B/ZNF292
biological_process	GO:0009891	positive regulation of biosynthetic process	0.999999746	2.01E-06	1	0.004	ARID1B/ASH1L/BRD4/CREBBP/EP300/GRIN1/HNRNPU/KMT2A/NR1D1/NR2F1/RERE/SMARCA2/ZNF292
molecular_function	GO:1990837	sequence-specific double-stranded DNA binding	0.999999442	5.69E-06	1	0.004	CREBBP/CUX1/EP300/HNRNPU/JMJD1C/KMT2A/NR1D1/NR2F1/POGZ
cellular_component	GO:0043231	intracellular membrane-bounded organelle	0.999998855	1.31E-05	1	0.004	ADNP/ARHGAP32/ARID1B/ASH1L/BRD4/CPEB4/CREBBP/CUX1/EP300/FOXG1/GRIN1/HNRNPU/HUWE1/JMJD1C/KMT2A/NR1D1/NR2F1/POGZ/PRKCA/PRR12/RERE/SETD5/SMARCA2/SON/SYNE1/TNRC6B/UBN2/ZNF292
biological_process	GO:0032922	circadian regulation of gene expression	0.999999968	2.13E-06	1	0.005	HNRNPU/HUWE1/KMT2A/NR1D1
cellular_component	GO:0030425	dendrite	0.999997944	2.37E-05	1	0.006	ADNP/ARHGAP32/CPEB4/GRIN1/HNRNPU/LRRC4/NR1D1
biological_process	GO:0006725	cellular aromatic compound metabolic process	0.9999997	2.26E-06	1	0.008	ADNP/ARID1B/ASH1L/BRD4/CREBBP/CUX1/EP300/FOXG1/GRIN1/HNRNPU/HUWE1/JMJD1C/KMT2A/NR1D1/NR2F1/POGZ/PRKCA/RERE/SMARCA2/SON/TNRC6B/ZNF292
cellular_component	GO:0097447	dendritic tree	0.999997892	2.42E-05	1	0.008	ADNP/ARHGAP32/CPEB4/GRIN1/HNRNPU/LRRC4/NR1D1
cellular_component	GO:0000228	nuclear chromosome	0.999997523	2.78E-05	1	0.008	ARID1B/BRD4/CREBBP/HNRNPU/NR1D1/POGZ/SMARCA2
cellular_component	GO:0098794	postsynapse	0.999997431	2.87E-05	1	0.008	ARHGAP32/CPEB4/GRIN1/LRRC4/NR1D1/PRR12/SYNE1
biological_process	GO:0034654	nucleobase-containing compound biosynthetic process	0.999999619	2.56E-06	1	0.009	ADNP/ARID1B/ASH1L/BRD4/CREBBP/CUX1/EP300/FOXG1/GRIN1/HNRNPU/JMJD1C/KMT2A/NR1D1/NR2F1/POGZ/RERE/SMARCA2/ZNF292
molecular_function	GO:0003690	double-stranded DNA binding	0.999998626	1.26E-05	1	0.009	CREBBP/CUX1/EP300/HNRNPU/JMJD1C/KMT2A/NR1D1/NR2F1/POGZ
biological_process	GO:0018130	heterocycle biosynthetic process	0.999999513	3.22E-06	1	0.01	ADNP/ARID1B/ASH1L/BRD4/CREBBP/CUX1/EP300/FOXG1/GRIN1/HNRNPU/JMJD1C/KMT2A/NR1D1/NR2F1/POGZ/RERE/SMARCA2/ZNF292
biological_process	GO:0019438	aromatic compound biosynthetic process	0.999999493	3.34E-06	1	0.01	ADNP/ARID1B/ASH1L/BRD4/CREBBP/CUX1/EP300/FOXG1/GRIN1/HNRNPU/JMJD1C/KMT2A/NR1D1/NR2F1/POGZ/RERE/SMARCA2/ZNF292
biological_process	GO:1901360	organic cyclic compound metabolic process	0.999999382	4.41E-06	1	0.01	ADNP/ARID1B/ASH1L/BRD4/CREBBP/CUX1/EP300/FOXG1/GRIN1/HNRNPU/HUWE1/JMJD1C/KMT2A/NR1D1/NR2F1/POGZ/PRKCA/RERE/SMARCA2/SON/TNRC6B/ZNF292
molecular_function	GO:0000981	DNA-binding transcription factor activity, RNA polymerase II-specific	0.999997799	1.60E-05	1	0.011	ADNP/ARID1B/ASH1L/EP300/FOXG1/KMT2A/NR1D1/NR2F1/POGZ/RERE/ZNF292
biological_process	GO:0006996	organelle organization	0.999999239	4.88E-06	1	0.014	ARID1B/ASH1L/BRD4/CREBBP/EP300/HNRNPU/HUWE1/JMJD1C/KMT2A/LRRC4/POGZ/PRKCA/RERE/SETD5/SMARCA2/SON/SYNE1
biological_process	GO:1901362	organic cyclic compound biosynthetic process	0.999999104	5.65E-06	1	0.015	ADNP/ARID1B/ASH1L/BRD4/CREBBP/CUX1/EP300/FOXG1/GRIN1/HNRNPU/JMJD1C/KMT2A/NR1D1/NR2F1/POGZ/RERE/SMARCA2/ZNF292
molecular_function	GO:0003700	DNA-binding transcription factor activity	0.999995853	2.83E-05	1	0.016	ADNP/ARID1B/ASH1L/EP300/FOXG1/KMT2A/NR1D1/NR2F1/POGZ/RERE/ZNF292
cellular_component	GO:0097060	synaptic membrane	0.999996961	4.06E-05	1	0.016	ARHGAP32/CPEB4/GRIN1/LRRC4/PRR12/SYNE1
molecular_function	GO:0018024	histone-lysine N-methyltransferase activity	0.999999349	4.50E-05	1	0.019	ASH1L/KMT2A/SETD5
biological_process	GO:0010558	negative regulation of macromolecule biosynthetic process	0.999998909	8.54E-06	1	0.02	CPEB4/CREBBP/CUX1/EP300/FOXG1/HNRNPU/NR1D1/NR2F1/RERE/SMARCA2/TNRC6B
molecular_function	GO:0008134	transcription factor binding	0.999994187	5.86E-05	1	0.023	BRD4/CREBBP/EP300/HNRNPU/JMJD1C/NR1D1/RERE
biological_process	GO:0031327	negative regulation of cellular biosynthetic process	0.999998387	1.21E-05	1	0.025	CPEB4/CREBBP/CUX1/EP300/FOXG1/HNRNPU/NR1D1/NR2F1/RERE/SMARCA2/TNRC6B
biological_process	GO:0007399	nervous system development	0.999998046	1.29E-05	1	0.025	ADNP/ARID1B/CUX1/EP300/FOXG1/GRIN1/KCNQ2/LRRC4/NR1D1/NR2F1/PRKCA/RERE/SMARCA2
cellular_component	GO:0043005	neuron projection	0.999985563	9.92E-05	1	0.029	ADNP/ARHGAP32/CPEB4/GRIN1/HNRNPU/KCNQ2/LRRC4/NR1D1/PRR12
molecular_function	GO:0099122	RNA polymerase II C-terminal domain binding	0.999999802	6.72E-05	1	0.03	BRD4/HNRNPU
cellular_component	GO:0014069	postsynaptic density	0.999991997	0.00011812	1	0.032	ARHGAP32/CPEB4/GRIN1/LRRC4/PRR12
cellular_component	GO:0032279	asymmetric synapse	0.999991417	0.000125109	1	0.034	ARHGAP32/CPEB4/GRIN1/LRRC4/PRR12
cellular_component	GO:1902494	catalytic complex	0.999980986	0.000126353	1	0.034	ARID1B/CREBBP/EP300/HNRNPU/KMT2A/POGZ/RERE/SETD5/SMARCA2
molecular_function	GO:0042054	histone methyltransferase activity	0.999998131	9.80E-05	1	0.035	ASH1L/KMT2A/SETD5
biological_process	GO:0018076	N-terminal peptidyl-lysine acetylation	0.999999988	1.30E-05	1	0.037	CREBBP/EP300
biological_process	GO:0007623	circadian rhythm	0.999999454	1.30E-05	1	0.037	EP300/HNRNPU/HUWE1/KMT2A/NR1D1
biological_process	GO:0009890	negative regulation of biosynthetic process	0.999998118	1.39E-05	1	0.039	CPEB4/CREBBP/CUX1/EP300/FOXG1/HNRNPU/NR1D1/NR2F1/RERE/SMARCA2/TNRC6B
biological_process	GO:0016043	cellular component organization	0.999997526	1.52E-05	1	0.039	ADNP/ARID1B/ASH1L/BRD4/CREBBP/CUX1/EP300/GRIN1/HNRNPU/HUWE1/JMJD1C/KMT2A/LRRC4/NR2F1/POGZ/PRKCA/RERE/SETD5/SMARCA2/SON/SYNE1
molecular_function	GO:0046974	histone methyltransferase activity (H3-K9 specific)	0.999999577	0.000107784	1	0.041	ASH1L/SETD5
cellular_component	GO:0099572	postsynaptic specialization	0.99998798	0.000164955	1	0.041	ARHGAP32/CPEB4/GRIN1/LRRC4/PRR12
biological_process	GO:0051172	negative regulation of nitrogen compound metabolic process	0.999997122	1.83E-05	1	0.042	ASH1L/CPEB4/CREBBP/CUX1/EP300/FOXG1/HNRNPU/KMT2A/NR1D1/NR2F1/RERE/SMARCA2/TNRC6B
biological_process	GO:0010605	negative regulation of macromolecule metabolic process	0.999996808	1.88E-05	1	0.042	ADNP/ASH1L/CPEB4/CREBBP/CUX1/EP300/FOXG1/HNRNPU/KMT2A/NR1D1/NR2F1/PRKCA/RERE/SMARCA2/TNRC6B
molecular_function	GO:0016279	protein-lysine N-methyltransferase activity	0.9999977	0.000114268	1	0.043	ASH1L/KMT2A/SETD5
cellular_component	GO:0098984	neuron to neuron synapse	0.999987583	0.000169418	1	0.043	ARHGAP32/CPEB4/GRIN1/LRRC4/PRR12
molecular_function	GO:0001085	RNA polymerase II transcription factor binding	0.999997542	0.000120051	1	0.044	CREBBP/EP300/RERE
molecular_function	GO:0016278	lysine N-methyltransferase activity	0.999997542	0.000120051	1	0.044	ASH1L/KMT2A/SETD5
cellular_component	GO:0000785	chromatin	0.999982663	0.000176371	1	0.048	ARID1B/CREBBP/JMJD1C/NR1D1/POGZ/SMARCA2
cellular_component	GO:0036477	somatodendritic compartment	0.999976399	0.000193008	1	0.049	ADNP/ARHGAP32/CPEB4/GRIN1/HNRNPU/LRRC4/NR1D1
biological_process	GO:0018205	peptidyl-lysine modification	0.999998499	2.26E-05	1	0.057	ASH1L/BRD4/CREBBP/EP300/KMT2A/SETD5
biological_process	GO:0065007	biological regulation	1	2.41E-05	1	0.057	ADNP/ARHGAP32/ARID1B/ASH1L/BRD4/CPEB4/CREBBP/CUX1/EP300/FOXG1/GRIN1/HNRNPU/HUWE1/JMJD1C/KCNQ2/KMT2A/LRRC4/NR1D1/NR2F1/POGZ/PRKCA/RERE/SETD5/SMARCA2/SON/SYNE1/TNRC6B/ZNF292
biological_process	GO:0034968	histone lysine methylation	0.999999317	2.41E-05	1	0.057	ASH1L/BRD4/KMT2A/SETD5
molecular_function	GO:0002039	p53 binding	0.999996623	0.000151835	1	0.057	BRD4/CREBBP/EP300
biological_process	GO:0071840	cellular component organization or biogenesis	0.999995758	2.50E-05	1	0.058	ADNP/ARID1B/ASH1L/BRD4/CREBBP/CUX1/EP300/GRIN1/HNRNPU/HUWE1/JMJD1C/KMT2A/LRRC4/NR2F1/POGZ/PRKCA/RERE/SETD5/SMARCA2/SON/SYNE1
biological_process	GO:0048731	system development	0.999994956	2.77E-05	1	0.058	ADNP/ARID1B/ASH1L/CREBBP/CUX1/EP300/FOXG1/GRIN1/HNRNPU/KCNQ2/KMT2A/LRRC4/NR1D1/NR2F1/PRKCA/RERE/SMARCA2/TNRC6B
biological_process	GO:0045934	negative regulation of nucleobase-containing compound metabolic process	0.999996157	2.85E-05	1	0.058	CREBBP/CUX1/EP300/FOXG1/HNRNPU/KMT2A/NR1D1/NR2F1/RERE/SMARCA2
cellular_component	GO:0071565	nBAF complex	0.999998572	0.000232115	1	0.059	ARID1B/SMARCA2
cellular_component	GO:0000790	nuclear chromatin	0.999981091	0.000239205	1	0.06	ARID1B/CREBBP/NR1D1/POGZ/SMARCA2
biological_process	GO:0044249	cellular biosynthetic process	0.999994281	3.20E-05	1	0.061	ADNP/ARID1B/ASH1L/BRD4/CPEB4/CREBBP/CUX1/EP300/FOXG1/GRIN1/HNRNPU/JMJD1C/KMT2A/NR1D1/NR2F1/POGZ/RERE/SMARCA2/TNRC6B/ZNF292
biological_process	GO:0045637	regulation of myeloid cell differentiation	0.999998365	3.22E-05	1	0.061	CREBBP/EP300/KMT2A/PRKCA/TNRC6B
biological_process	GO:0021578	hindbrain maturation	0.99999994	3.24E-05	1	0.064	GRIN1/RERE
biological_process	GO:2000113	negative regulation of cellular macromolecule biosynthetic process	0.999995094	3.55E-05	1	0.065	CPEB4/CREBBP/CUX1/EP300/FOXG1/HNRNPU/NR1D1/NR2F1/SMARCA2/TNRC6B
molecular_function	GO:0000977	RNA polymerase II regulatory region sequence-specific DNA binding	0.999979057	0.000176044	1	0.066	CUX1/EP300/HNRNPU/KMT2A/NR1D1/NR2F1/POGZ
molecular_function	GO:0001012	RNA polymerase II regulatory region DNA binding	0.999977879	0.000184498	1	0.066	CUX1/EP300/HNRNPU/KMT2A/NR1D1/NR2F1/POGZ
biological_process	GO:0018022	peptidyl-lysine methylation	0.99999874	3.92E-05	1	0.069	ASH1L/BRD4/KMT2A/SETD5
biological_process	GO:1901576	organic substance biosynthetic process	0.999992664	4.02E-05	1	0.069	ADNP/ARID1B/ASH1L/BRD4/CPEB4/CREBBP/CUX1/EP300/FOXG1/GRIN1/HNRNPU/JMJD1C/KMT2A/NR1D1/NR2F1/POGZ/RERE/SMARCA2/TNRC6B/ZNF292
biological_process	GO:0031324	negative regulation of cellular metabolic process	0.999992849	4.17E-05	1	0.069	ASH1L/CPEB4/CREBBP/CUX1/EP300/FOXG1/HNRNPU/KMT2A/NR1D1/NR2F1/RERE/SMARCA2/TNRC6B
biological_process	GO:0009892	negative regulation of metabolic process	0.999991909	4.39E-05	1	0.069	ADNP/ASH1L/CPEB4/CREBBP/CUX1/EP300/FOXG1/HNRNPU/KMT2A/NR1D1/NR2F1/PRKCA/RERE/SMARCA2/TNRC6B
biological_process	GO:0045595	regulation of cell differentiation	0.999993237	4.39E-05	1	0.069	ADNP/CREBBP/CUX1/EP300/GRIN1/HNRNPU/KMT2A/NR1D1/NR2F1/PRKCA/TNRC6B
biological_process	GO:0031648	protein destabilization	0.999999368	4.39E-05	1	0.069	CREBBP/EP300/NR1D1
molecular_function	GO:0046914	transition metal ion binding	0.999971731	0.000200559	1	0.072	ADNP/CREBBP/EP300/KMT2A/NR1D1/NR2F1/PRKCA/RERE
biological_process	GO:0021626	central nervous system maturation	0.999999895	4.53E-05	1	0.077	GRIN1/RERE
molecular_function	GO:0008270	zinc ion binding	0.999973067	0.000218375	1	0.08	CREBBP/EP300/KMT2A/NR1D1/NR2F1/PRKCA/RERE
biological_process	GO:0061647	histone H3-K9 modification	0.999999248	4.99E-05	1	0.083	ASH1L/KMT2A/SETD5
biological_process	GO:0009058	biosynthetic process	0.999990335	5.18E-05	1	0.083	ADNP/ARID1B/ASH1L/BRD4/CPEB4/CREBBP/CUX1/EP300/FOXG1/GRIN1/HNRNPU/JMJD1C/KMT2A/NR1D1/NR2F1/POGZ/RERE/SMARCA2/TNRC6B/ZNF292
biological_process	GO:0016571	histone methylation	0.999998178	5.24E-05	1	0.083	ASH1L/BRD4/KMT2A/SETD5
biological_process	GO:0044260	cellular macromolecule metabolic process	0.999991254	5.43E-05	1	0.084	ADNP/ARID1B/ASH1L/BRD4/CPEB4/CREBBP/CUX1/EP300/FOXG1/GRIN1/HNRNPU/HUWE1/JMJD1C/KMT2A/NR1D1/NR2F1/POGZ/PRKCA/RERE/SETD5/SMARCA2/TNRC6B/ZNF292
cellular_component	GO:0016514	SWI/SNF complex	0.99999697	0.000376588	1	0.093	ARID1B/SMARCA2
biological_process	GO:1903507	negative regulation of nucleic acid-templated transcription	0.999991344	6.41E-05	1	0.102	CREBBP/CUX1/EP300/FOXG1/HNRNPU/NR1D1/NR2F1/RERE/SMARCA2
biological_process	GO:1902679	negative regulation of RNA biosynthetic process	0.999991223	6.49E-05	1	0.102	CREBBP/CUX1/EP300/FOXG1/HNRNPU/NR1D1/NR2F1/RERE/SMARCA2
molecular_function	GO:0042800	histone methyltransferase activity (H3-K4 specific)	0.999998041	0.000285741	1	0.102	ASH1L/KMT2A
biological_process	GO:0031175	neuron projection development	0.99999199	6.69E-05	1	0.103	ADNP/ARID1B/CUX1/EP300/GRIN1/NR2F1/PRKCA/RERE
cellular_component	GO:0043227	membrane-bounded organelle	0.999938444	0.0004954	1	0.103	ADNP/ARHGAP32/ARID1B/ASH1L/BRD4/CPEB4/CREBBP/CUX1/EP300/FOXG1/GRIN1/HNRNPU/HUWE1/JMJD1C/KMT2A/NR1D1/NR2F1/POGZ/PRKCA/PRR12/RERE/SETD5/SMARCA2/SON/SYNE1/TNRC6B/UBN2/ZNF292
biological_process	GO:0050794	regulation of cellular process	0.999992534	7.45E-05	1	0.107	ADNP/ARHGAP32/ARID1B/ASH1L/BRD4/CPEB4/CREBBP/CUX1/EP300/FOXG1/GRIN1/HNRNPU/HUWE1/JMJD1C/KMT2A/LRRC4/NR1D1/NR2F1/POGZ/PRKCA/RERE/SETD5/SMARCA2/SON/TNRC6B/ZNF292
molecular_function	GO:0008276	protein methyltransferase activity	0.999989806	0.000343969	1	0.117	ASH1L/KMT2A/SETD5
cellular_component	GO:0043229	intracellular organelle	0.999927394	0.0005747	1	0.118	ADNP/ARHGAP32/ARID1B/ASH1L/BRD4/CPEB4/CREBBP/CUX1/EP300/FOXG1/GRIN1/HNRNPU/HUWE1/JMJD1C/KMT2A/NR1D1/NR2F1/POGZ/PRKCA/PRR12/RERE/SETD5/SMARCA2/SON/SYNE1/TNRC6B/UBN2/ZNF292
cellular_component	GO:0043226	organelle	0.999953523	0.000597131	1	0.119	ADNP/ARHGAP32/ARID1B/ASH1L/BRD4/CPEB4/CREBBP/CUX1/EP300/FOXG1/GRIN1/HNRNPU/HUWE1/JMJD1C/KMT2A/LRRC4/NR1D1/NR2F1/POGZ/PRKCA/PRR12/RERE/SETD5/SMARCA2/SON/SYNE1/TNRC6B/UBN2/ZNF292
biological_process	GO:0016573	histone acetylation	0.999996786	8.21E-05	1	0.127	CREBBP/EP300/KMT2A/SETD5
biological_process	GO:0050789	regulation of biological process	0.999994834	8.40E-05	1	0.128	ADNP/ARHGAP32/ARID1B/ASH1L/BRD4/CPEB4/CREBBP/CUX1/EP300/FOXG1/GRIN1/HNRNPU/HUWE1/JMJD1C/KCNQ2/KMT2A/LRRC4/NR1D1/NR2F1/POGZ/PRKCA/RERE/SETD5/SMARCA2/SON/TNRC6B/ZNF292
biological_process	GO:0030154	cell differentiation	0.999982891	8.55E-05	1	0.128	ADNP/ARID1B/CREBBP/CUX1/EP300/GRIN1/HNRNPU/HUWE1/KMT2A/NR1D1/NR2F1/PRKCA/RERE/SMARCA2/SYNE1/TNRC6B
biological_process	GO:0032502	developmental process	0.999983085	8.65E-05	1	0.128	ADNP/ARID1B/ASH1L/CREBBP/CUX1/EP300/FOXG1/GRIN1/HNRNPU/HUWE1/KCNQ2/KMT2A/LRRC4/NR1D1/NR2F1/PRKCA/RERE/SMARCA2/SYNE1/TNRC6B
biological_process	GO:0018393	internal peptidyl-lysine acetylation	0.999996249	9.28E-05	1	0.131	CREBBP/EP300/KMT2A/SETD5
biological_process	GO:0010629	negative regulation of gene expression	0.999982692	9.65E-05	1	0.132	ADNP/CPEB4/CREBBP/CUX1/EP300/FOXG1/HNRNPU/NR1D1/NR2F1/PRKCA/SMARCA2/TNRC6B
molecular_function	GO:0070577	lysine-acetylated histone binding	0.999996621	0.000405987	1	0.136	BRD4/KMT2A
molecular_function	GO:0140033	acetylation-dependent protein binding	0.999996621	0.000405987	1	0.136	BRD4/KMT2A
molecular_function	GO:0008170	N-methyltransferase activity	0.999984934	0.000459273	1	0.143	ASH1L/KMT2A/SETD5
biological_process	GO:0006475	internal protein amino acid acetylation	0.999995643	0.000104472	1	0.154	CREBBP/EP300/KMT2A/SETD5
molecular_function	GO:0003714	transcription corepressor activity	0.999967801	0.000506677	1	0.154	CREBBP/HNRNPU/NR1D1/RERE
biological_process	GO:0051253	negative regulation of RNA metabolic process	0.999984273	0.000108478	1	0.155	CREBBP/CUX1/EP300/FOXG1/HNRNPU/NR1D1/NR2F1/RERE/SMARCA2
biological_process	GO:0048856	anatomical structure development	0.999977696	0.000109287	1	0.155	ADNP/ARID1B/ASH1L/CREBBP/CUX1/EP300/FOXG1/GRIN1/HNRNPU/KCNQ2/KMT2A/LRRC4/NR1D1/NR2F1/PRKCA/RERE/SMARCA2/SYNE1/TNRC6B
biological_process	GO:0018394	peptidyl-lysine acetylation	0.999995244	0.000111958	1	0.157	CREBBP/EP300/KMT2A/SETD5
biological_process	GO:0048523	negative regulation of cellular process	0.999974972	0.000120053	1	0.172	ADNP/ASH1L/CPEB4/CREBBP/CUX1/EP300/FOXG1/GRIN1/HNRNPU/KMT2A/NR1D1/NR2F1/PRKCA/RERE/SMARCA2/SON/TNRC6B
biological_process	GO:0048522	positive regulation of cellular process	0.999973953	0.000124697	1	0.178	ADNP/ARID1B/ASH1L/BRD4/CREBBP/CUX1/EP300/GRIN1/HNRNPU/HUWE1/KMT2A/NR1D1/NR2F1/PRKCA/RERE/SMARCA2/TNRC6B/ZNF292
biological_process	GO:0007275	multicellular organism development	0.999971139	0.000136942	1	0.184	ADNP/ARID1B/ASH1L/CREBBP/CUX1/EP300/FOXG1/GRIN1/HNRNPU/KCNQ2/KMT2A/LRRC4/NR1D1/NR2F1/PRKCA/RERE/SMARCA2/TNRC6B
biological_process	GO:0006479	protein methylation	0.999993705	0.000139741	1	0.186	ASH1L/BRD4/KMT2A/SETD5
biological_process	GO:0008213	protein alkylation	0.999993705	0.000139741	1	0.186	ASH1L/BRD4/KMT2A/SETD5
biological_process	GO:0010452	histone H3-K36 methylation	0.999999341	0.00014183	1	0.207	ASH1L/BRD4
biological_process	GO:0048869	cellular developmental process	0.999968225	0.000150117	1	0.208	ADNP/ARID1B/CREBBP/CUX1/EP300/GRIN1/HNRNPU/HUWE1/KMT2A/NR1D1/NR2F1/PRKCA/RERE/SMARCA2/SYNE1/TNRC6B
biological_process	GO:1902275	regulation of chromatin organization	0.999992608	0.000158633	1	0.213	BRD4/HNRNPU/KMT2A/SETD5
biological_process	GO:0048666	neuron development	0.999977835	0.000162331	1	0.214	ADNP/ARID1B/CUX1/EP300/GRIN1/NR2F1/PRKCA/RERE
molecular_function	GO:0031490	chromatin DNA binding	0.999964875	0.000859018	1	0.223	EP300/HNRNPU/JMJD1C
biological_process	GO:0048468	cell development	0.999968272	0.00017466	1	0.239	ADNP/ARID1B/CUX1/EP300/GRIN1/HNRNPU/NR1D1/NR2F1/PRKCA/RERE/SMARCA2
biological_process	GO:0000122	negative regulation of transcription by RNA polymerase II	0.999977591	0.000186518	1	0.247	CREBBP/CUX1/EP300/HNRNPU/NR1D1/NR2F1/SMARCA2
biological_process	GO:0045652	regulation of megakaryocyte differentiation	0.999994373	0.000221337	1	0.262	EP300/KMT2A/TNRC6B
biological_process	GO:0006473	protein acetylation	0.999988122	0.000230709	1	0.274	CREBBP/EP300/KMT2A/SETD5
biological_process	GO:0048699	generation of neurons	0.999957427	0.000260037	1	0.301	ADNP/ARID1B/CUX1/EP300/GRIN1/NR1D1/NR2F1/PRKCA/RERE
biological_process	GO:0006474	N-terminal protein amino acid acetylation	0.999997975	0.000290902	1	0.328	CREBBP/EP300
biological_process	GO:0045892	negative regulation of transcription, DNA-templated	0.999954075	0.000305484	1	0.329	CREBBP/CUX1/EP300/FOXG1/HNRNPU/NR1D1/NR2F1/SMARCA2
biological_process	GO:0007221	positive regulation of transcription of Notch receptor target	0.999997572	0.000326962	1	0.342	CREBBP/EP300
biological_process	GO:0032501	multicellular organismal process	0.999927229	0.000338232	1	0.344	ADNP/ARID1B/ASH1L/CREBBP/CUX1/EP300/FOXG1/GRIN1/HNRNPU/HUWE1/JMJD1C/KCNQ2/KMT2A/LRRC4/NR1D1/NR2F1/PRKCA/RERE/SMARCA2/SYNE1/TNRC6B
biological_process	GO:0030099	myeloid cell differentiation	0.999970662	0.000345147	1	0.344	CREBBP/EP300/KMT2A/PRKCA/TNRC6B
biological_process	GO:0016358	dendrite development	0.999977453	0.000382483	1	0.367	ARID1B/CUX1/GRIN1/RERE
biological_process	GO:0018193	peptidyl-amino acid modification	0.999940082	0.000384641	1	0.367	ADNP/ASH1L/BRD4/CREBBP/EP300/KMT2A/PRKCA/SETD5
biological_process	GO:0030219	megakaryocyte differentiation	0.999987774	0.000393152	1	0.37	EP300/KMT2A/TNRC6B
biological_process	GO:0022008	neurogenesis	0.999927056	0.000416668	1	0.385	ADNP/ARID1B/CUX1/EP300/GRIN1/NR1D1/NR2F1/PRKCA/RERE
biological_process	GO:0051128	regulation of cellular component organization	0.999902707	0.000473082	1	0.419	ADNP/BRD4/CUX1/EP300/GRIN1/HNRNPU/HUWE1/KMT2A/NR2F1/SETD5/SMARCA2
biological_process	GO:0043543	protein acylation	0.999969592	0.000484144	1	0.421	CREBBP/EP300/KMT2A/SETD5
biological_process	GO:0071383	cellular response to steroid hormone stimulus	0.999969592	0.000484144	1	0.421	EP300/HNRNPU/NR1D1/NR2F1
biological_process	GO:0051457	maintenance of protein location in nucleus	0.999995436	0.000491819	1	0.436	HNRNPU/SYNE1
biological_process	GO:0007267	cell-cell signaling	0.999911679	0.000492518	1	0.436	ADNP/ARID1B/ASH1L/GRIN1/KCNQ2/LRRC4/NR1D1/PRKCA/TNRC6B
cellular_component	GO:0098577	inactive sex chromosome	1	0.00152153	1	0.454	HNRNPU
cellular_component	GO:0045202	synapse	0.999726871	0.001558477	1	0.455	ARHGAP32/CPEB4/GRIN1/LRRC4/NR1D1/PRR12/SYNE1
biological_process	GO:1903706	regulation of hemopoiesis	0.999938508	0.000632147	1	0.489	CREBBP/EP300/KMT2A/PRKCA/TNRC6B
biological_process	GO:0035235	ionotropic glutamate receptor signaling pathway	0.999993204	0.000636952	1	0.503	CPEB4/GRIN1
biological_process	GO:0030182	neuron differentiation	0.999887774	0.00066183	1	0.505	ADNP/ARID1B/CUX1/EP300/GRIN1/NR2F1/PRKCA/RERE
cellular_component	GO:0060076	excitatory synapse	0.999940637	0.00261991	1	0.505	GRIN1/LRRC4
cellular_component	GO:0099061	integral component of postsynaptic density membrane	0.999940637	0.00261991	1	0.505	GRIN1/LRRC4
cellular_component	GO:0099146	intrinsic component of postsynaptic density membrane	0.999929268	0.002938801	1	0.518	GRIN1/LRRC4
biological_process	GO:0000904	cell morphogenesis involved in differentiation	0.999911768	0.00069706	1	0.522	ADNP/CUX1/EP300/GRIN1/PRKCA/RERE
biological_process	GO:0043170	macromolecule metabolic process	0.999863359	0.000728064	1	0.524	ADNP/ARID1B/ASH1L/BRD4/CPEB4/CREBBP/CUX1/EP300/FOXG1/GRIN1/HNRNPU/HUWE1/JMJD1C/KMT2A/NR1D1/NR2F1/POGZ/PRKCA/RERE/SETD5/SMARCA2/SON/TNRC6B/ZNF292
biological_process	GO:2000026	regulation of multicellular organismal development	0.999843909	0.000757983	1	0.534	ADNP/CREBBP/CUX1/EP300/GRIN1/KMT2A/NR1D1/NR2F1/PRKCA/TNRC6B
biological_process	GO:0010975	regulation of neuron projection development	0.999919228	0.000789792	1	0.537	ADNP/CUX1/EP300/GRIN1/NR2F1
biological_process	GO:0048518	positive regulation of biological process	0.999789591	0.000832916	1	0.551	ADNP/ARID1B/ASH1L/BRD4/CREBBP/CUX1/EP300/GRIN1/HNRNPU/HUWE1/KMT2A/NR1D1/NR2F1/PRKCA/RERE/SMARCA2/TNRC6B/ZNF292
biological_process	GO:0030511	positive regulation of transforming growth factor beta receptor signaling pathway	0.999989246	0.000858817	1	0.567	CREBBP/EP300
biological_process	GO:0031365	N-terminal protein amino acid modification	0.999989246	0.000858817	1	0.567	CREBBP/EP300
biological_process	GO:1903846	positive regulation of cellular response to transforming growth factor beta stimulus	0.999989246	0.000858817	1	0.567	CREBBP/EP300
biological_process	GO:0034243	regulation of transcription elongation from RNA polymerase II promoter	0.999988063	0.000919308	1	0.579	BRD4/HNRNPU
biological_process	GO:1904837	beta-catenin-TCF complex assembly	0.999988063	0.000919308	1	0.579	CREBBP/EP300
biological_process	GO:0006807	nitrogen compound metabolic process	0.999803622	0.00100967	1	0.59	ADNP/ARID1B/ASH1L/BRD4/CPEB4/CREBBP/CUX1/EP300/FOXG1/GRIN1/HNRNPU/HUWE1/JMJD1C/KMT2A/NR1D1/NR2F1/POGZ/PRKCA/RERE/SETD5/SMARCA2/SON/TNRC6B/ZNF292
biological_process	GO:0032268	regulation of cellular protein metabolic process	0.999765165	0.001032234	1	0.591	ADNP/ASH1L/BRD4/CPEB4/EP300/GRIN1/HUWE1/KMT2A/PRKCA/SETD5/TNRC6B
biological_process	GO:0032101	regulation of response to external stimulus	0.999831496	0.001044061	1	0.592	ASH1L/BRD4/CREBBP/EP300/GRIN1/NR1D1/PRKCA
biological_process	GO:0043414	macromolecule methylation	0.999913567	0.001101115	1	0.607	ASH1L/BRD4/KMT2A/SETD5
biological_process	GO:0050793	regulation of developmental process	0.999744992	0.001110181	1	0.608	ADNP/CREBBP/CUX1/EP300/GRIN1/HNRNPU/KMT2A/NR1D1/NR2F1/PRKCA/TNRC6B
biological_process	GO:0050767	regulation of neurogenesis	0.999835669	0.001172268	1	0.628	ADNP/CUX1/EP300/GRIN1/NR1D1/NR2F1
biological_process	GO:0120036	plasma membrane bounded cell projection organization	0.999772818	0.00121575	1	0.634	ADNP/ARID1B/CUX1/EP300/GRIN1/NR2F1/PRKCA/RERE
biological_process	GO:0031056	regulation of histone modification	0.999941436	0.00125265	1	0.645	BRD4/KMT2A/SETD5
biological_process	GO:0048813	dendrite morphogenesis	0.999941436	0.00125265	1	0.645	CUX1/GRIN1/RERE
biological_process	GO:0048519	negative regulation of biological process	0.999650376	0.001310998	1	0.647	ADNP/ASH1L/CPEB4/CREBBP/CUX1/EP300/FOXG1/GRIN1/HNRNPU/KMT2A/NR1D1/NR2F1/PRKCA/RERE/SMARCA2/SON/TNRC6B
biological_process	GO:1903311	regulation of mRNA metabolic process	0.99989197	0.001311806	1	0.648	HNRNPU/PRKCA/SON/TNRC6B
biological_process	GO:0043524	negative regulation of neuron apoptotic process	0.999934797	0.001356079	1	0.664	ADNP/CPEB4/GRIN1
biological_process	GO:0051567	histone H3-K9 methylation	0.999977316	0.001398392	1	0.681	ASH1L/SETD5
biological_process	GO:0030030	cell projection organization	0.999726824	0.001424736	1	0.682	ADNP/ARID1B/CUX1/EP300/GRIN1/NR2F1/PRKCA/RERE
cellular_component	GO:0120025	plasma membrane bounded cell projection	0.999248873	0.003127208	1	0.729	ADNP/ARHGAP32/CPEB4/GRIN1/HNRNPU/KCNQ2/LRRC4/NR1D1/PRR12
cellular_component	GO:0042995	cell projection	0.999010058	0.003969465	1	0.752	ADNP/ARHGAP32/CPEB4/GRIN1/HNRNPU/KCNQ2/LRRC4/NR1D1/PRR12
cellular_component	GO:0036464	cytoplasmic ribonucleoprotein granule	0.999714079	0.004017106	1	0.754	HNRNPU/SYNE1/TNRC6B
cellular_component	GO:0035060	brahma complex	0.999993292	0.004557878	1	0.869	ARID1B
cellular_component	GO:0035866	alphav-beta3 integrin-PKCalpha complex	0.999993292	0.004557878	1	0.869	PRKCA
cellular_component	GO:1990498	mitotic spindle microtubule	0.999993292	0.004557878	1	0.869	HNRNPU
cellular_component	GO:0035770	ribonucleoprotein granule	0.999653506	0.004626457	1	0.869	HNRNPU/SYNE1/TNRC6B
molecular_function	GO:0017130	poly(C) RNA binding	1	0.001582189	1	0.876	HNRNPU
molecular_function	GO:0061920	protein propionyltransferase activity	1	0.001582189	1	0.876	EP300
molecular_function	GO:0140064	peptide crotonyltransferase activity	1	0.001582189	1	0.876	EP300
molecular_function	GO:0140065	peptide butyryltransferase activity	1	0.001582189	1	0.876	EP300
molecular_function	GO:0140068	histone crotonyltransferase activity	1	0.001582189	1	0.876	EP300
molecular_function	GO:0140069	histone butyryltransferase activity	1	0.001582189	1	0.876	EP300
molecular_function	GO:0000987	proximal promoter sequence-specific DNA binding	0.999798716	0.001661759	1	0.877	CREBBP/EP300/HNRNPU/NR1D1/NR2F1
molecular_function	GO:0008757	S-adenosylmethionine-dependent methyltransferase activity	0.99990161	0.001838296	1	0.879	ASH1L/KMT2A/SETD5
cellular_component	GO:0098839	postsynaptic density membrane	0.999808443	0.00564741	1	0.882	GRIN1/LRRC4
cellular_component	GO:0099060	integral component of postsynaptic specialization membrane	0.999808443	0.00564741	1	0.882	GRIN1/LRRC4
cellular_component	GO:0070603	SWI/SNF superfamily-type complex	0.999792687	0.005947736	1	0.882	ARID1B/SMARCA2
cellular_component	GO:1990234	transferase complex	0.99901746	0.005957229	1	0.882	CREBBP/EP300/KMT2A/POGZ/SETD5
molecular_function	GO:0046872	metal ion binding	0.999400977	0.002172511	1	0.884	ADNP/ASH1L/CPEB4/CREBBP/EP300/GRIN1/JMJD1C/KMT2A/NR1D1/NR2F1/POGZ/PRKCA/RERE/ZNF292
molecular_function	GO:0004879	nuclear receptor activity	0.999945104	0.002497202	1	0.89	NR1D1/NR2F1
molecular_function	GO:0098531	ligand-activated transcription factor activity	0.999945104	0.002497202	1	0.89	NR1D1/NR2F1
molecular_function	GO:0043169	cation binding	0.99923766	0.002692726	1	0.891	ADNP/ASH1L/CPEB4/CREBBP/EP300/GRIN1/JMJD1C/KMT2A/NR1D1/NR2F1/POGZ/PRKCA/RERE/ZNF292
cellular_component	GO:0098948	intrinsic component of postsynaptic specialization membrane	0.999784503	0.006100596	1	0.923	GRIN1/LRRC4
cellular_component	GO:0032991	protein-containing complex	0.997813125	0.006541761	1	0.925	ARID1B/CPEB4/CREBBP/EP300/GRIN1/HNRNPU/KCNQ2/KMT2A/NR1D1/POGZ/PRKCA/RERE/SETD5/SMARCA2/SYNE1/TNRC6B
cellular_component	GO:1904949	ATPase complex	0.999758703	0.006569896	1	0.925	ARID1B/SMARCA2
cellular_component	GO:0000932	P-body	0.999721305	0.007220445	1	0.928	SYNE1/TNRC6B
cellular_component	GO:0000123	histone acetyltransferase complex	0.999711405	0.007387478	1	0.93	CREBBP/EP300
cellular_component	GO:0035097	histone methyltransferase complex	0.99970128	0.007556258	1	0.931	KMT2A/POGZ
biological_process	GO:0018964	propylene metabolic process	1	0.001499732	1	0.94	GRIN1
biological_process	GO:0036268	swimming	1	0.001499732	1	0.94	EP300
biological_process	GO:0061921	peptidyl-lysine propionylation	1	0.001499732	1	0.94	EP300
biological_process	GO:0140067	peptidyl-lysine butyrylation	1	0.001499732	1	0.94	EP300
biological_process	GO:1902889	protein localization to spindle microtubule	1	0.001499732	1	0.94	HNRNPU
biological_process	GO:1903699	tarsal gland development	1	0.001499732	1	0.94	ASH1L
biological_process	GO:1903709	uterine gland development	1	0.001499732	1	0.94	ASH1L
biological_process	GO:1990280	RNA localization to chromatin	1	0.001499732	1	0.94	HNRNPU
biological_process	GO:0031062	positive regulation of histone methylation	0.999973373	0.001552988	1	0.941	BRD4/KMT2A
biological_process	GO:0072595	maintenance of protein localization in organelle	0.999973373	0.001552988	1	0.941	HNRNPU/SYNE1
biological_process	GO:0048667	cell morphogenesis involved in neuron differentiation	0.999810675	0.001580714	1	0.941	ADNP/CUX1/GRIN1/PRKCA/RERE
biological_process	GO:1903047	mitotic cell cycle process	0.999763447	0.001588432	1	0.942	BRD4/EP300/HNRNPU/POGZ/PRKCA/SON
biological_process	GO:0033044	regulation of chromosome organization	0.999860815	0.001600212	1	0.942	BRD4/HNRNPU/KMT2A/SETD5
biological_process	GO:0051130	positive regulation of cellular component organization	0.999717696	0.001618125	1	0.942	ADNP/BRD4/CUX1/EP300/HNRNPU/HUWE1/KMT2A
biological_process	GO:0051246	regulation of protein metabolic process	0.999577	0.001734745	1	0.946	ADNP/ASH1L/BRD4/CPEB4/EP300/GRIN1/HUWE1/KMT2A/PRKCA/SETD5/TNRC6B
biological_process	GO:0045931	positive regulation of mitotic cell cycle	0.999902644	0.00182314	1	0.948	BRD4/HNRNPU/PRKCA
biological_process	GO:0071396	cellular response to lipid	0.999762344	0.001901478	1	0.95	EP300/HNRNPU/NR1D1/NR2F1/PRKCA
biological_process	GO:0018023	peptidyl-lysine trimethylation	0.999961606	0.001973468	1	0.95	BRD4/KMT2A
biological_process	GO:0032259	methylation	0.99980904	0.002050112	1	0.95	ASH1L/BRD4/KMT2A/SETD5
biological_process	GO:0051960	regulation of nervous system development	0.99965844	0.002156627	1	0.951	ADNP/CUX1/EP300/GRIN1/NR1D1/NR2F1
biological_process	GO:2001252	positive regulation of chromosome organization	0.999874709	0.002196015	1	0.951	BRD4/HNRNPU/KMT2A
biological_process	GO:0006338	chromatin remodeling	0.99987191	0.002232083	1	0.951	ARID1B/RERE/SMARCA2
biological_process	GO:0007416	synapse assembly	0.999866177	0.002305324	1	0.952	ADNP/GRIN1/LRRC4
biological_process	GO:0006111	regulation of gluconeogenesis	0.99995006	0.002344443	1	0.954	EP300/NR1D1
biological_process	GO:0044238	primary metabolic process	0.999484243	0.00240053	1	0.955	ADNP/ARID1B/ASH1L/BRD4/CPEB4/CREBBP/CUX1/EP300/FOXG1/GRIN1/HNRNPU/HUWE1/JMJD1C/KMT2A/NR1D1/NR2F1/POGZ/PRKCA/RERE/SETD5/SMARCA2/SON/TNRC6B/ZNF292
biological_process	GO:0048545	response to steroid hormone	0.999764259	0.002417529	1	0.955	EP300/HNRNPU/NR1D1/NR2F1
biological_process	GO:0043124	negative regulation of I-kappaB kinase/NF-kappaB signaling	0.999946856	0.002441945	1	0.956	ASH1L/NR1D1
biological_process	GO:0060284	regulation of cell development	0.999593332	0.002493204	1	0.956	ADNP/CUX1/EP300/GRIN1/NR1D1/NR2F1
biological_process	GO:0043401	steroid hormone mediated signaling pathway	0.99985103	0.002494931	1	0.956	EP300/NR1D1/NR2F1
biological_process	GO:0048812	neuron projection morphogenesis	0.999665175	0.002511272	1	0.956	ADNP/CUX1/GRIN1/PRKCA/RERE
biological_process	GO:0002931	response to ischemia	0.999943521	0.002541339	1	0.958	ARID1B/CPEB4
biological_process	GO:0032784	regulation of DNA-templated transcription, elongation	0.999943521	0.002541339	1	0.958	BRD4/HNRNPU
biological_process	GO:0045787	positive regulation of cell cycle	0.999746678	0.002557409	1	0.958	BRD4/EP300/HNRNPU/PRKCA
biological_process	GO:0045664	regulation of neuron differentiation	0.999642441	0.00264862	1	0.958	ADNP/CUX1/EP300/GRIN1/NR2F1
biological_process	GO:0006367	transcription initiation from RNA polymerase II promoter	0.999831257	0.002734906	1	0.958	CREBBP/NR1D1/NR2F1
biological_process	GO:0120039	plasma membrane bounded cell projection morphogenesis	0.999624606	0.002755182	1	0.958	ADNP/CUX1/GRIN1/PRKCA/RERE
biological_process	GO:0048858	cell projection morphogenesis	0.999612331	0.002827943	1	0.958	ADNP/CUX1/GRIN1/PRKCA/RERE
biological_process	GO:0035065	regulation of histone acetylation	0.999932699	0.002850822	1	0.961	KMT2A/SETD5
biological_process	GO:0002833	positive regulation of response to biotic stimulus	0.999708527	0.00285378	1	0.961	CREBBP/EP300/NR1D1/PRKCA
biological_process	GO:0120035	regulation of plasma membrane bounded cell projection organization	0.999593329	0.002939704	1	0.961	ADNP/CUX1/EP300/GRIN1/NR2F1
biological_process	GO:0045747	positive regulation of Notch signaling pathway	0.999928812	0.002957731	1	0.963	CREBBP/EP300
cellular_component	GO:0098590	plasma membrane region	0.998371011	0.007798115	1	0.963	ARHGAP32/CPEB4/GRIN1/LRRC4/PRR12/SYNE1
molecular_function	GO:0035403	histone kinase activity (H3-T6 specific)	0.999997586	0.003161964	1	0.971	PRKCA
molecular_function	GO:0000993	RNA polymerase II complex binding	0.999921194	0.003164705	1	0.971	BRD4/HNRNPU
molecular_function	GO:0001102	RNA polymerase II activating transcription factor binding	0.999921194	0.003164705	1	0.971	CREBBP/EP300
molecular_function	GO:0003707	steroid hormone receptor activity	0.999907044	0.003526414	1	0.971	NR1D1/NR2F1
molecular_function	GO:0042393	histone binding	0.999752647	0.003625624	1	0.971	BRD4/KMT2A/SMARCA2
molecular_function	GO:0043175	RNA polymerase core enzyme binding	0.999879949	0.004170088	1	0.972	BRD4/HNRNPU
molecular_function	GO:0036002	pre-mRNA binding	0.999867817	0.0044417	1	0.973	EP300/HNRNPU
molecular_function	GO:0004402	histone acetyltransferase activity	0.999861463	0.004580512	1	0.973	CREBBP/EP300
molecular_function	GO:0008168	methyltransferase activity	0.999654985	0.004630386	1	0.973	ASH1L/KMT2A/SETD5
molecular_function	GO:0003684	damaged DNA binding	0.999854914	0.004721319	1	0.973	CREBBP/EP300
cellular_component	GO:0070937	CRD-mediated mRNA stability complex	0.999966557	0.009095671	1	0.978	HNRNPU
cellular_component	GO:0031248	protein acetyltransferase complex	0.999599691	0.009153034	1	0.979	CREBBP/EP300
cellular_component	GO:1902493	acetyltransferase complex	0.999599691	0.009153034	1	0.979	CREBBP/EP300
cellular_component	GO:0099634	postsynaptic specialization membrane	0.999520988	0.010294045	1	0.981	GRIN1/LRRC4
biological_process	GO:0000301	retrograde transport, vesicle recycling within Golgi	0.999997831	0.002997295	1	0.99	CUX1
biological_process	GO:0001966	thigmotaxis	0.999997831	0.002997295	1	0.99	EP300
biological_process	GO:0008355	olfactory learning	0.999997831	0.002997295	1	0.99	GRIN1
biological_process	GO:0021691	cerebellar Purkinje cell layer maturation	0.999997831	0.002997295	1	0.99	RERE
biological_process	GO:0035408	histone H3-T6 phosphorylation	0.999997831	0.002997295	1	0.99	PRKCA
biological_process	GO:0043449	cellular alkene metabolic process	0.999997831	0.002997295	1	0.99	GRIN1
biological_process	GO:0140066	peptidyl-lysine crotonylation	0.999997831	0.002997295	1	0.99	EP300
biological_process	GO:1902423	regulation of attachment of mitotic spindle microtubules to kinetochore	0.999997831	0.002997295	1	0.99	HNRNPU
biological_process	GO:1902425	positive regulation of attachment of mitotic spindle microtubules to kinetochore	0.999997831	0.002997295	1	0.99	HNRNPU
biological_process	GO:1905429	response to glycine	0.999997831	0.002997295	1	0.99	GRIN1
biological_process	GO:1905636	positive regulation of RNA polymerase II regulatory region sequence-specific DNA binding	0.999997831	0.002997295	1	0.99	EP300
biological_process	GO:2000707	positive regulation of dense core granule biogenesis	0.999997831	0.002997295	1	0.99	PRKCA
biological_process	GO:2001255	positive regulation of histone H3-K36 trimethylation	0.999997831	0.002997295	1	0.99	BRD4
biological_process	GO:0031344	regulation of cell projection organization	0.999560037	0.003133089	1	0.99	ADNP/CUX1/EP300/GRIN1/NR2F1
biological_process	GO:0051568	histone H3-K4 methylation	0.999920602	0.003177138	1	0.99	ASH1L/KMT2A
biological_process	GO:0032990	cell part morphogenesis	0.999549643	0.003192869	1	0.99	ADNP/CUX1/GRIN1/PRKCA/RERE
biological_process	GO:0061013	regulation of mRNA catabolic process	0.999790171	0.003210982	1	0.99	HNRNPU/PRKCA/TNRC6B
molecular_function	GO:0045322	unmethylated CpG binding	0.999992765	0.004739329	1	0.99	KMT2A
molecular_function	GO:0106140	P-TEFb complex binding	0.999992765	0.004739329	1	0.99	BRD4
molecular_function	GO:0061733	peptide-lysine-N-acetyltransferase activity	0.999848165	0.004864116	1	0.99	CREBBP/EP300
molecular_function	GO:0043167	ion binding	0.998431657	0.005031128	1	0.99	ADNP/ARHGAP32/ASH1L/CPEB4/CREBBP/EP300/GRIN1/HNRNPU/JMJD1C/KMT2A/NR1D1/NR2F1/POGZ/PRKCA/RERE/SMARCA2/ZNF292
molecular_function	GO:0016741	transferase activity, transferring one-carbon groups	0.9995832	0.005319745	1	0.99	ASH1L/KMT2A/SETD5
molecular_function	GO:0001098	basal transcription machinery binding	0.999803363	0.005762322	1	0.99	BRD4/HNRNPU
molecular_function	GO:0001099	basal RNA polymerase II transcription machinery binding	0.999803363	0.005762322	1	0.99	BRD4/HNRNPU
molecular_function	GO:0005515	protein binding	0.998704085	0.00614106	1	0.99	ADNP/ARHGAP32/ARID1B/BRD4/CPEB4/CREBBP/CUX1/EP300/FOXG1/GRIN1/HNRNPU/HUWE1/JMJD1C/KCNQ2/KMT2A/LRRC4/NR1D1/NR2F1/POGZ/PRKCA/RERE/SMARCA2/SON/SYNE1/TNRC6B
molecular_function	GO:0034212	peptide N-acetyltransferase activity	0.999778072	0.006237783	1	0.99	CREBBP/EP300
biological_process	GO:0000278	mitotic cell cycle	0.999402023	0.003433287	1	0.991	BRD4/EP300/HNRNPU/POGZ/PRKCA/SON
biological_process	GO:0032870	cellular response to hormone stimulus	0.999498558	0.003482881	1	0.991	ARID1B/EP300/HNRNPU/NR1D1/NR2F1
biological_process	GO:2000756	regulation of peptidyl-lysine acetylation	0.999907165	0.003520143	1	0.992	KMT2A/SETD5
biological_process	GO:0007268	chemical synaptic transmission	0.999479251	0.003590947	1	0.992	ADNP/ARID1B/GRIN1/KCNQ2/LRRC4
biological_process	GO:0098916	anterograde trans-synaptic signaling	0.999479251	0.003590947	1	0.992	ADNP/ARID1B/GRIN1/KCNQ2/LRRC4
biological_process	GO:1901215	negative regulation of neuron death	0.99975154	0.003636196	1	0.992	ADNP/CPEB4/GRIN1
biological_process	GO:0044237	cellular metabolic process	0.999171211	0.003663476	1	0.992	ADNP/ARID1B/ASH1L/BRD4/CPEB4/CREBBP/CUX1/EP300/FOXG1/GRIN1/HNRNPU/HUWE1/JMJD1C/KMT2A/NR1D1/NR2F1/POGZ/PRKCA/RERE/SETD5/SMARCA2/SON/TNRC6B/ZNF292
biological_process	GO:0043523	regulation of neuron apoptotic process	0.999742304	0.003735143	1	0.992	ADNP/CPEB4/GRIN1
biological_process	GO:0000902	cell morphogenesis	0.999335815	0.003745394	1	0.992	ADNP/CUX1/EP300/GRIN1/PRKCA/RERE
biological_process	GO:0099537	trans-synaptic signaling	0.999447151	0.003768886	1	0.993	ADNP/ARID1B/GRIN1/KCNQ2/LRRC4
biological_process	GO:0045815	positive regulation of gene expression, epigenetic	0.999887053	0.004003189	1	0.993	ARID1B/EP300
biological_process	GO:0036294	cellular response to decreased oxygen levels	0.999708025	0.00409442	1	0.993	CPEB4/CREBBP/EP300
biological_process	GO:0099536	synaptic signaling	0.999369255	0.004192492	1	0.993	ADNP/ARID1B/GRIN1/KCNQ2/LRRC4
biological_process	GO:0031060	regulation of histone methylation	0.999876013	0.004255632	1	0.993	BRD4/KMT2A
biological_process	GO:0045444	fat cell differentiation	0.99967613	0.004418626	1	0.993	EP300/HNRNPU/NR1D1
cellular_component	GO:0016593	Cdc73/Paf1 complex	0.999937691	0.012109751	1	0.993	SETD5
cellular_component	GO:0030054	cell junction	0.997192598	0.01219339	1	0.993	ARHGAP32/ASH1L/CPEB4/GRIN1/LRRC4/PRR12
cellular_component	GO:0005622	intracellular	0.997636683	0.012440075	1	0.993	ADNP/ARHGAP32/ARID1B/ASH1L/BRD4/CPEB4/CREBBP/CUX1/EP300/FOXG1/GRIN1/HNRNPU/HUWE1/JMJD1C/KMT2A/NR1D1/NR2F1/POGZ/PRKCA/PRR12/RERE/SETD5/SMARCA2/SON/SYNE1/TNRC6B/UBN2/ZNF292
cellular_component	GO:0034708	methyltransferase complex	0.999335232	0.012754605	1	0.993	KMT2A/POGZ
cellular_component	GO:0030424	axon	0.997967202	0.012840991	1	0.993	ADNP/CPEB4/GRIN1/KCNQ2
cellular_component	GO:1990124	messenger ribonucleoprotein complex	0.999919964	0.013613465	1	0.995	CPEB4
cellular_component	GO:0099055	integral component of postsynaptic membrane	0.999264449	0.013626494	1	0.995	GRIN1/LRRC4
cellular_component	GO:0098936	intrinsic component of postsynaptic membrane	0.999169435	0.014751916	1	0.995	GRIN1/LRRC4
molecular_function	GO:0001097	TFIIH-class transcription factor complex binding	0.999985544	0.006314286	1	0.997	HNRNPU
molecular_function	GO:0070063	RNA polymerase binding	0.999769196	0.006400133	1	0.997	BRD4/HNRNPU
biological_process	GO:0000416	positive regulation of histone H3-K36 methylation	0.999993499	0.004492693	1	0.999	BRD4
biological_process	GO:0006990	positive regulation of transcription from RNA polymerase II promoter involved in unfolded protein response	0.999993499	0.004492693	1	0.999	EP300
biological_process	GO:0021586	pons maturation	0.999993499	0.004492693	1	0.999	GRIN1
biological_process	GO:0021590	cerebellum maturation	0.999993499	0.004492693	1	0.999	RERE
biological_process	GO:0021699	cerebellar cortex maturation	0.999993499	0.004492693	1	0.999	RERE
biological_process	GO:0033484	nitric oxide homeostasis	0.999993499	0.004492693	1	0.999	ADNP
biological_process	GO:0043578	nuclear matrix organization	0.999993499	0.004492693	1	0.999	SYNE1
biological_process	GO:0043969	histone H2B acetylation	0.999993499	0.004492693	1	0.999	EP300
biological_process	GO:0060086	circadian temperature homeostasis	0.999993499	0.004492693	1	0.999	NR1D1
biological_process	GO:0061110	dense core granule biogenesis	0.999993499	0.004492693	1	0.999	PRKCA
biological_process	GO:0070859	positive regulation of bile acid biosynthetic process	0.999993499	0.004492693	1	0.999	NR1D1
biological_process	GO:0090292	nuclear matrix anchoring at nuclear membrane	0.999993499	0.004492693	1	0.999	SYNE1
biological_process	GO:0097676	histone H3-K36 dimethylation	0.999993499	0.004492693	1	0.999	ASH1L
biological_process	GO:0098961	dendritic transport of ribonucleoprotein complex	0.999993499	0.004492693	1	0.999	HNRNPU
biological_process	GO:0098963	dendritic transport of messenger ribonucleoprotein complex	0.999993499	0.004492693	1	0.999	HNRNPU
biological_process	GO:1900673	olefin metabolic process	0.999993499	0.004492693	1	0.999	GRIN1
biological_process	GO:1901407	regulation of phosphorylation of RNA polymerase II C-terminal domain	0.999993499	0.004492693	1	0.999	BRD4
biological_process	GO:1904253	positive regulation of bile acid metabolic process	0.999993499	0.004492693	1	0.999	NR1D1
biological_process	GO:1905642	negative regulation of DNA methylation	0.999993499	0.004492693	1	0.999	KMT2A
biological_process	GO:2000705	regulation of dense core granule biogenesis	0.999993499	0.004492693	1	0.999	PRKCA
biological_process	GO:2001253	regulation of histone H3-K36 trimethylation	0.999993499	0.004492693	1	0.999	BRD4
biological_process	GO:0043967	histone H4 acetylation	0.999864293	0.0045153	1	0.999	EP300/KMT2A
biological_process	GO:0071495	cellular response to endogenous stimulus	0.999017688	0.004640158	1	0.999	ARID1B/CPEB4/CREBBP/EP300/HNRNPU/NR1D1/NR2F1
biological_process	GO:0031399	regulation of protein modification process	0.998839572	0.004916279	1	0.999	ADNP/ASH1L/BRD4/EP300/HUWE1/KMT2A/PRKCA/SETD5
biological_process	GO:0009755	hormone-mediated signaling pathway	0.999617517	0.004992926	1	0.999	EP300/NR1D1/NR2F1
biological_process	GO:0071453	cellular response to oxygen levels	0.999611265	0.005052721	1	0.999	CPEB4/CREBBP/EP300
biological_process	GO:0043122	regulation of I-kappaB kinase/NF-kappaB signaling	0.999592071	0.005234711	1	0.999	ASH1L/BRD4/NR1D1
biological_process	GO:1901983	regulation of protein acetylation	0.999824866	0.005337222	1	0.999	KMT2A/SETD5
biological_process	GO:0051402	neuron apoptotic process	0.999578903	0.005358218	1	0.999	ADNP/CPEB4/GRIN1
biological_process	GO:0032507	maintenance of protein location in cell	0.999817649	0.005480413	1	0.999	HNRNPU/SYNE1
biological_process	GO:0032481	positive regulation of type I interferon production	0.999794847	0.005920516	1	0.999	CREBBP/EP300
biological_process	GO:0061418	regulation of transcription from RNA polymerase II promoter in response to hypoxia	0.999794847	0.005920516	1	0.999	CREBBP/EP300
molecular_function	GO:0022849	glutamate-gated calcium ion channel activity	0.99997593	0.00788684	1	0.999	GRIN1
molecular_function	GO:0043426	MRF binding	0.99997593	0.00788684	1	0.999	CREBBP
molecular_function	GO:0050733	RS domain binding	0.99997593	0.00788684	1	0.999	SON
molecular_function	GO:0033613	activating transcription factor binding	0.999678799	0.007947055	1	0.999	CREBBP/EP300
molecular_function	GO:0044877	protein-containing complex binding	0.998327063	0.008030873	1	0.999	BRD4/CPEB4/GRIN1/HNRNPU/PRKCA/SYNE1
molecular_function	GO:0008080	N-acetyltransferase activity	0.999619969	0.008872117	1	0.999	CREBBP/EP300
molecular_function	GO:0003730	mRNA 3'-UTR binding	0.999607429	0.009062669	1	0.999	CPEB4/HNRNPU
molecular_function	GO:0061629	RNA polymerase II-specific DNA-binding transcription factor binding	0.999105646	0.00930593	1	0.999	CREBBP/EP300/JMJD1C
molecular_function	GO:0001134	transcription regulator recruiting activity	0.999963931	0.009456994	1	0.999	BRD4
molecular_function	GO:0004468	lysine N-acetyltransferase activity, acting on acetyl phosphate as donor	0.999963931	0.009456994	1	0.999	EP300
molecular_function	GO:0044323	retinoic acid-responsive element binding	0.999963931	0.009456994	1	0.999	NR2F1
molecular_function	GO:0000978	RNA polymerase II proximal promoter sequence-specific DNA binding	0.998526313	0.010065424	1	0.999	EP300/HNRNPU/NR1D1/NR2F1
cellular_component	GO:0017146	NMDA selective glutamate receptor complex	0.999877955	0.016614259	1	0.999	GRIN1
cellular_component	GO:0034992	microtubule organizing center attachment site	0.999877955	0.016614259	1	0.999	SYNE1
cellular_component	GO:0034993	meiotic nuclear membrane microtubule tethering complex	0.999877955	0.016614259	1	0.999	SYNE1
cellular_component	GO:0106083	nuclear membrane protein complex	0.999877955	0.016614259	1	0.999	SYNE1
cellular_component	GO:0106094	nuclear membrane microtubule tethering complex	0.999877955	0.016614259	1	0.999	SYNE1
cellular_component	GO:0043232	intracellular non-membrane-bounded organelle	0.993882368	0.016784562	1	0.999	ARHGAP32/ARID1B/ASH1L/BRD4/CREBBP/EP300/HNRNPU/JMJD1C/NR1D1/POGZ/SMARCA2/SYNE1/TNRC6B
cellular_component	GO:0043228	non-membrane-bounded organelle	0.993772368	0.017047346	1	0.999	ARHGAP32/ARID1B/ASH1L/BRD4/CREBBP/EP300/HNRNPU/JMJD1C/NR1D1/POGZ/SMARCA2/SYNE1/TNRC6B
cellular_component	GO:0005667	transcription factor complex	0.997879018	0.017394519	1	0.999	EP300/HNRNPU/NR1D1
biological_process	GO:0002159	desmosome assembly	0.99998701	0.005985927	1	1	PRKCA
biological_process	GO:0021942	radial glia guided migration of Purkinje cell	0.99998701	0.005985927	1	1	RERE
biological_process	GO:0097026	dendritic cell dendrite assembly	0.99998701	0.005985927	1	1	ARID1B
biological_process	GO:0097198	histone H3-K36 trimethylation	0.99998701	0.005985927	1	1	BRD4
biological_process	GO:0006352	DNA-templated transcription, initiation	0.999508458	0.006002185	1	1	CREBBP/NR1D1/NR2F1
biological_process	GO:0031347	regulation of defense response	0.999001199	0.006073905	1	1	ASH1L/BRD4/CREBBP/EP300/NR1D1
biological_process	GO:0032989	cellular component morphogenesis	0.998798704	0.006112721	1	1	ADNP/CUX1/EP300/GRIN1/PRKCA/RERE
biological_process	GO:1900034	regulation of cellular response to heat	0.999778663	0.006222642	1	1	CREBBP/EP300
biological_process	GO:0007611	learning or memory	0.999454389	0.006479493	1	1	ADNP/EP300/GRIN1
biological_process	GO:0034644	cellular response to UV	0.999752871	0.006688813	1	1	CREBBP/EP300
biological_process	GO:0006368	transcription elongation from RNA polymerase II promoter	0.99973464	0.007008188	1	1	BRD4/HNRNPU
biological_process	GO:0002831	regulation of response to biotic stimulus	0.999041301	0.007212958	1	1	CREBBP/EP300/NR1D1/PRKCA
biological_process	GO:0006915	apoptotic process	0.998172732	0.007233943	1	1	ADNP/CPEB4/CREBBP/EP300/GRIN1/KMT2A/PRKCA/SON
biological_process	GO:0007249	I-kappaB kinase/NF-kappaB signaling	0.999342919	0.007424928	1	1	ASH1L/BRD4/NR1D1
biological_process	GO:0001661	conditioned taste aversion	0.999978371	0.007477001	1	1	GRIN1
biological_process	GO:0051987	positive regulation of attachment of spindle microtubules to kinetochore	0.999978371	0.007477001	1	1	HNRNPU
biological_process	GO:0061889	negative regulation of astrocyte activation	0.999978371	0.007477001	1	1	NR1D1
biological_process	GO:0070934	CRD-mediated mRNA stabilization	0.999978371	0.007477001	1	1	HNRNPU
biological_process	GO:0106071	positive regulation of adenylate cyclase-activating G protein-coupled receptor signaling pathway	0.999978371	0.007477001	1	1	PRKCA
biological_process	GO:0048609	multicellular organismal reproductive process	0.998705053	0.007484891	1	1	ADNP/ASH1L/GRIN1/SMARCA2/SYNE1
biological_process	GO:0006094	gluconeogenesis	0.999685313	0.007836408	1	1	EP300/NR1D1
biological_process	GO:0031058	positive regulation of histone modification	0.999674788	0.008007117	1	1	BRD4/KMT2A
biological_process	GO:0032504	multicellular organism reproduction	0.998581253	0.008054528	1	1	ADNP/ASH1L/GRIN1/SMARCA2/SYNE1
biological_process	GO:0030522	intracellular receptor signaling pathway	0.999256838	0.008125105	1	1	EP300/NR1D1/NR2F1
biological_process	GO:0048814	regulation of dendrite morphogenesis	0.999664039	0.008179502	1	1	CUX1/GRIN1
biological_process	GO:0043902	positive regulation of multi-organism process	0.998846697	0.008324265	1	1	CREBBP/EP300/NR1D1/PRKCA
biological_process	GO:0019319	hexose biosynthetic process	0.999653062	0.008353559	1	1	EP300/NR1D1
biological_process	GO:0010976	positive regulation of neuron projection development	0.999226448	0.0083669	1	1	ADNP/CUX1/EP300
biological_process	GO:0031647	regulation of protein stability	0.999195185	0.008612927	1	1	CREBBP/EP300/NR1D1
biological_process	GO:0051651	maintenance of location in cell	0.999618752	0.008885709	1	1	HNRNPU/SYNE1
biological_process	GO:0000414	regulation of histone H3-K36 methylation	0.999967586	0.008965919	1	1	BRD4
biological_process	GO:0010871	negative regulation of receptor biosynthetic process	0.999967586	0.008965919	1	1	NR1D1
biological_process	GO:0061038	uterus morphogenesis	0.999967586	0.008965919	1	1	ASH1L
biological_process	GO:0071440	regulation of histone H3-K14 acetylation	0.999967586	0.008965919	1	1	KMT2A
biological_process	GO:2000371	regulation of DNA topoisomerase (ATP-hydrolyzing) activity	0.999967586	0.008965919	1	1	HNRNPU
biological_process	GO:2000373	positive regulation of DNA topoisomerase (ATP-hydrolyzing) activity	0.999967586	0.008965919	1	1	HNRNPU
biological_process	GO:0071704	organic substance metabolic process	0.997644346	0.009223774	1	1	ADNP/ARID1B/ASH1L/BRD4/CPEB4/CREBBP/CUX1/EP300/FOXG1/GRIN1/HNRNPU/HUWE1/JMJD1C/KMT2A/NR1D1/NR2F1/POGZ/PRKCA/RERE/SETD5/SMARCA2/SON/TNRC6B/ZNF292
biological_process	GO:0043255	regulation of carbohydrate biosynthetic process	0.999594707	0.009248741	1	1	EP300/NR1D1
biological_process	GO:0046364	monosaccharide biosynthetic process	0.999582327	0.009432721	1	1	EP300/NR1D1
biological_process	GO:0048024	regulation of mRNA splicing, via spliceosome	0.999582327	0.009432721	1	1	HNRNPU/SON
biological_process	GO:0030097	hemopoiesis	0.998266917	0.009457564	1	1	CREBBP/EP300/KMT2A/PRKCA/TNRC6B
biological_process	GO:0050890	cognition	0.999061138	0.009639678	1	1	ADNP/EP300/GRIN1
biological_process	GO:0007215	glutamate receptor signaling pathway	0.999556843	0.009805587	1	1	CPEB4/GRIN1
biological_process	GO:0002758	innate immune response-activating signal transduction	0.999037356	0.009817484	1	1	CREBBP/EP300/NR1D1
biological_process	GO:0090068	positive regulation of cell cycle process	0.999037356	0.009817484	1	1	BRD4/EP300/HNRNPU
biological_process	GO:0010769	regulation of cell morphogenesis involved in differentiation	0.999000888	0.010087795	1	1	ADNP/CUX1/GRIN1
biological_process	GO:1905269	positive regulation of chromatin organization	0.999516775	0.010377073	1	1	BRD4/KMT2A
biological_process	GO:0035405	histone-threonine phosphorylation	0.999954662	0.010452682	1	1	PRKCA
biological_process	GO:0090235	regulation of metaphase plate congression	0.999954662	0.010452682	1	1	HNRNPU
biological_process	GO:1903979	negative regulation of microglial cell activation	0.999954662	0.010452682	1	1	NR1D1
biological_process	GO:0090100	positive regulation of transmembrane receptor protein serine/threonine kinase signaling pathway	0.999502921	0.010570798	1	1	CREBBP/EP300
biological_process	GO:0043066	negative regulation of apoptotic process	0.998003608	0.010592442	1	1	ADNP/CPEB4/GRIN1/PRKCA/SON
biological_process	GO:0008593	regulation of Notch signaling pathway	0.999488813	0.01076613	1	1	CREBBP/EP300
biological_process	GO:0045185	maintenance of protein location	0.999488813	0.01076613	1	1	HNRNPU/SYNE1
biological_process	GO:0012501	programmed cell death	0.997016025	0.010960695	1	1	ADNP/CPEB4/CREBBP/EP300/GRIN1/KMT2A/PRKCA/SON
biological_process	GO:0051963	regulation of synapse assembly	0.999474451	0.010963065	1	1	ADNP/GRIN1
biological_process	GO:0033993	response to lipid	0.997901688	0.011023199	1	1	EP300/HNRNPU/NR1D1/NR2F1/PRKCA
molecular_function	GO:0004972	NMDA glutamate receptor activity	0.999949553	0.011024752	1	1	GRIN1
molecular_function	GO:0035184	histone threonine kinase activity	0.999949553	0.011024752	1	1	PRKCA
biological_process	GO:1901214	regulation of neuron death	0.998845225	0.011212543	1	1	ADNP/CPEB4/GRIN1
biological_process	GO:0022607	cellular component assembly	0.996529969	0.01129734	1	1	ADNP/ARID1B/CREBBP/EP300/GRIN1/HNRNPU/KMT2A/LRRC4/POGZ/PRKCA
biological_process	GO:0009416	response to light stimulus	0.998831527	0.011309431	1	1	CREBBP/EP300/GRIN1
biological_process	GO:0007610	behavior	0.998283539	0.01132268	1	1	ADNP/EP300/GRIN1/NR1D1
biological_process	GO:0009719	response to endogenous stimulus	0.997128556	0.011398557	1	1	ARID1B/CPEB4/CREBBP/EP300/HNRNPU/NR1D1/NR2F1
biological_process	GO:0048534	hematopoietic or lymphoid organ development	0.997807796	0.011416173	1	1	CREBBP/EP300/KMT2A/PRKCA/TNRC6B
biological_process	GO:0043069	negative regulation of programmed cell death	0.997771772	0.011566008	1	1	ADNP/CPEB4/GRIN1/PRKCA/SON
biological_process	GO:0044087	regulation of cellular component biogenesis	0.997771772	0.011566008	1	1	ADNP/EP300/GRIN1/HNRNPU/PRKCA
biological_process	GO:0002218	activation of innate immune response	0.998761319	0.011801205	1	1	CREBBP/EP300/NR1D1
biological_process	GO:0007270	neuron-neuron synaptic transmission	0.999939606	0.011937295	1	1	ARID1B
biological_process	GO:0031666	positive regulation of lipopolysaccharide-mediated signaling pathway	0.999939606	0.011937295	1	1	PRKCA
biological_process	GO:0034351	negative regulation of glial cell apoptotic process	0.999939606	0.011937295	1	1	PRKCA
biological_process	GO:0035947	regulation of gluconeogenesis by regulation of transcription from RNA polymerase II promoter	0.999939606	0.011937295	1	1	NR1D1
biological_process	GO:0044154	histone H3-K14 acetylation	0.999939606	0.011937295	1	1	KMT2A
biological_process	GO:0048733	sebaceous gland development	0.999939606	0.011937295	1	1	ASH1L
biological_process	GO:0060179	male mating behavior	0.999939606	0.011937295	1	1	GRIN1
biological_process	GO:0061888	regulation of astrocyte activation	0.999939606	0.011937295	1	1	NR1D1
biological_process	GO:0098976	excitatory chemical synaptic transmission	0.999939606	0.011937295	1	1	GRIN1
biological_process	GO:2000766	negative regulation of cytoplasmic translation	0.999939606	0.011937295	1	1	CPEB4
biological_process	GO:0044267	cellular protein metabolic process	0.99587987	0.011962373	1	1	ADNP/ASH1L/BRD4/CPEB4/CREBBP/EP300/GRIN1/HUWE1/JMJD1C/KMT2A/NR1D1/PRKCA/SETD5/TNRC6B
biological_process	GO:0022037	metencephalon development	0.999398757	0.011971595	1	1	GRIN1/RERE
biological_process	GO:0006354	DNA-templated transcription, elongation	0.999382828	0.012178039	1	1	BRD4/HNRNPU
biological_process	GO:0002223	stimulatory C-type lectin receptor signaling pathway	0.999366631	0.012386051	1	1	CREBBP/EP300
biological_process	GO:0043200	response to amino acid	0.999366631	0.012386051	1	1	CPEB4/GRIN1
biological_process	GO:0071407	cellular response to organic cyclic compound	0.998043057	0.01252879	1	1	EP300/HNRNPU/NR1D1/NR2F1
molecular_function	GO:0034046	poly(G) binding	0.999932803	0.012590117	1	1	HNRNPU
molecular_function	GO:0046975	histone methyltransferase activity (H3-K36 specific)	0.999932803	0.012590117	1	1	ASH1L
biological_process	GO:0002220	innate immune response activating cell surface receptor signaling pathway	0.999316415	0.013019448	1	1	CREBBP/EP300
biological_process	GO:2000736	regulation of stem cell differentiation	0.999316415	0.013019448	1	1	HNRNPU/KMT2A
molecular_function	GO:0016407	acetyltransferase activity	0.999316463	0.013024763	1	1	CREBBP/EP300
biological_process	GO:0010638	positive regulation of organelle organization	0.997899181	0.013233459	1	1	BRD4/HNRNPU/HUWE1/KMT2A
biological_process	GO:0007613	memory	0.999299128	0.013233684	1	1	ADNP/GRIN1
biological_process	GO:0010906	regulation of glucose metabolic process	0.999299128	0.013233684	1	1	EP300/NR1D1
biological_process	GO:0007614	short-term memory	0.999922423	0.01341976	1	1	ADNP
biological_process	GO:0010835	regulation of protein ADP-ribosylation	0.999922423	0.01341976	1	1	ADNP
biological_process	GO:0010911	regulation of isomerase activity	0.999922423	0.01341976	1	1	HNRNPU
biological_process	GO:0010912	positive regulation of isomerase activity	0.999922423	0.01341976	1	1	HNRNPU
biological_process	GO:0021932	hindbrain radial glia guided cell migration	0.999922423	0.01341976	1	1	RERE
biological_process	GO:0034144	negative regulation of toll-like receptor 4 signaling pathway	0.999922423	0.01341976	1	1	NR1D1
biological_process	GO:0090043	regulation of tubulin deacetylation	0.999922423	0.01341976	1	1	EP300
biological_process	GO:0090286	cytoskeletal anchoring at nuclear membrane	0.999922423	0.01341976	1	1	SYNE1
biological_process	GO:0097119	postsynaptic density protein 95 clustering	0.999922423	0.01341976	1	1	LRRC4
biological_process	GO:0098935	dendritic transport	0.999922423	0.01341976	1	1	HNRNPU
biological_process	GO:0014070	response to organic cyclic compound	0.997275268	0.013583254	1	1	EP300/GRIN1/HNRNPU/NR1D1/NR2F1
molecular_function	GO:0016410	N-acyltransferase activity	0.999260802	0.013708241	1	1	CREBBP/EP300
biological_process	GO:0017015	regulation of transforming growth factor beta receptor signaling pathway	0.9992456	0.013885637	1	1	CREBBP/EP300
biological_process	GO:0043618	regulation of transcription from RNA polymerase II promoter in response to stress	0.999227195	0.014106021	1	1	CREBBP/EP300
molecular_function	GO:0003680	AT DNA binding	0.999913688	0.014153093	1	1	KMT2A
molecular_function	GO:0097157	pre-mRNA intronic binding	0.999913688	0.014153093	1	1	EP300
molecular_function	GO:0097677	STAT family protein binding	0.999913688	0.014153093	1	1	EP300
biological_process	GO:1903844	regulation of cellular response to transforming growth factor beta stimulus	0.999208506	0.01432793	1	1	CREBBP/EP300
biological_process	GO:0002520	immune system development	0.997057737	0.014441994	1	1	CREBBP/EP300/KMT2A/PRKCA/TNRC6B
biological_process	GO:0009725	response to hormone	0.997057737	0.014441994	1	1	ARID1B/EP300/HNRNPU/NR1D1/NR2F1
biological_process	GO:0051053	negative regulation of DNA metabolic process	0.999189531	0.014551359	1	1	HNRNPU/KMT2A
biological_process	GO:0045597	positive regulation of cell differentiation	0.996967136	0.014795644	1	1	ADNP/CUX1/EP300/HNRNPU/PRKCA
biological_process	GO:0070997	neuron death	0.99829454	0.014896918	1	1	ADNP/CPEB4/GRIN1
biological_process	GO:0002934	desmosome organization	0.999903118	0.014900079	1	1	PRKCA
biological_process	GO:0021548	pons development	0.999903118	0.014900079	1	1	GRIN1
biological_process	GO:0033483	gas homeostasis	0.999903118	0.014900079	1	1	ADNP
biological_process	GO:0034350	regulation of glial cell apoptotic process	0.999903118	0.014900079	1	1	PRKCA
biological_process	GO:0042048	olfactory behavior	0.999903118	0.014900079	1	1	GRIN1
biological_process	GO:0048755	branching morphogenesis of a nerve	0.999903118	0.014900079	1	1	RERE
biological_process	GO:0070816	phosphorylation of RNA polymerase II C-terminal domain	0.999903118	0.014900079	1	1	BRD4
biological_process	GO:0090336	positive regulation of brown fat cell differentiation	0.999903118	0.014900079	1	1	HNRNPU
biological_process	GO:0032479	regulation of type I interferon production	0.999130874	0.015230721	1	1	CREBBP/EP300
biological_process	GO:0032103	positive regulation of response to external stimulus	0.997454892	0.015341212	1	1	CREBBP/EP300/NR1D1/PRKCA
biological_process	GO:0043620	regulation of DNA-templated transcription in response to stress	0.999110738	0.015460184	1	1	CREBBP/EP300
biological_process	GO:0008219	cell death	0.995506595	0.015481626	1	1	ADNP/CPEB4/CREBBP/EP300/GRIN1/KMT2A/PRKCA/SON
biological_process	GO:0022402	cell cycle process	0.996257499	0.015535825	1	1	BRD4/EP300/HNRNPU/POGZ/PRKCA/SON
biological_process	GO:0032606	type I interferon production	0.999090307	0.015691145	1	1	CREBBP/EP300
molecular_function	GO:0016595	glutamate binding	0.999892216	0.015713683	1	1	GRIN1
biological_process	GO:0007346	regulation of mitotic cell cycle	0.99735138	0.015819148	1	1	BRD4/EP300/HNRNPU/PRKCA
biological_process	GO:0071482	cellular response to light stimulus	0.99906958	0.015923597	1	1	CREBBP/EP300
biological_process	GO:0051239	regulation of multicellular organismal process	0.994738016	0.01615385	1	1	ADNP/CREBBP/CUX1/EP300/GRIN1/KMT2A/NR1D1/NR2F1/PRKCA/TNRC6B
biological_process	GO:0006997	nucleus organization	0.999048555	0.016157537	1	1	PRKCA/SYNE1
biological_process	GO:0048096	chromatin-mediated maintenance of transcription	0.999881699	0.016378257	1	1	ARID1B
biological_process	GO:0070857	regulation of bile acid biosynthetic process	0.999881699	0.016378257	1	1	NR1D1
biological_process	GO:0090042	tubulin deacetylation	0.999881699	0.016378257	1	1	EP300
biological_process	GO:2000615	regulation of histone H3-K9 acetylation	0.999881699	0.016378257	1	1	KMT2A
biological_process	GO:0045598	regulation of fat cell differentiation	0.999005605	0.016629861	1	1	HNRNPU/NR1D1
biological_process	GO:0060548	negative regulation of cell death	0.996447766	0.016781917	1	1	ADNP/CPEB4/GRIN1/PRKCA/SON
biological_process	GO:0006402	mRNA catabolic process	0.997990385	0.016784796	1	1	HNRNPU/PRKCA/TNRC6B
molecular_function	GO:0008092	cytoskeletal protein binding	0.996314784	0.017282014	1	1	ADNP/EP300/HNRNPU/KCNQ2/SYNE1
biological_process	GO:0043484	regulation of RNA splicing	0.998938901	0.017349387	1	1	HNRNPU/SON
biological_process	GO:0036293	response to decreased oxygen levels	0.997867198	0.017526062	1	1	CPEB4/CREBBP/EP300
molecular_function	GO:0140297	DNA-binding transcription factor binding	0.997862366	0.01755834	1	1	CREBBP/EP300/JMJD1C
biological_process	GO:0045666	positive regulation of neuron differentiation	0.997846169	0.017651379	1	1	ADNP/CUX1/EP300
biological_process	GO:0034605	cellular response to heat	0.998892895	0.017836377	1	1	CREBBP/EP300
biological_process	GO:0050684	regulation of mRNA processing	0.998892895	0.017836377	1	1	HNRNPU/SON
biological_process	GO:0002674	negative regulation of acute inflammatory response	0.99985817	0.017854296	1	1	ASH1L
biological_process	GO:0007077	mitotic nuclear envelope disassembly	0.99985817	0.017854296	1	1	PRKCA
biological_process	GO:0034244	negative regulation of transcription elongation from RNA polymerase II promoter	0.99985817	0.017854296	1	1	HNRNPU
biological_process	GO:0051988	regulation of attachment of spindle microtubules to kinetochore	0.99985817	0.017854296	1	1	HNRNPU
biological_process	GO:0060213	positive regulation of nuclear-transcribed mRNA poly(A) tail shortening	0.99985817	0.017854296	1	1	TNRC6B
biological_process	GO:0050727	regulation of inflammatory response	0.997782218	0.018030374	1	1	ASH1L/BRD4/NR1D1
cellular_component	GO:0071564	npBAF complex	0.999853684	0.018111345	1	1	SMARCA2
molecular_function	GO:0043021	ribonucleoprotein complex binding	0.998815161	0.018650195	1	1	CPEB4/HNRNPU
biological_process	GO:0044085	cellular component biogenesis	0.993741137	0.018740469	1	1	ADNP/ARID1B/CREBBP/EP300/GRIN1/HNRNPU/KMT2A/LRRC4/POGZ/PRKCA
biological_process	GO:0070887	cellular response to chemical stimulus	0.993711812	0.018815538	1	1	ARID1B/CPEB4/CREBBP/EP300/GRIN1/HNRNPU/KMT2A/NR1D1/NR2F1/PRKCA
biological_process	GO:0009411	response to UV	0.998797132	0.01882773	1	1	CREBBP/EP300
biological_process	GO:0045089	positive regulation of innate immune response	0.997627894	0.018932472	1	1	CREBBP/EP300/NR1D1
biological_process	GO:0010675	regulation of cellular carbohydrate metabolic process	0.998772401	0.01907916	1	1	EP300/NR1D1
biological_process	GO:0010033	response to organic substance	0.993593394	0.019118116	1	1	ADNP/ARID1B/CPEB4/CREBBP/EP300/GRIN1/HNRNPU/NR1D1/NR2F1/PRKCA
biological_process	GO:0031346	positive regulation of cell projection organization	0.997582471	0.019194792	1	1	ADNP/CUX1/EP300
biological_process	GO:0001967	suckling behavior	0.999832539	0.019328199	1	1	GRIN1
biological_process	GO:0043970	histone H3-K9 acetylation	0.999832539	0.019328199	1	1	KMT2A
biological_process	GO:0051315	attachment of mitotic spindle microtubules to kinetochore	0.999832539	0.019328199	1	1	HNRNPU
biological_process	GO:0061469	regulation of type B pancreatic cell proliferation	0.999832539	0.019328199	1	1	NR1D1
biological_process	GO:0099640	axo-dendritic protein transport	0.999832539	0.019328199	1	1	HNRNPU
biological_process	GO:1903025	regulation of RNA polymerase II regulatory region sequence-specific DNA binding	0.999832539	0.019328199	1	1	EP300
biological_process	GO:1904251	regulation of bile acid metabolic process	0.999832539	0.019328199	1	1	NR1D1
biological_process	GO:2001040	positive regulation of cellular response to drug	0.999832539	0.019328199	1	1	KMT2A
cellular_component	GO:1990023	mitotic spindle midzone	0.999827245	0.019606228	1	1	HNRNPU
biological_process	GO:0009605	response to external stimulus	0.993600343	0.019846796	1	1	ADNP/ASH1L/BRD4/CPEB4/CREBBP/EP300/GRIN1/NR1D1/PRKCA
biological_process	GO:0008152	metabolic process	0.994199783	0.020247377	1	1	ADNP/ARID1B/ASH1L/BRD4/CPEB4/CREBBP/CUX1/EP300/FOXG1/GRIN1/HNRNPU/HUWE1/JMJD1C/KMT2A/NR1D1/NR2F1/POGZ/PRKCA/RERE/SETD5/SMARCA2/SON/TNRC6B/ZNF292
molecular_function	GO:0032454	histone demethylase activity (H3-K9 specific)	0.999813722	0.020381173	1	1	JMJD1C
biological_process	GO:0070482	response to oxygen levels	0.997321827	0.020673994	1	1	CPEB4/CREBBP/EP300
biological_process	GO:0021535	cell migration in hindbrain	0.99980481	0.020799969	1	1	RERE
biological_process	GO:0032785	negative regulation of DNA-templated transcription, elongation	0.99980481	0.020799969	1	1	HNRNPU
biological_process	GO:0033169	histone H3-K9 demethylation	0.99980481	0.020799969	1	1	JMJD1C
biological_process	GO:0045651	positive regulation of macrophage differentiation	0.99980481	0.020799969	1	1	PRKCA
biological_process	GO:0060211	regulation of nuclear-transcribed mRNA poly(A) tail shortening	0.99980481	0.020799969	1	1	TNRC6B
biological_process	GO:0106070	regulation of adenylate cyclase-activating G protein-coupled receptor signaling pathway	0.99980481	0.020799969	1	1	PRKCA
biological_process	GO:0050773	regulation of dendrite development	0.998590248	0.020878901	1	1	CUX1/GRIN1
molecular_function	GO:0022843	voltage-gated cation channel activity	0.998569562	0.021085199	1	1	GRIN1/KCNQ2
biological_process	GO:0006401	RNA catabolic process	0.997247508	0.021088131	1	1	HNRNPU/PRKCA/TNRC6B
cellular_component	GO:0043083	synaptic cleft	0.999798643	0.02109891	1	1	GRIN1
biological_process	GO:0000070	mitotic sister chromatid segregation	0.998535254	0.021405747	1	1	HNRNPU/POGZ
biological_process	GO:0032102	negative regulation of response to external stimulus	0.997171779	0.021506867	1	1	ASH1L/GRIN1/NR1D1
molecular_function	GO:0140030	modification-dependent protein binding	0.998510972	0.0216435	1	1	BRD4/KMT2A
biological_process	GO:0030902	hindbrain development	0.998507258	0.021671254	1	1	GRIN1/RERE
molecular_function	GO:0016740	transferase activity	0.993153099	0.02205246	1	1	ASH1L/BRD4/CREBBP/EP300/HUWE1/KMT2A/PRKCA/SETD5
biological_process	GO:0010770	positive regulation of cell morphogenesis involved in differentiation	0.998450259	0.022206412	1	1	ADNP/CUX1
biological_process	GO:1990845	adaptive thermogenesis	0.998450259	0.022206412	1	1	HNRNPU/NR1D1
biological_process	GO:0021924	cell proliferation in external granule layer	0.999774989	0.022269608	1	1	RERE
biological_process	GO:0021930	cerebellar granule cell precursor proliferation	0.999774989	0.022269608	1	1	RERE
biological_process	GO:0034349	glial cell apoptotic process	0.999774989	0.022269608	1	1	PRKCA
biological_process	GO:0048712	negative regulation of astrocyte differentiation	0.999774989	0.022269608	1	1	NR1D1
biological_process	GO:0060134	prepulse inhibition	0.999774989	0.022269608	1	1	GRIN1
cellular_component	GO:0099699	integral component of synaptic membrane	0.998434612	0.02230078	1	1	GRIN1/LRRC4
cellular_component	GO:0033268	node of Ranvier	0.999767885	0.022589395	1	1	KCNQ2
biological_process	GO:0050808	synapse organization	0.99696283	0.022646	1	1	ADNP/GRIN1/LRRC4
molecular_function	GO:0000900	translation repressor activity, mRNA regulatory element binding	0.999749732	0.023480967	1	1	CPEB4
molecular_function	GO:0001222	transcription corepressor binding	0.999749732	0.023480967	1	1	NR1D1
molecular_function	GO:0016594	glycine binding	0.999749732	0.023480967	1	1	GRIN1
biological_process	GO:0021534	cell proliferation in hindbrain	0.999743083	0.023737121	1	1	RERE
biological_process	GO:0030397	membrane disassembly	0.999743083	0.023737121	1	1	PRKCA
biological_process	GO:0035372	protein localization to microtubule	0.999743083	0.023737121	1	1	HNRNPU
biological_process	GO:0043031	negative regulation of macrophage activation	0.999743083	0.023737121	1	1	NR1D1
biological_process	GO:0044849	estrous cycle	0.999743083	0.023737121	1	1	ADNP
biological_process	GO:0051081	nuclear envelope disassembly	0.999743083	0.023737121	1	1	PRKCA
biological_process	GO:0051382	kinetochore assembly	0.999743083	0.023737121	1	1	POGZ
biological_process	GO:0051571	positive regulation of histone H3-K4 methylation	0.999743083	0.023737121	1	1	KMT2A
biological_process	GO:0080182	histone H3-K4 trimethylation	0.999743083	0.023737121	1	1	KMT2A
biological_process	GO:0090335	regulation of brown fat cell differentiation	0.999743083	0.023737121	1	1	HNRNPU
molecular_function	GO:0035257	nuclear hormone receptor binding	0.998261563	0.023937889	1	1	EP300/JMJD1C
biological_process	GO:0080134	regulation of response to stress	0.993407194	0.02462961	1	1	ASH1L/BRD4/CREBBP/EP300/NR1D1/PRKCA
molecular_function	GO:0004697	protein kinase C activity	0.999714259	0.025027316	1	1	PRKCA
molecular_function	GO:0005521	lamin binding	0.999714259	0.025027316	1	1	SYNE1
biological_process	GO:0007635	chemosensory behavior	0.999709098	0.02520251	1	1	GRIN1
biological_process	GO:0018027	peptidyl-lysine dimethylation	0.999709098	0.02520251	1	1	ASH1L
biological_process	GO:0032460	negative regulation of protein oligomerization	0.999709098	0.02520251	1	1	EP300
biological_process	GO:0035855	megakaryocyte development	0.999709098	0.02520251	1	1	EP300
biological_process	GO:0043923	positive regulation by host of viral transcription	0.999709098	0.02520251	1	1	EP300
biological_process	GO:0045721	negative regulation of gluconeogenesis	0.999709098	0.02520251	1	1	EP300
biological_process	GO:0062033	positive regulation of mitotic sister chromatid segregation	0.999709098	0.02520251	1	1	HNRNPU
biological_process	GO:0071695	anatomical structure maturation	0.99811228	0.025247099	1	1	GRIN1/RERE
cellular_component	GO:0090575	RNA polymerase II transcription factor complex	0.998088599	0.025394253	1	1	HNRNPU/NR1D1
cellular_component	GO:0099240	intrinsic component of synaptic membrane	0.998054973	0.025683749	1	1	GRIN1/LRRC4
biological_process	GO:0050728	negative regulation of inflammatory response	0.99797886	0.026392894	1	1	ASH1L/NR1D1
molecular_function	GO:0035173	histone kinase activity	0.999676477	0.026571303	1	1	PRKCA
biological_process	GO:0009048	dosage compensation by inactivation of X chromosome	0.999673038	0.026665778	1	1	HNRNPU
biological_process	GO:0032968	positive regulation of transcription elongation from RNA polymerase II promoter	0.999673038	0.026665778	1	1	BRD4
biological_process	GO:0045780	positive regulation of bone resorption	0.999673038	0.026665778	1	1	PRKCA
biological_process	GO:0046852	positive regulation of bone remodeling	0.999673038	0.026665778	1	1	PRKCA
biological_process	GO:0090330	regulation of platelet aggregation	0.999673038	0.026665778	1	1	PRKCA
biological_process	GO:0150079	negative regulation of neuroinflammatory response	0.999673038	0.026665778	1	1	NR1D1
biological_process	GO:1900153	positive regulation of nuclear-transcribed mRNA catabolic process, deadenylation-dependent decay	0.999673038	0.026665778	1	1	TNRC6B
biological_process	GO:0050804	modulation of chemical synaptic transmission	0.996148049	0.026891071	1	1	ADNP/GRIN1/LRRC4
biological_process	GO:0043900	regulation of multi-organism process	0.994686872	0.026974052	1	1	CREBBP/EP300/NR1D1/PRKCA
biological_process	GO:0099177	regulation of trans-synaptic signaling	0.996116461	0.027050109	1	1	ADNP/GRIN1/LRRC4
biological_process	GO:0019932	second-messenger-mediated signaling	0.996052754	0.027369722	1	1	ADNP/GRIN1/PRKCA
biological_process	GO:0060322	head development	0.994570007	0.027425852	1	1	EP300/FOXG1/GRIN1/RERE
biological_process	GO:0044265	cellular macromolecule catabolic process	0.993326969	0.027675509	1	1	HNRNPU/HUWE1/NR1D1/PRKCA/TNRC6B
biological_process	GO:0042981	regulation of apoptotic process	0.992379628	0.027696779	1	1	ADNP/CPEB4/CREBBP/GRIN1/PRKCA/SON
biological_process	GO:0010646	regulation of cell communication	0.990037459	0.027856999	1	1	ADNP/ARHGAP32/ASH1L/BRD4/CREBBP/EP300/GRIN1/LRRC4/NR1D1/PRKCA
molecular_function	GO:0008353	RNA polymerase II CTD heptapeptide repeat kinase activity	0.999636393	0.028112932	1	1	BRD4
biological_process	GO:0051704	multi-organism process	0.990324344	0.028149085	1	1	ASH1L/BRD4/CREBBP/EP300/GRIN1/NR1D1/PRKCA/SMARCA2/SYNE1
biological_process	GO:0009408	response to heat	0.997731481	0.028448271	1	1	CREBBP/EP300
biological_process	GO:0050796	regulation of insulin secretion	0.997731481	0.028448271	1	1	NR1D1/PRKCA
biological_process	GO:0043488	regulation of mRNA stability	0.997694676	0.028747048	1	1	HNRNPU/PRKCA
biological_process	GO:0009314	response to radiation	0.995757238	0.028833321	1	1	CREBBP/EP300/GRIN1
molecular_function	GO:0003723	RNA binding	0.991188092	0.02887406	1	1	CPEB4/EP300/HNRNPU/HUWE1/SON/SYNE1/TNRC6B
cellular_component	GO:0016604	nuclear body	0.994074701	0.029183824	1	1	CREBBP/HNRNPU/NR1D1/SON
biological_process	GO:0032270	positive regulation of cellular protein metabolic process	0.991822641	0.029323676	1	1	ADNP/BRD4/GRIN1/HUWE1/KMT2A/PRKCA
biological_process	GO:0045088	regulation of innate immune response	0.995621193	0.02949711	1	1	CREBBP/EP300/NR1D1
biological_process	GO:0007549	dosage compensation	0.999594722	0.029585961	1	1	HNRNPU
biological_process	GO:0030220	platelet formation	0.999594722	0.029585961	1	1	EP300
biological_process	GO:0032211	negative regulation of telomere maintenance via telomerase	0.999594722	0.029585961	1	1	HNRNPU
biological_process	GO:0034143	regulation of toll-like receptor 4 signaling pathway	0.999594722	0.029585961	1	1	NR1D1
biological_process	GO:0043950	positive regulation of cAMP-mediated signaling	0.999594722	0.029585961	1	1	PRKCA
biological_process	GO:1900151	regulation of nuclear-transcribed mRNA catabolic process, deadenylation-dependent decay	0.999594722	0.029585961	1	1	TNRC6B
biological_process	GO:1901673	regulation of mitotic spindle assembly	0.999594722	0.029585961	1	1	HNRNPU
biological_process	GO:1903978	regulation of microglial cell activation	0.999594722	0.029585961	1	1	NR1D1
molecular_function	GO:0004970	ionotropic glutamate receptor activity	0.999594013	0.029652207	1	1	GRIN1
biological_process	GO:0043067	regulation of programmed cell death	0.991658015	0.02980013	1	1	ADNP/CPEB4/CREBBP/GRIN1/PRKCA/SON
biological_process	GO:0019538	protein metabolic process	0.988178388	0.029983093	1	1	ADNP/ASH1L/BRD4/CPEB4/CREBBP/EP300/GRIN1/HUWE1/JMJD1C/KMT2A/NR1D1/PRKCA/SETD5/TNRC6B
cellular_component	GO:0043194	axon initial segment	0.999581965	0.030008976	1	1	KCNQ2
biological_process	GO:0023051	regulation of signaling	0.989111528	0.030041963	1	1	ADNP/ARHGAP32/ASH1L/BRD4/CREBBP/EP300/GRIN1/LRRC4/NR1D1/PRKCA
biological_process	GO:0048513	animal organ development	0.989111528	0.030041963	1	1	ASH1L/CREBBP/EP300/FOXG1/GRIN1/HNRNPU/KMT2A/PRKCA/RERE/TNRC6B
biological_process	GO:0060341	regulation of cellular localization	0.993797543	0.030354141	1	1	GRIN1/HNRNPU/HUWE1/NR1D1
biological_process	GO:0043487	regulation of RNA stability	0.997466023	0.030566338	1	1	HNRNPU/PRKCA
biological_process	GO:0050770	regulation of axonogenesis	0.997466023	0.030566338	1	1	ADNP/GRIN1
biological_process	GO:0010893	positive regulation of steroid biosynthetic process	0.999552477	0.031042883	1	1	NR1D1
biological_process	GO:0035162	embryonic hemopoiesis	0.999552477	0.031042883	1	1	KMT2A
biological_process	GO:0036344	platelet morphogenesis	0.999552477	0.031042883	1	1	EP300
biological_process	GO:0042749	regulation of circadian sleep/wake cycle	0.999552477	0.031042883	1	1	NR1D1
biological_process	GO:0043984	histone H4-K16 acetylation	0.999552477	0.031042883	1	1	KMT2A
biological_process	GO:0051383	kinetochore organization	0.999552477	0.031042883	1	1	POGZ
biological_process	GO:2000737	negative regulation of stem cell differentiation	0.999552477	0.031042883	1	1	HNRNPU
molecular_function	GO:0001091	RNA polymerase II general transcription initiation factor binding	0.999549345	0.031189131	1	1	HNRNPU
molecular_function	GO:0030506	ankyrin binding	0.999549345	0.031189131	1	1	KCNQ2
cellular_component	GO:0005697	telomerase holoenzyme complex	0.999538398	0.031486345	1	1	HNRNPU
biological_process	GO:0006464	cellular protein modification process	0.987961897	0.031863721	1	1	ADNP/ASH1L/BRD4/CREBBP/EP300/GRIN1/HUWE1/JMJD1C/KMT2A/PRKCA/SETD5
biological_process	GO:0036211	protein modification process	0.987961897	0.031863721	1	1	ADNP/ASH1L/BRD4/CREBBP/EP300/GRIN1/HUWE1/JMJD1C/KMT2A/PRKCA/SETD5
biological_process	GO:0007409	axonogenesis	0.995047337	0.032233989	1	1	ADNP/GRIN1/PRKCA
biological_process	GO:0051726	regulation of cell cycle	0.991873165	0.032334056	1	1	BRD4/EP300/HNRNPU/PRKCA/SON
biological_process	GO:0000819	sister chromatid segregation	0.997223761	0.032430633	1	1	HNRNPU/POGZ
biological_process	GO:0010869	regulation of receptor biosynthetic process	0.999508181	0.032497695	1	1	NR1D1
biological_process	GO:0044321	response to leptin	0.999508181	0.032497695	1	1	NR1D1
biological_process	GO:0044342	type B pancreatic cell proliferation	0.999508181	0.032497695	1	1	NR1D1
biological_process	GO:0045649	regulation of macrophage differentiation	0.999508181	0.032497695	1	1	PRKCA
biological_process	GO:0060065	uterus development	0.999508181	0.032497695	1	1	ASH1L
biological_process	GO:1901522	positive regulation of transcription from RNA polymerase II promoter involved in cellular response to chemical stimulus	0.999508181	0.032497695	1	1	EP300
biological_process	GO:0071478	cellular response to radiation	0.997139935	0.033061911	1	1	CREBBP/EP300
biological_process	GO:0050769	positive regulation of neurogenesis	0.994819634	0.033293962	1	1	ADNP/CUX1/EP300
biological_process	GO:0031329	regulation of cellular catabolic process	0.99298524	0.033336241	1	1	EP300/HNRNPU/PRKCA/TNRC6B
biological_process	GO:0002682	regulation of immune system process	0.990342678	0.033541039	1	1	CREBBP/EP300/KMT2A/NR1D1/PRKCA/TNRC6B
biological_process	GO:0007219	Notch signaling pathway	0.997054558	0.033698058	1	1	CREBBP/EP300
biological_process	GO:0007064	mitotic sister chromatid cohesion	0.99946184	0.033950402	1	1	POGZ
biological_process	GO:0007617	mating behavior	0.99946184	0.033950402	1	1	GRIN1
biological_process	GO:0043576	regulation of respiratory gaseous exchange	0.99946184	0.033950402	1	1	GRIN1
molecular_function	GO:0070034	telomerase RNA binding	0.999453169	0.034255939	1	1	HNRNPU
molecular_function	GO:0051427	hormone receptor binding	0.996962176	0.034387848	1	1	EP300/JMJD1C
biological_process	GO:0031401	positive regulation of protein modification process	0.991082149	0.034788559	1	1	ADNP/BRD4/HUWE1/KMT2A/PRKCA
biological_process	GO:0022604	regulation of cell morphogenesis	0.994424579	0.035101242	1	1	ADNP/CUX1/GRIN1
biological_process	GO:0046697	decidualization	0.999413461	0.035401004	1	1	ASH1L
biological_process	GO:1901700	response to oxygen-containing compound	0.989645928	0.035479248	1	1	ADNP/ARID1B/CPEB4/GRIN1/NR1D1/PRKCA
biological_process	GO:0007179	transforming growth factor beta receptor signaling pathway	0.996789018	0.035635386	1	1	CREBBP/EP300
biological_process	GO:0019953	sexual reproduction	0.992138632	0.03635268	1	1	ASH1L/GRIN1/SMARCA2/SYNE1
biological_process	GO:0021680	cerebellar Purkinje cell layer development	0.999363048	0.036849507	1	1	RERE
biological_process	GO:0031664	regulation of lipopolysaccharide-mediated signaling pathway	0.999363048	0.036849507	1	1	PRKCA
biological_process	GO:0034110	regulation of homotypic cell-cell adhesion	0.999363048	0.036849507	1	1	PRKCA
biological_process	GO:1904385	cellular response to angiotensin	0.999363048	0.036849507	1	1	ARID1B
biological_process	GO:1904861	excitatory synapse assembly	0.999363048	0.036849507	1	1	LRRC4
biological_process	GO:2000679	positive regulation of transcription regulatory region DNA binding	0.999363048	0.036849507	1	1	EP300
biological_process	GO:0033043	regulation of organelle organization	0.990345189	0.037031083	1	1	BRD4/HNRNPU/HUWE1/KMT2A/SETD5
cellular_component	GO:0044798	nuclear transcription factor complex	0.996540337	0.037313155	1	1	HNRNPU/NR1D1
molecular_function	GO:0008143	poly(A) binding	0.999347921	0.037313385	1	1	HNRNPU
biological_process	GO:0006109	regulation of carbohydrate metabolic process	0.99650917	0.037615367	1	1	EP300/NR1D1
biological_process	GO:0071222	cellular response to lipopolysaccharide	0.99650917	0.037615367	1	1	NR1D1/PRKCA
biological_process	GO:0023052	signaling	0.984486321	0.03772781	1	1	ADNP/ARHGAP32/ARID1B/ASH1L/BRD4/CPEB4/CREBBP/EP300/GRIN1/KCNQ2/LRRC4/NR1D1/NR2F1/PRKCA/TNRC6B
biological_process	GO:0051247	positive regulation of protein metabolic process	0.988671095	0.038146014	1	1	ADNP/BRD4/GRIN1/HUWE1/KMT2A/PRKCA
biological_process	GO:0030073	insulin secretion	0.996412665	0.03828469	1	1	NR1D1/PRKCA
biological_process	GO:0070555	response to interleukin-1	0.996412665	0.03828469	1	1	NR1D1/PRKCA
biological_process	GO:0071456	cellular response to hypoxia	0.996412665	0.03828469	1	1	CREBBP/EP300
biological_process	GO:0032800	receptor biosynthetic process	0.999310609	0.038295911	1	1	NR1D1
biological_process	GO:0042745	circadian sleep/wake cycle	0.999310609	0.038295911	1	1	NR1D1
biological_process	GO:0048169	regulation of long-term neuronal synaptic plasticity	0.999310609	0.038295911	1	1	GRIN1
biological_process	GO:0060765	regulation of androgen receptor signaling pathway	0.999310609	0.038295911	1	1	EP300
biological_process	GO:0099560	synaptic membrane adhesion	0.999310609	0.038295911	1	1	LRRC4
molecular_function	GO:0005244	voltage-gated ion channel activity	0.996374376	0.03855774	1	1	GRIN1/KCNQ2
molecular_function	GO:0022832	voltage-gated channel activity	0.996374376	0.03855774	1	1	GRIN1/KCNQ2
biological_process	GO:0090276	regulation of peptide hormone secretion	0.996363804	0.038621084	1	1	NR1D1/PRKCA
cellular_component	GO:0005640	nuclear outer membrane	0.999288985	0.038840621	1	1	SYNE1
biological_process	GO:0006006	glucose metabolic process	0.996314535	0.038958626	1	1	EP300/NR1D1
biological_process	GO:0017148	negative regulation of translation	0.996314535	0.038958626	1	1	CPEB4/TNRC6B
biological_process	GO:0007154	cell communication	0.983828415	0.039106478	1	1	ADNP/ARHGAP32/ARID1B/ASH1L/BRD4/CPEB4/CREBBP/EP300/GRIN1/KCNQ2/LRRC4/NR1D1/NR2F1/PRKCA/TNRC6B
molecular_function	GO:0005516	calmodulin binding	0.996217314	0.039629322	1	1	GRIN1/KCNQ2
biological_process	GO:0001964	startle response	0.999256147	0.039740221	1	1	GRIN1
biological_process	GO:0010971	positive regulation of G2/M transition of mitotic cell cycle	0.999256147	0.039740221	1	1	BRD4
biological_process	GO:0048143	astrocyte activation	0.999256147	0.039740221	1	1	NR1D1
biological_process	GO:0051569	regulation of histone H3-K4 methylation	0.999256147	0.039740221	1	1	KMT2A
biological_process	GO:0090169	regulation of spindle assembly	0.999256147	0.039740221	1	1	HNRNPU
biological_process	GO:1904357	negative regulation of telomere maintenance via telomere lengthening	0.999256147	0.039740221	1	1	HNRNPU
biological_process	GO:0019935	cyclic-nucleotide-mediated signaling	0.996164271	0.039978107	1	1	ADNP/PRKCA
biological_process	GO:0071219	cellular response to molecule of bacterial origin	0.996164271	0.039978107	1	1	NR1D1/PRKCA
molecular_function	GO:0030371	translation repressor activity	0.999233654	0.040361496	1	1	CPEB4
biological_process	GO:0016071	mRNA metabolic process	0.99097157	0.040378901	1	1	HNRNPU/PRKCA/SON/TNRC6B
biological_process	GO:0016051	carbohydrate biosynthetic process	0.996062037	0.040663435	1	1	EP300/NR1D1
biological_process	GO:0010941	regulation of cell death	0.987703759	0.040744876	1	1	ADNP/CPEB4/CREBBP/GRIN1/PRKCA/SON
biological_process	GO:0061564	axon development	0.993118688	0.040826305	1	1	ADNP/GRIN1/PRKCA
biological_process	GO:0045686	negative regulation of glial cell differentiation	0.99919967	0.041182439	1	1	NR1D1
biological_process	GO:0045745	positive regulation of G protein-coupled receptor signaling pathway	0.99919967	0.041182439	1	1	PRKCA
biological_process	GO:0051984	positive regulation of chromosome segregation	0.99919967	0.041182439	1	1	HNRNPU
biological_process	GO:0070076	histone lysine demethylation	0.99919967	0.041182439	1	1	JMJD1C
biological_process	GO:1990776	response to angiotensin	0.99919967	0.041182439	1	1	ARID1B
biological_process	GO:2000463	positive regulation of excitatory postsynaptic potential	0.99919967	0.041182439	1	1	GRIN1
biological_process	GO:0043393	regulation of protein binding	0.99590558	0.04169986	1	1	ADNP/EP300
molecular_function	GO:0008066	glutamate receptor activity	0.999173156	0.04188206	1	1	GRIN1
molecular_function	GO:0032452	histone demethylase activity	0.999173156	0.04188206	1	1	JMJD1C
molecular_function	GO:0099604	ligand-gated calcium channel activity	0.999173156	0.04188206	1	1	GRIN1
biological_process	GO:0050807	regulation of synapse organization	0.995852594	0.042047568	1	1	ADNP/GRIN1
biological_process	GO:0031349	positive regulation of defense response	0.992787042	0.042227149	1	1	CREBBP/EP300/NR1D1
biological_process	GO:0051649	establishment of localization in cell	0.992738811	0.042429264	1	1	GRIN1/HNRNPU/NR1D1
biological_process	GO:0000083	regulation of transcription involved in G1/S transition of mitotic cell cycle	0.999141183	0.042622569	1	1	BRD4
biological_process	GO:0016577	histone demethylation	0.999141183	0.042622569	1	1	JMJD1C
biological_process	GO:0044030	regulation of DNA methylation	0.999141183	0.042622569	1	1	KMT2A
biological_process	GO:2000765	regulation of cytoplasmic translation	0.999141183	0.042622569	1	1	CPEB4
biological_process	GO:0009653	anatomical structure morphogenesis	0.984772755	0.042917144	1	1	ADNP/ASH1L/CREBBP/CUX1/EP300/GRIN1/PRKCA/RERE
cellular_component	GO:0044665	MLL1/2 complex	0.999114294	0.043227244	1	1	KMT2A
cellular_component	GO:0071339	MLL1 complex	0.999114294	0.043227244	1	1	KMT2A
molecular_function	GO:0043425	bHLH transcription factor binding	0.999110423	0.0434003	1	1	CREBBP
cellular_component	GO:0034703	cation channel complex	0.995544959	0.043936346	1	1	GRIN1/KCNQ2
biological_process	GO:0045940	positive regulation of steroid metabolic process	0.999080692	0.044060612	1	1	NR1D1
biological_process	GO:1902751	positive regulation of cell cycle G2/M phase transition	0.999080692	0.044060612	1	1	BRD4
biological_process	GO:0044093	positive regulation of molecular function	0.986400411	0.044179081	1	1	ADNP/ARHGAP32/EP300/GRIN1/HNRNPU/KMT2A
biological_process	GO:0040029	regulation of gene expression, epigenetic	0.989826465	0.044201092	1	1	ARID1B/EP300/HNRNPU/TNRC6B
biological_process	GO:0009991	response to extracellular stimulus	0.992295018	0.044270672	1	1	ADNP/CPEB4/GRIN1
biological_process	GO:0043412	macromolecule modification	0.982141322	0.044577134	1	1	ADNP/ASH1L/BRD4/CREBBP/EP300/GRIN1/HUWE1/JMJD1C/KMT2A/PRKCA/SETD5
cellular_component	GO:0000803	sex chromosome	0.999051926	0.044685147	1	1	HNRNPU
biological_process	GO:0034249	negative regulation of cellular amide metabolic process	0.995413572	0.044868874	1	1	CPEB4/TNRC6B
biological_process	GO:0034655	nucleobase-containing compound catabolic process	0.992143172	0.0448934	1	1	HNRNPU/PRKCA/TNRC6B
molecular_function	GO:0046966	thyroid hormone receptor binding	0.999045462	0.04491622	1	1	JMJD1C
molecular_function	GO:0051059	NF-kappaB binding	0.999045462	0.04491622	1	1	EP300
cellular_component	GO:0000793	condensed chromosome	0.995373543	0.04501982	1	1	BRD4/HNRNPU
biological_process	GO:0071310	cellular response to organic substance	0.983813035	0.045144204	1	1	ARID1B/CPEB4/CREBBP/EP300/HNRNPU/NR1D1/NR2F1/PRKCA
biological_process	GO:0050803	regulation of synapse structure or activity	0.995356787	0.045226435	1	1	ADNP/GRIN1
biological_process	GO:0006482	protein demethylation	0.999018202	0.045496573	1	1	JMJD1C
biological_process	GO:0008214	protein dealkylation	0.999018202	0.045496573	1	1	JMJD1C
biological_process	GO:0010543	regulation of platelet activation	0.999018202	0.045496573	1	1	PRKCA
biological_process	GO:0019098	reproductive behavior	0.999018202	0.045496573	1	1	GRIN1
biological_process	GO:0032786	positive regulation of DNA-templated transcription, elongation	0.999018202	0.045496573	1	1	BRD4
biological_process	GO:0048710	regulation of astrocyte differentiation	0.999018202	0.045496573	1	1	NR1D1
biological_process	GO:0097106	postsynaptic density organization	0.999018202	0.045496573	1	1	LRRC4
biological_process	GO:0009743	response to carbohydrate	0.995183865	0.04630556	1	1	ADNP/NR1D1
biological_process	GO:0051962	positive regulation of nervous system development	0.991781162	0.046363718	1	1	ADNP/CUX1/EP300
molecular_function	GO:0070717	poly-purine tract binding	0.99897828	0.046429823	1	1	HNRNPU
biological_process	GO:0001975	response to amphetamine	0.998953718	0.046930453	1	1	GRIN1
biological_process	GO:0007616	long-term memory	0.998953718	0.046930453	1	1	GRIN1
biological_process	GO:0008608	attachment of spindle microtubules to kinetochore	0.998953718	0.046930453	1	1	HNRNPU
biological_process	GO:0038128	ERBB2 signaling pathway	0.998953718	0.046930453	1	1	PRKCA
biological_process	GO:0060325	face morphogenesis	0.998953718	0.046930453	1	1	EP300
biological_process	GO:1903955	positive regulation of protein targeting to mitochondrion	0.998953718	0.046930453	1	1	HUWE1
molecular_function	GO:0140096	catalytic activity, acting on a protein	0.983850709	0.047435027	1	1	ASH1L/BRD4/HUWE1/JMJD1C/KMT2A/PRKCA/SETD5
cellular_component	GO:0032839	dendrite cytoplasm	0.998921019	0.047594512	1	1	HNRNPU
biological_process	GO:0006259	DNA metabolic process	0.988583827	0.048224794	1	1	EP300/HNRNPU/HUWE1/KMT2A
biological_process	GO:0006471	protein ADP-ribosylation	0.998887248	0.048362256	1	1	ADNP
biological_process	GO:0006891	intra-Golgi vesicle-mediated transport	0.998887248	0.048362256	1	1	CUX1
biological_process	GO:0014072	response to isoquinoline alkaloid	0.998887248	0.048362256	1	1	GRIN1
biological_process	GO:0019934	cGMP-mediated signaling	0.998887248	0.048362256	1	1	ADNP
biological_process	GO:0043278	response to morphine	0.998887248	0.048362256	1	1	GRIN1
biological_process	GO:0099084	postsynaptic specialization organization	0.998887248	0.048362256	1	1	LRRC4
biological_process	GO:2001025	positive regulation of response to drug	0.998887248	0.048362256	1	1	KMT2A
biological_process	GO:0051240	positive regulation of multicellular organismal process	0.984740204	0.048453416	1	1	ADNP/CREBBP/CUX1/EP300/GRIN1/PRKCA
biological_process	GO:0071216	cellular response to biotic stimulus	0.994826388	0.04849245	1	1	NR1D1/PRKCA
biological_process	GO:0010720	positive regulation of cell development	0.991135149	0.048940298	1	1	ADNP/CUX1/EP300
biological_process	GO:0031348	negative regulation of defense response	0.994641782	0.049600014	1	1	ASH1L/NR1D1
biological_process	GO:0090092	regulation of transmembrane receptor protein serine/threonine kinase signaling pathway	0.994516522	0.050343552	1	1	CREBBP/EP300
cellular_component	GO:0051233	spindle midzone	0.998781924	0.050495311	1	1	HNRNPU
molecular_function	GO:0005251	delayed rectifier potassium channel activity	0.998763476	0.050956768	1	1	KCNQ2
molecular_function	GO:0008187	poly-pyrimidine tract binding	0.998763476	0.050956768	1	1	HNRNPU
biological_process	GO:0009266	response to temperature stimulus	0.994389502	0.051091186	1	1	CREBBP/EP300
biological_process	GO:0001893	maternal placenta development	0.998748369	0.051219642	1	1	ASH1L
biological_process	GO:0034142	toll-like receptor 4 signaling pathway	0.998748369	0.051219642	1	1	NR1D1
biological_process	GO:0098751	bone cell development	0.998748369	0.051219642	1	1	EP300
molecular_function	GO:0016747	transferase activity, transferring acyl groups other than amino-acyl groups	0.994279489	0.051744097	1	1	CREBBP/EP300
molecular_function	GO:0000979	RNA polymerase II core promoter sequence-specific DNA binding	0.998687477	0.052461139	1	1	POGZ
biological_process	GO:0006699	bile acid biosynthetic process	0.998675971	0.052645231	1	1	NR1D1
biological_process	GO:0010742	macrophage derived foam cell differentiation	0.998675971	0.052645231	1	1	EP300
biological_process	GO:0032205	negative regulation of telomere maintenance	0.998675971	0.052645231	1	1	HNRNPU
biological_process	GO:0090077	foam cell differentiation	0.998675971	0.052645231	1	1	EP300
biological_process	GO:2000310	regulation of NMDA receptor activity	0.998675971	0.052645231	1	1	GRIN1
biological_process	GO:0019318	hexose metabolic process	0.993997815	0.053358364	1	1	EP300/NR1D1
biological_process	GO:0071560	cellular response to transforming growth factor beta stimulus	0.993997815	0.053358364	1	1	CREBBP/EP300
biological_process	GO:0007049	cell cycle	0.982653212	0.053686641	1	1	BRD4/EP300/HNRNPU/POGZ/PRKCA/SON
biological_process	GO:0030072	peptide hormone secretion	0.993930975	0.053739729	1	1	NR1D1/PRKCA
biological_process	GO:0009057	macromolecule catabolic process	0.984362301	0.054026779	1	1	HNRNPU/HUWE1/NR1D1/PRKCA/TNRC6B
biological_process	GO:0000289	nuclear-transcribed mRNA poly(A) tail shortening	0.998601608	0.054068755	1	1	TNRC6B
biological_process	GO:0060236	regulation of mitotic spindle organization	0.998601608	0.054068755	1	1	HNRNPU
biological_process	GO:0060323	head morphogenesis	0.998601608	0.054068755	1	1	EP300
biological_process	GO:0035556	intracellular signal transduction	0.979854563	0.054082399	1	1	ADNP/ARHGAP32/ASH1L/BRD4/EP300/GRIN1/NR1D1/PRKCA
biological_process	GO:1902531	regulation of intracellular signal transduction	0.982221843	0.054750712	1	1	ARHGAP32/ASH1L/BRD4/EP300/NR1D1/PRKCA
biological_process	GO:0046700	heterocycle catabolic process	0.989499516	0.055224519	1	1	HNRNPU/PRKCA/TNRC6B
biological_process	GO:0044270	cellular nitrogen compound catabolic process	0.989437705	0.05545593	1	1	HNRNPU/PRKCA/TNRC6B
biological_process	GO:0002209	behavioral defense response	0.998525287	0.055490215	1	1	EP300
biological_process	GO:0007223	Wnt signaling pathway, calcium modulating pathway	0.998525287	0.055490215	1	1	TNRC6B
biological_process	GO:0016572	histone phosphorylation	0.998525287	0.055490215	1	1	PRKCA
biological_process	GO:2000279	negative regulation of DNA biosynthetic process	0.998525287	0.055490215	1	1	HNRNPU
biological_process	GO:0071559	response to transforming growth factor beta	0.993590044	0.055661353	1	1	CREBBP/EP300
molecular_function	GO:0001217	DNA-binding transcription repressor activity	0.993571981	0.055772787	1	1	NR1D1/NR2F1
molecular_function	GO:0001227	DNA-binding transcription repressor activity, RNA polymerase II-specific	0.993571981	0.055772787	1	1	NR1D1/NR2F1
biological_process	GO:0051049	regulation of transport	0.981585112	0.056311068	1	1	GRIN1/HUWE1/KCNQ2/KMT2A/NR1D1/PRKCA
biological_process	GO:0048863	stem cell differentiation	0.993450517	0.05643684	1	1	HNRNPU/KMT2A
biological_process	GO:0009894	regulation of catabolic process	0.985848264	0.056702907	1	1	EP300/HNRNPU/PRKCA/TNRC6B
biological_process	GO:0050775	positive regulation of dendrite morphogenesis	0.998447012	0.056909616	1	1	CUX1
biological_process	GO:2000648	positive regulation of stem cell proliferation	0.998447012	0.056909616	1	1	HNRNPU
molecular_function	GO:0032451	demethylase activity	0.99844638	0.056960468	1	1	JMJD1C
biological_process	GO:0051094	positive regulation of developmental process	0.983210255	0.057105268	1	1	ADNP/CUX1/EP300/HNRNPU/PRKCA
biological_process	GO:0001941	postsynaptic membrane organization	0.998366789	0.05832696	1	1	LRRC4
biological_process	GO:0007618	mating	0.998366789	0.05832696	1	1	GRIN1
biological_process	GO:0045124	regulation of bone resorption	0.998366789	0.05832696	1	1	PRKCA
biological_process	GO:0034504	protein localization to nucleus	0.993093753	0.058392405	1	1	HNRNPU/SYNE1
biological_process	GO:0046883	regulation of hormone secretion	0.993093753	0.058392405	1	1	NR1D1/PRKCA
biological_process	GO:0098813	nuclear chromosome segregation	0.993093753	0.058392405	1	1	HNRNPU/POGZ
molecular_function	GO:0048487	beta-tubulin binding	0.99836167	0.058455661	1	1	ADNP
biological_process	GO:0140014	mitotic nuclear division	0.992947855	0.059181295	1	1	HNRNPU/POGZ
biological_process	GO:0019439	aromatic compound catabolic process	0.988416143	0.059223091	1	1	HNRNPU/PRKCA/TNRC6B
biological_process	GO:0051301	cell division	0.988416143	0.059223091	1	1	HNRNPU/POGZ/SON
biological_process	GO:0051716	cellular response to stimulus	0.973597535	0.05961075	1	1	ADNP/ARHGAP32/ARID1B/ASH1L/BRD4/CPEB4/CREBBP/EP300/GRIN1/HNRNPU/HUWE1/KMT2A/NR1D1/NR2F1/PRKCA/TNRC6B
biological_process	GO:0034122	negative regulation of toll-like receptor signaling pathway	0.998284624	0.059742249	1	1	NR1D1
biological_process	GO:0050434	positive regulation of viral transcription	0.998284624	0.059742249	1	1	EP300
biological_process	GO:0050873	brown fat cell differentiation	0.998284624	0.059742249	1	1	HNRNPU
biological_process	GO:0090224	regulation of spindle organization	0.998284624	0.059742249	1	1	HNRNPU
biological_process	GO:0098815	modulation of excitatory postsynaptic potential	0.998284624	0.059742249	1	1	GRIN1
biological_process	GO:0150077	regulation of neuroinflammatory response	0.998284624	0.059742249	1	1	NR1D1
biological_process	GO:0007417	central nervous system development	0.984540726	0.060598858	1	1	FOXG1/GRIN1/NR1D1/RERE
biological_process	GO:0031668	cellular response to extracellular stimulus	0.99265055	0.060770348	1	1	ADNP/CPEB4
biological_process	GO:0006284	base-excision repair	0.998200523	0.061155488	1	1	HUWE1
biological_process	GO:0010613	positive regulation of cardiac muscle hypertrophy	0.998200523	0.061155488	1	1	PRKCA
biological_process	GO:0010677	negative regulation of cellular carbohydrate metabolic process	0.998200523	0.061155488	1	1	EP300
biological_process	GO:0042149	cellular response to glucose starvation	0.998200523	0.061155488	1	1	CPEB4
biological_process	GO:0042592	homeostatic process	0.979576123	0.061158654	1	1	ADNP/CREBBP/GRIN1/HNRNPU/NR1D1/PRKCA
biological_process	GO:0014742	positive regulation of muscle hypertrophy	0.99811449	0.062566678	1	1	PRKCA
biological_process	GO:0032459	regulation of protein oligomerization	0.99811449	0.062566678	1	1	EP300
biological_process	GO:0045773	positive regulation of axon extension	0.99811449	0.062566678	1	1	ADNP
biological_process	GO:2001038	regulation of cellular response to drug	0.99811449	0.062566678	1	1	KMT2A
biological_process	GO:0022414	reproductive process	0.981081456	0.062664517	1	1	ADNP/ASH1L/GRIN1/SMARCA2/SYNE1
biological_process	GO:0000003	reproduction	0.980905727	0.063116472	1	1	ADNP/ASH1L/GRIN1/SMARCA2/SYNE1
biological_process	GO:0044703	multi-organism reproductive process	0.983667168	0.063152636	1	1	ASH1L/GRIN1/SMARCA2/SYNE1
biological_process	GO:0007080	mitotic metaphase plate congression	0.998026532	0.063975822	1	1	HNRNPU
biological_process	GO:0014002	astrocyte development	0.998026532	0.063975822	1	1	NR1D1
biological_process	GO:0030225	macrophage differentiation	0.998026532	0.063975822	1	1	PRKCA
biological_process	GO:0034105	positive regulation of tissue remodeling	0.998026532	0.063975822	1	1	PRKCA
biological_process	GO:0090311	regulation of protein deacetylation	0.998026532	0.063975822	1	1	EP300
biological_process	GO:1903214	regulation of protein targeting to mitochondrion	0.998026532	0.063975822	1	1	HUWE1
biological_process	GO:1903539	protein localization to postsynaptic membrane	0.998026532	0.063975822	1	1	GRIN1
molecular_function	GO:0140296	general transcription initiation factor binding	0.99800128	0.064413605	1	1	HNRNPU
biological_process	GO:0009987	cellular process	1	0.064804568	1	1	ADNP/ARHGAP32/ARID1B/ASH1L/BRD4/CPEB4/CREBBP/CUX1/EP300/FOXG1/GRIN1/HNRNPU/HUWE1/JMJD1C/KCNQ2/KMT2A/LRRC4/NR1D1/NR2F1/POGZ/PRKCA/RERE/SETD5/SMARCA2/SON/SYNE1/TNRC6B/ZNF292
molecular_function	GO:0016746	transferase activity, transferring acyl groups	0.991837219	0.065011065	1	1	CREBBP/EP300
biological_process	GO:0000082	G1/S transition of mitotic cell cycle	0.991794766	0.065216121	1	1	BRD4/EP300
biological_process	GO:0006950	response to stress	0.972647382	0.065301363	1	1	ARID1B/ASH1L/BRD4/CPEB4/CREBBP/EP300/HUWE1/JMJD1C/NR1D1/PRKCA
biological_process	GO:0014014	negative regulation of gliogenesis	0.997936655	0.065382924	1	1	NR1D1
biological_process	GO:0016574	histone ubiquitination	0.997936655	0.065382924	1	1	HUWE1
biological_process	GO:0042771	intrinsic apoptotic signaling pathway in response to DNA damage by p53 class mediator	0.997936655	0.065382924	1	1	EP300
biological_process	GO:0048255	mRNA stabilization	0.997936655	0.065382924	1	1	HNRNPU
molecular_function	GO:0001221	transcription cofactor binding	0.997905828	0.065897401	1	1	NR1D1
biological_process	GO:0002673	regulation of acute inflammatory response	0.997844862	0.066787986	1	1	ASH1L
biological_process	GO:0005978	glycogen biosynthetic process	0.997844862	0.066787986	1	1	NR1D1
biological_process	GO:0009250	glucan biosynthetic process	0.997844862	0.066787986	1	1	NR1D1
biological_process	GO:0014075	response to amine	0.997844862	0.066787986	1	1	GRIN1
biological_process	GO:0048512	circadian behavior	0.997844862	0.066787986	1	1	NR1D1
biological_process	GO:0032409	regulation of transporter activity	0.991469553	0.066859711	1	1	GRIN1/KMT2A
biological_process	GO:0021700	developmental maturation	0.991387073	0.067272809	1	1	GRIN1/RERE
biological_process	GO:1901361	organic cyclic compound catabolic process	0.986110862	0.067370981	1	1	HNRNPU/PRKCA/TNRC6B
molecular_function	GO:0050681	androgen receptor binding	0.997808248	0.067378928	1	1	EP300
biological_process	GO:0051604	protein maturation	0.991304121	0.06768678	1	1	CREBBP/EP300
biological_process	GO:0044262	cellular carbohydrate metabolic process	0.991220696	0.068101621	1	1	EP300/NR1D1
biological_process	GO:0007622	rhythmic behavior	0.997751161	0.068191011	1	1	NR1D1
biological_process	GO:0008206	bile acid metabolic process	0.997751161	0.068191011	1	1	NR1D1
biological_process	GO:0021695	cerebellar cortex development	0.997751161	0.068191011	1	1	RERE
biological_process	GO:0120163	negative regulation of cold-induced thermogenesis	0.997751161	0.068191011	1	1	NR1D1
biological_process	GO:0007167	enzyme linked receptor protein signaling pathway	0.981752393	0.068625983	1	1	CREBBP/EP300/GRIN1/PRKCA
molecular_function	GO:0001046	core promoter sequence-specific DNA binding	0.997708545	0.068858189	1	1	POGZ
molecular_function	GO:0048156	tau protein binding	0.997708545	0.068858189	1	1	EP300
cellular_component	GO:0150034	distal axon	0.9909073	0.069494739	1	1	CPEB4/GRIN1
biological_process	GO:0001774	microglial cell activation	0.997655557	0.069592001	1	1	NR1D1
biological_process	GO:0002269	leukocyte activation involved in inflammatory response	0.997655557	0.069592001	1	1	NR1D1
biological_process	GO:0008542	visual learning	0.997655557	0.069592001	1	1	GRIN1
biological_process	GO:0043949	regulation of cAMP-mediated signaling	0.997655557	0.069592001	1	1	PRKCA
biological_process	GO:0045912	negative regulation of carbohydrate metabolic process	0.997655557	0.069592001	1	1	EP300
biological_process	GO:0046850	regulation of bone remodeling	0.997655557	0.069592001	1	1	PRKCA
biological_process	GO:0060324	face development	0.997655557	0.069592001	1	1	EP300
biological_process	GO:0061014	positive regulation of mRNA catabolic process	0.997655557	0.069592001	1	1	TNRC6B
biological_process	GO:0002757	immune response-activating signal transduction	0.985358179	0.069938642	1	1	CREBBP/EP300/NR1D1
biological_process	GO:0005996	monosaccharide metabolic process	0.990710188	0.070608757	1	1	EP300/NR1D1
biological_process	GO:0090287	regulation of cellular response to growth factor stimulus	0.990710188	0.070608757	1	1	CREBBP/EP300
biological_process	GO:0048584	positive regulation of response to stimulus	0.973335778	0.07126263	1	1	BRD4/CREBBP/EP300/GRIN1/KMT2A/NR1D1/PRKCA
molecular_function	GO:0017069	snRNA binding	0.997502798	0.071809926	1	1	HNRNPU
molecular_function	GO:1904315	transmitter-gated ion channel activity involved in regulation of postsynaptic membrane potential	0.997502798	0.071809926	1	1	GRIN1
biological_process	GO:0050768	negative regulation of neurogenesis	0.990448506	0.071873805	1	1	NR1D1/NR2F1
biological_process	GO:0010171	body morphogenesis	0.997458661	0.072387892	1	1	EP300
biological_process	GO:0043489	RNA stabilization	0.997458661	0.072387892	1	1	HNRNPU
biological_process	GO:0072698	protein localization to microtubule cytoskeleton	0.997458661	0.072387892	1	1	HNRNPU
biological_process	GO:0044843	cell cycle G1/S phase transition	0.990182516	0.073146388	1	1	BRD4/EP300
molecular_function	GO:1990841	promoter-specific chromatin binding	0.997396768	0.073282409	1	1	HNRNPU
biological_process	GO:0097366	response to bronchodilator	0.997357379	0.073782797	1	1	GRIN1
cellular_component	GO:0008328	ionotropic glutamate receptor complex	0.997275727	0.074809683	1	1	GRIN1
cellular_component	GO:0043195	terminal bouton	0.997275727	0.074809683	1	1	GRIN1
biological_process	GO:0006998	nuclear envelope organization	0.997254217	0.07517568	1	1	PRKCA
biological_process	GO:0035176	social behavior	0.997254217	0.07517568	1	1	GRIN1
biological_process	GO:0048168	regulation of neuronal synaptic plasticity	0.997254217	0.07517568	1	1	GRIN1
biological_process	GO:0051703	intraspecies interaction between organisms	0.997254217	0.07517568	1	1	GRIN1
biological_process	GO:1902373	negative regulation of mRNA catabolic process	0.997254217	0.07517568	1	1	HNRNPU
biological_process	GO:2000677	regulation of transcription regulatory region DNA binding	0.997254217	0.07517568	1	1	EP300
molecular_function	GO:0070888	E-box binding	0.997178423	0.07622062	1	1	NR1D1
molecular_function	GO:0099529	neurotransmitter receptor activity involved in regulation of postsynaptic membrane potential	0.997178423	0.07622062	1	1	GRIN1
cellular_component	GO:0034702	ion channel complex	0.989455482	0.076394022	1	1	GRIN1/KCNQ2
biological_process	GO:0007632	visual behavior	0.997149178	0.076566543	1	1	GRIN1
biological_process	GO:0045840	positive regulation of mitotic nuclear division	0.997149178	0.076566543	1	1	HNRNPU
biological_process	GO:0046879	hormone secretion	0.98926459	0.077441635	1	1	NR1D1/PRKCA
cellular_component	GO:0098878	neurotransmitter receptor complex	0.997061199	0.077630311	1	1	GRIN1
biological_process	GO:0002763	positive regulation of myeloid leukocyte differentiation	0.997042269	0.077955388	1	1	PRKCA
biological_process	GO:0010524	positive regulation of calcium ion transport into cytosol	0.997042269	0.077955388	1	1	GRIN1
biological_process	GO:0032210	regulation of telomere maintenance via telomerase	0.997042269	0.077955388	1	1	HNRNPU
biological_process	GO:0051290	protein heterotetramerization	0.997042269	0.077955388	1	1	GRIN1
biological_process	GO:0061061	muscle structure development	0.982860175	0.078182092	1	1	EP300/HNRNPU/SYNE1
molecular_function	GO:0042277	peptide binding	0.988962863	0.078834918	1	1	ADNP/GRIN1
biological_process	GO:0002764	immune response-regulating signaling pathway	0.982605005	0.079002223	1	1	CREBBP/EP300/NR1D1
biological_process	GO:0032781	positive regulation of ATPase activity	0.996933495	0.079342219	1	1	HNRNPU
biological_process	GO:0043030	regulation of macrophage activation	0.996933495	0.079342219	1	1	NR1D1
biological_process	GO:0044380	protein localization to cytoskeleton	0.996933495	0.079342219	1	1	HNRNPU
biological_process	GO:0051961	negative regulation of nervous system development	0.988690569	0.080057176	1	1	NR1D1/NR2F1
biological_process	GO:0006977	DNA damage response, signal transduction by p53 class mediator resulting in cell cycle arrest	0.996822862	0.080727039	1	1	EP300
biological_process	GO:0034508	centromere complex assembly	0.996822862	0.080727039	1	1	POGZ
biological_process	GO:0090307	mitotic spindle assembly	0.996822862	0.080727039	1	1	HNRNPU
biological_process	GO:0009914	hormone transport	0.988396973	0.081375475	1	1	NR1D1/PRKCA
biological_process	GO:0051310	metaphase plate congression	0.996710374	0.08210985	1	1	HNRNPU
biological_process	GO:0061178	regulation of insulin secretion involved in cellular response to glucose stimulus	0.996710374	0.08210985	1	1	NR1D1
biological_process	GO:0072431	signal transduction involved in mitotic G1 DNA damage checkpoint	0.996710374	0.08210985	1	1	EP300
biological_process	GO:1902400	intracellular signal transduction involved in G1 DNA damage checkpoint	0.996710374	0.08210985	1	1	EP300
biological_process	GO:1903428	positive regulation of reactive oxygen species biosynthetic process	0.996710374	0.08210985	1	1	GRIN1
biological_process	GO:0042221	response to chemical	0.962947862	0.082462198	1	1	ADNP/ARID1B/CPEB4/CREBBP/EP300/GRIN1/HNRNPU/KMT2A/NR1D1/NR2F1/PRKCA
biological_process	GO:0007059	chromosome segregation	0.987998655	0.083143938	1	1	HNRNPU/POGZ
biological_process	GO:0031663	lipopolysaccharide-mediated signaling pathway	0.996596037	0.083490655	1	1	PRKCA
biological_process	GO:0061900	glial cell activation	0.996596037	0.083490655	1	1	NR1D1
biological_process	GO:0071385	cellular response to glucocorticoid stimulus	0.996596037	0.083490655	1	1	HNRNPU
biological_process	GO:1903749	positive regulation of establishment of protein localization to mitochondrion	0.996596037	0.083490655	1	1	HUWE1
molecular_function	GO:0001047	core promoter binding	0.99659621	0.0835269	1	1	POGZ
molecular_function	GO:0042165	neurotransmitter binding	0.99659621	0.0835269	1	1	GRIN1
cellular_component	GO:0098797	plasma membrane protein complex	0.981052783	0.083653319	1	1	GRIN1/KCNQ2/PRKCA
cellular_component	GO:0008023	transcription elongation factor complex	0.996491304	0.084645564	1	1	SETD5
biological_process	GO:0030521	androgen receptor signaling pathway	0.996479857	0.084869457	1	1	EP300
biological_process	GO:0043388	positive regulation of DNA binding	0.996479857	0.084869457	1	1	EP300
biological_process	GO:0070527	platelet aggregation	0.996479857	0.084869457	1	1	PRKCA
biological_process	GO:0072413	signal transduction involved in mitotic cell cycle checkpoint	0.996479857	0.084869457	1	1	EP300
biological_process	GO:1902369	negative regulation of RNA catabolic process	0.996479857	0.084869457	1	1	HNRNPU
biological_process	GO:1902402	signal transduction involved in mitotic DNA damage checkpoint	0.996479857	0.084869457	1	1	EP300
biological_process	GO:1902403	signal transduction involved in mitotic DNA integrity checkpoint	0.996479857	0.084869457	1	1	EP300
cellular_component	GO:0005876	spindle microtubule	0.996371615	0.086042412	1	1	HNRNPU
biological_process	GO:0043966	histone H3 acetylation	0.99636184	0.086246259	1	1	KMT2A
molecular_function	GO:0043022	ribosome binding	0.996348917	0.086433782	1	1	CPEB4
cellular_component	GO:1902495	transmembrane transporter complex	0.98714395	0.086678559	1	1	GRIN1/KCNQ2
biological_process	GO:0032496	response to lipopolysaccharide	0.987073651	0.087166857	1	1	NR1D1/PRKCA
biological_process	GO:0051235	maintenance of location	0.987073651	0.087166857	1	1	HNRNPU/SYNE1
molecular_function	GO:0005488	binding	0.983944501	0.08759958	1	1	ADNP/ARHGAP32/ARID1B/ASH1L/BRD4/CPEB4/CREBBP/CUX1/EP300/FOXG1/GRIN1/HNRNPU/HUWE1/JMJD1C/KCNQ2/KMT2A/LRRC4/NR1D1/NR2F1/POGZ/PRKCA/RERE/SMARCA2/SON/SYNE1/TNRC6B/ZNF292
biological_process	GO:0071214	cellular response to abiotic stimulus	0.986968403	0.087617527	1	1	CREBBP/EP300
biological_process	GO:0104004	cellular response to environmental stimulus	0.986968403	0.087617527	1	1	CREBBP/EP300
biological_process	GO:0042733	embryonic digit morphogenesis	0.996241989	0.087621063	1	1	CREBBP
biological_process	GO:0071384	cellular response to corticosteroid stimulus	0.996241989	0.087621063	1	1	HNRNPU
biological_process	GO:0051223	regulation of protein transport	0.97954376	0.088565266	1	1	HUWE1/NR1D1/PRKCA
biological_process	GO:0009966	regulation of signal transduction	0.963087589	0.088815731	1	1	ARHGAP32/ASH1L/BRD4/CREBBP/EP300/GRIN1/NR1D1/PRKCA
biological_process	GO:0007585	respiratory gaseous exchange by respiratory system	0.996120311	0.088993872	1	1	GRIN1
biological_process	GO:0045453	bone resorption	0.996120311	0.088993872	1	1	PRKCA
biological_process	GO:1904356	regulation of telomere maintenance via telomere lengthening	0.996120311	0.088993872	1	1	HNRNPU
biological_process	GO:0042325	regulation of phosphorylation	0.97019987	0.089062113	1	1	ADNP/ASH1L/BRD4/HNRNPU/PRKCA
molecular_function	GO:0005507	copper ion binding	0.996093468	0.089331773	1	1	ADNP
molecular_function	GO:0016597	amino acid binding	0.996093468	0.089331773	1	1	GRIN1
biological_process	GO:0007596	blood coagulation	0.986434722	0.089881691	1	1	JMJD1C/PRKCA
cellular_component	GO:1990351	transporter complex	0.986276939	0.090350882	1	1	GRIN1/KCNQ2
biological_process	GO:0007062	sister chromatid cohesion	0.995996811	0.09036469	1	1	POGZ
biological_process	GO:0031571	mitotic G1 DNA damage checkpoint	0.995996811	0.09036469	1	1	EP300
biological_process	GO:0031646	positive regulation of nervous system process	0.995996811	0.09036469	1	1	GRIN1
biological_process	GO:0044819	mitotic G1/S transition checkpoint	0.995996811	0.09036469	1	1	EP300
biological_process	GO:0071496	cellular response to external stimulus	0.986108549	0.091248731	1	1	ADNP/CPEB4
biological_process	GO:0022603	regulation of anatomical structure morphogenesis	0.973129541	0.091591659	1	1	ADNP/CUX1/GRIN1/PRKCA
biological_process	GO:0035773	insulin secretion involved in cellular response to glucose stimulus	0.995871495	0.091733518	1	1	NR1D1
biological_process	GO:0044783	G1 DNA damage checkpoint	0.995871495	0.091733518	1	1	EP300
biological_process	GO:0045600	positive regulation of fat cell differentiation	0.995871495	0.091733518	1	1	HNRNPU
biological_process	GO:0046782	regulation of viral transcription	0.995871495	0.091733518	1	1	EP300
biological_process	GO:0060135	maternal process involved in female pregnancy	0.995871495	0.091733518	1	1	ASH1L
biological_process	GO:1900449	regulation of glutamate receptor signaling pathway	0.995871495	0.091733518	1	1	GRIN1
biological_process	GO:0007599	hemostasis	0.985888609	0.092163601	1	1	JMJD1C/PRKCA
molecular_function	GO:0022824	transmitter-gated ion channel activity	0.995829912	0.092220898	1	1	GRIN1
molecular_function	GO:0022835	transmitter-gated channel activity	0.995829912	0.092220898	1	1	GRIN1
biological_process	GO:0051129	negative regulation of cellular component organization	0.978289827	0.092349112	1	1	EP300/HNRNPU/NR2F1
biological_process	GO:0050817	coagulation	0.985777891	0.092622081	1	1	JMJD1C/PRKCA
biological_process	GO:0002253	activation of immune response	0.978092762	0.092937354	1	1	CREBBP/EP300/NR1D1
biological_process	GO:0001101	response to acid chemical	0.985666673	0.093081252	1	1	CPEB4/GRIN1
biological_process	GO:0002237	response to molecule of bacterial origin	0.985666673	0.093081252	1	1	NR1D1/PRKCA
biological_process	GO:0000381	regulation of alternative mRNA splicing, via spliceosome	0.995744368	0.09310036	1	1	HNRNPU
biological_process	GO:0010721	negative regulation of cell development	0.985554956	0.093541113	1	1	NR1D1/NR2F1
biological_process	GO:0006513	protein monoubiquitination	0.995615434	0.094465218	1	1	HUWE1
biological_process	GO:0051785	positive regulation of nuclear division	0.995615434	0.094465218	1	1	HNRNPU
biological_process	GO:0010608	posttranscriptional regulation of gene expression	0.971870522	0.094758527	1	1	CPEB4/HNRNPU/PRKCA/TNRC6B
biological_process	GO:0007420	brain development	0.977192179	0.095604383	1	1	FOXG1/GRIN1/RERE
biological_process	GO:0051705	multi-organism behavior	0.9954847	0.095828096	1	1	GRIN1
biological_process	GO:0007178	transmembrane receptor protein serine/threonine kinase signaling pathway	0.984988862	0.095850655	1	1	CREBBP/EP300
biological_process	GO:0051052	regulation of DNA metabolic process	0.984758915	0.096779195	1	1	HNRNPU/KMT2A
biological_process	GO:1901564	organonitrogen compound metabolic process	0.953465346	0.096821652	1	1	ADNP/ASH1L/BRD4/CPEB4/CREBBP/EP300/GRIN1/HUWE1/JMJD1C/KMT2A/NR1D1/PRKCA/SETD5/TNRC6B
biological_process	GO:0033047	regulation of mitotic sister chromatid segregation	0.99535217	0.097188995	1	1	HNRNPU
biological_process	GO:0051965	positive regulation of synapse assembly	0.99535217	0.097188995	1	1	ADNP
biological_process	GO:0071230	cellular response to amino acid stimulus	0.99535217	0.097188995	1	1	CPEB4
biological_process	GO:0098840	protein transport along microtubule	0.99535217	0.097188995	1	1	HNRNPU
biological_process	GO:0099118	microtubule-based protein transport	0.99535217	0.097188995	1	1	HNRNPU
biological_process	GO:0090087	regulation of peptide transport	0.976579205	0.097400373	1	1	HUWE1/NR1D1/PRKCA
cellular_component	GO:0098978	glutamatergic synapse	0.984325248	0.098306858	1	1	GRIN1/LRRC4
biological_process	GO:0002684	positive regulation of immune system process	0.970385346	0.098443324	1	1	CREBBP/EP300/NR1D1/PRKCA
cellular_component	GO:0044304	main axon	0.995210028	0.098521664	1	1	KCNQ2
biological_process	GO:0008088	axo-dendritic transport	0.995217851	0.098547919	1	1	HNRNPU
biological_process	GO:0042698	ovulation cycle	0.995217851	0.098547919	1	1	ADNP
molecular_function	GO:0005261	cation channel activity	0.984235644	0.098885238	1	1	GRIN1/KCNQ2
biological_process	GO:0006954	inflammatory response	0.975851279	0.099513664	1	1	ASH1L/BRD4/NR1D1
biological_process	GO:0001756	somitogenesis	0.995081747	0.099904871	1	1	EP300
biological_process	GO:0007004	telomere maintenance via telomerase	0.995081747	0.099904871	1	1	HNRNPU
biological_process	GO:0034121	regulation of toll-like receptor signaling pathway	0.995081747	0.099904871	1	1	NR1D1
biological_process	GO:0061515	myeloid cell development	0.995081747	0.099904871	1	1	EP300
biological_process	GO:0070988	demethylation	0.995081747	0.099904871	1	1	JMJD1C
biological_process	GO:0072091	regulation of stem cell proliferation	0.995081747	0.099904871	1	1	HNRNPU
biological_process	GO:0001666	response to hypoxia	0.98381902	0.100519774	1	1	CREBBP/EP300
molecular_function	GO:0030374	nuclear receptor transcription coactivator activity	0.994991105	0.10083534	1	1	NR1D1
biological_process	GO:1901701	cellular response to oxygen-containing compound	0.96933538	0.101016761	1	1	ARID1B/CPEB4/NR1D1/PRKCA
biological_process	GO:0033692	cellular polysaccharide biosynthetic process	0.994943863	0.101259853	1	1	NR1D1
biological_process	GO:0050795	regulation of behavior	0.994943863	0.101259853	1	1	NR1D1
cellular_component	GO:0000118	histone deacetylase complex	0.994931516	0.101272379	1	1	RERE
molecular_function	GO:0022836	gated channel activity	0.983480289	0.101860186	1	1	GRIN1/KCNQ2
biological_process	GO:0045596	negative regulation of cell differentiation	0.974895037	0.102258864	1	1	HNRNPU/NR1D1/NR2F1
biological_process	GO:0070201	regulation of establishment of protein localization	0.97478737	0.102565821	1	1	HUWE1/NR1D1/PRKCA
biological_process	GO:0000281	mitotic cytokinesis	0.994804205	0.102612868	1	1	SON
biological_process	GO:0006305	DNA alkylation	0.994804205	0.102612868	1	1	KMT2A
biological_process	GO:0006306	DNA methylation	0.994804205	0.102612868	1	1	KMT2A
biological_process	GO:0050805	negative regulation of synaptic transmission	0.994804205	0.102612868	1	1	ADNP
biological_process	GO:1902036	regulation of hematopoietic stem cell differentiation	0.994804205	0.102612868	1	1	KMT2A
biological_process	GO:1903747	regulation of establishment of protein localization to mitochondrion	0.994804205	0.102612868	1	1	HUWE1
biological_process	GO:0009967	positive regulation of signal transduction	0.964160522	0.10262419	1	1	BRD4/CREBBP/EP300/GRIN1/PRKCA
biological_process	GO:0006283	transcription-coupled nucleotide-excision repair	0.994662778	0.103963919	1	1	EP300
biological_process	GO:0043627	response to estrogen	0.994662778	0.103963919	1	1	EP300
biological_process	GO:0045685	regulation of glial cell differentiation	0.994662778	0.103963919	1	1	NR1D1
biological_process	GO:0072401	signal transduction involved in DNA integrity checkpoint	0.994662778	0.103963919	1	1	EP300
biological_process	GO:0072422	signal transduction involved in DNA damage checkpoint	0.994662778	0.103963919	1	1	EP300
molecular_function	GO:0098960	postsynaptic neurotransmitter receptor activity	0.99454493	0.105112946	1	1	GRIN1
biological_process	GO:0005977	glycogen metabolic process	0.994519587	0.105313008	1	1	NR1D1
biological_process	GO:0051851	modification by host of symbiont morphology or physiology	0.994519587	0.105313008	1	1	EP300
biological_process	GO:0072395	signal transduction involved in cell cycle checkpoint	0.994519587	0.105313008	1	1	EP300
biological_process	GO:0099601	regulation of neurotransmitter receptor activity	0.994519587	0.105313008	1	1	GRIN1
biological_process	GO:1900006	positive regulation of dendrite development	0.994519587	0.105313008	1	1	CUX1
biological_process	GO:0051345	positive regulation of hydrolase activity	0.973805564	0.105345672	1	1	ARHGAP32/GRIN1/HNRNPU
biological_process	GO:0006073	cellular glucan metabolic process	0.994374637	0.106660138	1	1	NR1D1
biological_process	GO:0010611	regulation of cardiac muscle hypertrophy	0.994374637	0.106660138	1	1	PRKCA
biological_process	GO:0033143	regulation of intracellular steroid hormone receptor signaling pathway	0.994374637	0.106660138	1	1	EP300
biological_process	GO:0044042	glucan metabolic process	0.994374637	0.106660138	1	1	NR1D1
biological_process	GO:0051303	establishment of chromosome localization	0.994374637	0.106660138	1	1	HNRNPU
biological_process	GO:0150076	neuroinflammatory response	0.994374637	0.106660138	1	1	NR1D1
biological_process	GO:0051098	regulation of binding	0.982096465	0.10716402	1	1	ADNP/EP300
biological_process	GO:0000380	alternative mRNA splicing, via spliceosome	0.994227935	0.108005312	1	1	HNRNPU
biological_process	GO:0050000	chromosome localization	0.994227935	0.108005312	1	1	HNRNPU
molecular_function	GO:0033218	amide binding	0.981774187	0.108392321	1	1	ADNP/GRIN1
biological_process	GO:0000288	nuclear-transcribed mRNA catabolic process, deadenylation-dependent decay	0.994079484	0.109348533	1	1	TNRC6B
biological_process	GO:0006278	RNA-dependent DNA biosynthetic process	0.994079484	0.109348533	1	1	HNRNPU
biological_process	GO:0008344	adult locomotory behavior	0.994079484	0.109348533	1	1	GRIN1
biological_process	GO:0008589	regulation of smoothened signaling pathway	0.994079484	0.109348533	1	1	CREBBP
biological_process	GO:1901224	positive regulation of NIK/NF-kappaB signaling	0.994079484	0.109348533	1	1	EP300
biological_process	GO:0050678	regulation of epithelial cell proliferation	0.981457192	0.109566077	1	1	NR1D1/PRKCA
biological_process	GO:0000377	RNA splicing, via transesterification reactions with bulged adenosine as nucleophile	0.981327813	0.110048273	1	1	HNRNPU/SON
biological_process	GO:0000398	mRNA splicing, via spliceosome	0.981327813	0.110048273	1	1	HNRNPU/SON
biological_process	GO:0000271	polysaccharide biosynthetic process	0.99392929	0.110689804	1	1	NR1D1
biological_process	GO:0008306	associative learning	0.99392929	0.110689804	1	1	GRIN1
biological_process	GO:0014743	regulation of muscle hypertrophy	0.99392929	0.110689804	1	1	PRKCA
biological_process	GO:0072332	intrinsic apoptotic signaling pathway by p53 class mediator	0.99392929	0.110689804	1	1	EP300
biological_process	GO:0072347	response to anesthetic	0.99392929	0.110689804	1	1	GRIN1
biological_process	GO:1903313	positive regulation of mRNA metabolic process	0.99392929	0.110689804	1	1	TNRC6B
biological_process	GO:0009628	response to abiotic stimulus	0.965211441	0.110891734	1	1	CPEB4/CREBBP/EP300/GRIN1
biological_process	GO:0000375	RNA splicing, via transesterification reactions	0.980936623	0.11149838	1	1	HNRNPU/SON
biological_process	GO:0030193	regulation of blood coagulation	0.993777358	0.112029126	1	1	PRKCA
biological_process	GO:0043536	positive regulation of blood vessel endothelial cell migration	0.993777358	0.112029126	1	1	PRKCA
biological_process	GO:0051702	interaction with symbiont	0.993777358	0.112029126	1	1	EP300
biological_process	GO:1903312	negative regulation of mRNA metabolic process	0.993777358	0.112029126	1	1	HNRNPU
molecular_function	GO:0003725	double-stranded RNA binding	0.993762217	0.11219872	1	1	HNRNPU
molecular_function	GO:0005230	extracellular ligand-gated ion channel activity	0.993762217	0.11219872	1	1	GRIN1
biological_process	GO:0010564	regulation of cell cycle process	0.971073994	0.11290748	1	1	BRD4/EP300/HNRNPU
biological_process	GO:0042692	muscle cell differentiation	0.980540851	0.11295371	1	1	HNRNPU/SYNE1
biological_process	GO:0044248	cellular catabolic process	0.955565682	0.113021925	1	1	EP300/HNRNPU/HUWE1/NR1D1/PRKCA/TNRC6B
biological_process	GO:0001816	cytokine production	0.970956577	0.113227165	1	1	ASH1L/CREBBP/EP300
biological_process	GO:0033045	regulation of sister chromatid segregation	0.993623693	0.113366504	1	1	HNRNPU
biological_process	GO:0043462	regulation of ATPase activity	0.993623693	0.113366504	1	1	HNRNPU
biological_process	GO:1900046	regulation of hemostasis	0.993623693	0.113366504	1	1	PRKCA
biological_process	GO:0032204	regulation of telomere maintenance	0.993468302	0.114701939	1	1	HNRNPU
biological_process	GO:0034109	homotypic cell-cell adhesion	0.993468302	0.114701939	1	1	PRKCA
biological_process	GO:0048708	astrocyte differentiation	0.993468302	0.114701939	1	1	NR1D1
biological_process	GO:1903533	regulation of protein targeting	0.993468302	0.114701939	1	1	HUWE1
biological_process	GO:0014706	striated muscle tissue development	0.979871039	0.115390674	1	1	EP300/HNRNPU
biological_process	GO:0010833	telomere maintenance via telomere lengthening	0.993311187	0.116035434	1	1	HNRNPU
biological_process	GO:0071158	positive regulation of cell cycle arrest	0.993311187	0.116035434	1	1	EP300
biological_process	GO:0006952	defense response	0.957862993	0.116147028	1	1	ASH1L/BRD4/CREBBP/EP300/NR1D1
molecular_function	GO:0001540	amyloid-beta binding	0.993269405	0.116424182	1	1	GRIN1
biological_process	GO:0008104	protein localization	0.9504347	0.117166391	1	1	GRIN1/HNRNPU/HUWE1/LRRC4/NR1D1/PRKCA/SYNE1
biological_process	GO:0035418	protein localization to synapse	0.993152356	0.117366993	1	1	GRIN1
biological_process	GO:0060218	hematopoietic stem cell differentiation	0.993152356	0.117366993	1	1	KMT2A
cellular_component	GO:0098685	Schaffer collateral - CA1 synapse	0.993108356	0.117607068	1	1	LRRC4
biological_process	GO:0046889	positive regulation of lipid biosynthetic process	0.992991812	0.118696617	1	1	NR1D1
biological_process	GO:0050818	regulation of coagulation	0.992991812	0.118696617	1	1	PRKCA
cellular_component	GO:0016591	RNA polymerase II, holoenzyme	0.992944835	0.118955262	1	1	SETD5
biological_process	GO:0050772	positive regulation of axonogenesis	0.992829562	0.120024309	1	1	ADNP
biological_process	GO:1901532	regulation of hematopoietic progenitor cell differentiation	0.992829562	0.120024309	1	1	KMT2A
cellular_component	GO:0120111	neuron projection cytoplasm	0.992779555	0.120301465	1	1	HNRNPU
biological_process	GO:0034637	cellular carbohydrate biosynthetic process	0.99266561	0.121350073	1	1	NR1D1
biological_process	GO:0048013	ephrin receptor signaling pathway	0.99266561	0.121350073	1	1	GRIN1
cellular_component	GO:0016607	nuclear speck	0.978001828	0.121776091	1	1	HNRNPU/SON
molecular_function	GO:0008013	beta-catenin binding	0.992585612	0.122027975	1	1	EP300
biological_process	GO:0006112	energy reserve metabolic process	0.99249996	0.122673911	1	1	NR1D1
biological_process	GO:0030317	flagellated sperm motility	0.99249996	0.122673911	1	1	ASH1L
biological_process	GO:0097722	sperm motility	0.99249996	0.122673911	1	1	ASH1L
biological_process	GO:0000280	nuclear division	0.977498183	0.123778984	1	1	HNRNPU/POGZ
biological_process	GO:0009791	post-embryonic development	0.99233262	0.123995825	1	1	ASH1L
biological_process	GO:0034103	regulation of tissue remodeling	0.99233262	0.123995825	1	1	PRKCA
biological_process	GO:0043044	ATP-dependent chromatin remodeling	0.99233262	0.123995825	1	1	SMARCA2
biological_process	GO:0032879	regulation of localization	0.946767325	0.124006686	1	1	GRIN1/HNRNPU/HUWE1/KCNQ2/KMT2A/NR1D1/PRKCA
biological_process	GO:0060537	muscle tissue development	0.977354	0.124277176	1	1	EP300/HNRNPU
cellular_component	GO:0008076	voltage-gated potassium channel complex	0.99227322	0.124328153	1	1	KCNQ2
cellular_component	GO:0071013	catalytic step 2 spliceosome	0.99227322	0.124328153	1	1	HNRNPU
biological_process	GO:0019216	regulation of lipid metabolic process	0.977064099	0.125275097	1	1	CREBBP/NR1D1
biological_process	GO:0055013	cardiac muscle cell development	0.992163592	0.125315818	1	1	HNRNPU
biological_process	GO:0061053	somite development	0.992163592	0.125315818	1	1	EP300
cellular_component	GO:0005829	cytosol	0.93757466	0.125806963	1	1	ARHGAP32/ARID1B/BRD4/CUX1/EP300/HUWE1/KMT2A/NR2F1/POGZ/PRKCA/TNRC6B
molecular_function	GO:0008135	translation factor activity, RNA binding	0.992052945	0.126208313	1	1	CPEB4
cellular_component	GO:0098796	membrane protein complex	0.958187732	0.126493427	1	1	GRIN1/KCNQ2/PRKCA/SYNE1
biological_process	GO:0046849	bone remodeling	0.991992883	0.126633894	1	1	PRKCA
biological_process	GO:0016032	viral process	0.965632231	0.127308724	1	1	BRD4/CREBBP/EP300
biological_process	GO:0045639	positive regulation of myeloid cell differentiation	0.991820498	0.127950053	1	1	PRKCA
biological_process	GO:1901992	positive regulation of mitotic cell cycle phase transition	0.991820498	0.127950053	1	1	BRD4
biological_process	GO:0001558	regulation of cell growth	0.976182107	0.128280972	1	1	ADNP/SMARCA2
biological_process	GO:0019220	regulation of phosphate metabolic process	0.951656557	0.128958682	1	1	ADNP/ASH1L/BRD4/HNRNPU/PRKCA
molecular_function	GO:0005249	voltage-gated potassium channel activity	0.991688483	0.128984535	1	1	KCNQ2
biological_process	GO:0051174	regulation of phosphorus metabolic process	0.95143645	0.129404636	1	1	ADNP/ASH1L/BRD4/HNRNPU/PRKCA
biological_process	GO:0006476	protein deacetylation	0.991470717	0.130576638	1	1	EP300
biological_process	GO:0032092	positive regulation of protein binding	0.991470717	0.130576638	1	1	EP300
biological_process	GO:0035249	synaptic transmission, glutamatergic	0.991470717	0.130576638	1	1	GRIN1
biological_process	GO:0035278	miRNA mediated inhibition of translation	0.991470717	0.130576638	1	1	TNRC6B
biological_process	GO:0040033	negative regulation of translation, ncRNA-mediated	0.991470717	0.130576638	1	1	TNRC6B
biological_process	GO:0045974	regulation of translation, ncRNA-mediated	0.991470717	0.130576638	1	1	TNRC6B
biological_process	GO:0044728	DNA methylation or demethylation	0.991293332	0.131887068	1	1	KMT2A
biological_process	GO:0006417	regulation of translation	0.974977429	0.132316328	1	1	CPEB4/TNRC6B
biological_process	GO:0042116	macrophage activation	0.991114291	0.133195593	1	1	NR1D1
biological_process	GO:0050810	regulation of steroid biosynthetic process	0.991114291	0.133195593	1	1	NR1D1
biological_process	GO:0055006	cardiac cell development	0.991114291	0.133195593	1	1	HNRNPU
biological_process	GO:0006974	cellular response to DNA damage stimulus	0.962834754	0.134414315	1	1	BRD4/EP300/HUWE1
biological_process	GO:0030516	regulation of axon extension	0.990933598	0.134502216	1	1	ADNP
biological_process	GO:0042632	cholesterol homeostasis	0.990933598	0.134502216	1	1	NR1D1
biological_process	GO:1990823	response to leukemia inhibitory factor	0.990933598	0.134502216	1	1	HNRNPU
biological_process	GO:1990830	cellular response to leukemia inhibitory factor	0.990933598	0.134502216	1	1	HNRNPU
molecular_function	GO:0051213	dioxygenase activity	0.990937331	0.134511485	1	1	JMJD1C
biological_process	GO:0065008	regulation of biological quality	0.935719504	0.135302255	1	1	ADNP/CREBBP/EP300/GRIN1/HNRNPU/JMJD1C/NR1D1/PRKCA/SYNE1
biological_process	GO:0044773	mitotic DNA damage checkpoint	0.990751259	0.135806939	1	1	EP300
biological_process	GO:0055092	sterol homeostasis	0.990751259	0.135806939	1	1	NR1D1
biological_process	GO:0060996	dendritic spine development	0.990751259	0.135806939	1	1	ARID1B
molecular_function	GO:0035258	steroid hormone receptor binding	0.990744947	0.135887929	1	1	EP300
cellular_component	GO:0034705	potassium channel complex	0.990661004	0.136301603	1	1	KCNQ2
biological_process	GO:0010647	positive regulation of cell communication	0.947942358	0.136412685	1	1	BRD4/CREBBP/EP300/GRIN1/PRKCA
biological_process	GO:0050673	epithelial cell proliferation	0.973425469	0.137403004	1	1	NR1D1/PRKCA
biological_process	GO:0062012	regulation of small molecule metabolic process	0.973267455	0.137914184	1	1	EP300/NR1D1
biological_process	GO:0023056	positive regulation of signaling	0.947131842	0.138019805	1	1	BRD4/CREBBP/EP300/GRIN1/PRKCA
biological_process	GO:0062014	negative regulation of small molecule metabolic process	0.990381662	0.138410699	1	1	EP300
biological_process	GO:0060249	anatomical structure homeostasis	0.972949891	0.138937884	1	1	HNRNPU/PRKCA
biological_process	GO:0010256	endomembrane system organization	0.97279034	0.139450398	1	1	PRKCA/SYNE1
biological_process	GO:0002181	cytoplasmic translation	0.990194413	0.139709741	1	1	CPEB4
biological_process	GO:0035282	segmentation	0.990194413	0.139709741	1	1	EP300
biological_process	GO:0060079	excitatory postsynaptic potential	0.990194413	0.139709741	1	1	GRIN1
biological_process	GO:0061640	cytoskeleton-dependent cytokinesis	0.990194413	0.139709741	1	1	SON
molecular_function	GO:0003727	single-stranded RNA binding	0.990156856	0.140004609	1	1	HNRNPU
cellular_component	GO:0000794	condensed nuclear chromosome	0.990093001	0.140257467	1	1	BRD4
biological_process	GO:0006626	protein targeting to mitochondrion	0.990005538	0.141006894	1	1	HUWE1
biological_process	GO:0007631	feeding behavior	0.990005538	0.141006894	1	1	GRIN1
biological_process	GO:1903426	regulation of reactive oxygen species biosynthetic process	0.990005538	0.141006894	1	1	GRIN1
biological_process	GO:0010522	regulation of calcium ion transport into cytosol	0.989815041	0.14230216	1	1	GRIN1
biological_process	GO:0021549	cerebellum development	0.989815041	0.14230216	1	1	RERE
biological_process	GO:2000379	positive regulation of reactive oxygen species metabolic process	0.989815041	0.14230216	1	1	GRIN1
biological_process	GO:1901990	regulation of mitotic cell cycle phase transition	0.971822285	0.142534651	1	1	BRD4/EP300
biological_process	GO:0032091	negative regulation of protein binding	0.989622927	0.143595544	1	1	ADNP
biological_process	GO:0035601	protein deacylation	0.989622927	0.143595544	1	1	EP300
biological_process	GO:0044264	cellular polysaccharide metabolic process	0.989622927	0.143595544	1	1	NR1D1
biological_process	GO:0051983	regulation of chromosome segregation	0.989622927	0.143595544	1	1	HNRNPU
biological_process	GO:0044403	symbiotic process	0.959046167	0.143757493	1	1	BRD4/CREBBP/EP300
biological_process	GO:0008630	intrinsic apoptotic signaling pathway in response to DNA damage	0.989429202	0.144887046	1	1	EP300
biological_process	GO:0019233	sensory perception of pain	0.989429202	0.144887046	1	1	GRIN1
biological_process	GO:0098732	macromolecule deacylation	0.989429202	0.144887046	1	1	EP300
biological_process	GO:0048285	organelle fission	0.971001499	0.145116606	1	1	HNRNPU/POGZ
molecular_function	GO:0000980	RNA polymerase II distal enhancer sequence-specific DNA binding	0.98934743	0.145464106	1	1	KMT2A
biological_process	GO:0016310	phosphorylation	0.938407868	0.145751831	1	1	ADNP/ASH1L/BRD4/GRIN1/HNRNPU/PRKCA
biological_process	GO:0003300	cardiac muscle hypertrophy	0.989036935	0.147464419	1	1	PRKCA
biological_process	GO:0007052	mitotic spindle organization	0.989036935	0.147464419	1	1	HNRNPU
biological_process	GO:0044774	mitotic DNA integrity checkpoint	0.989036935	0.147464419	1	1	EP300
biological_process	GO:1901989	positive regulation of cell cycle phase transition	0.989036935	0.147464419	1	1	BRD4
biological_process	GO:2001023	regulation of response to drug	0.989036935	0.147464419	1	1	KMT2A
molecular_function	GO:0003779	actin binding	0.970056971	0.148066117	1	1	HNRNPU/SYNE1
cellular_component	GO:0000777	condensed chromosome kinetochore	0.988911945	0.148116719	1	1	HNRNPU
biological_process	GO:0030330	DNA damage response, signal transduction by p53 class mediator	0.988838404	0.148750295	1	1	EP300
biological_process	GO:0043502	regulation of muscle adaptation	0.988838404	0.148750295	1	1	PRKCA
biological_process	GO:0048524	positive regulation of viral process	0.988838404	0.148750295	1	1	EP300
biological_process	GO:0050905	neuromuscular process	0.988838404	0.148750295	1	1	GRIN1
biological_process	GO:0002526	acute inflammatory response	0.98863828	0.1500343	1	1	ASH1L
biological_process	GO:0051225	spindle assembly	0.98863828	0.1500343	1	1	HNRNPU
biological_process	GO:0071156	regulation of cell cycle arrest	0.98863828	0.1500343	1	1	EP300
biological_process	GO:0099565	chemical synaptic transmission, postsynaptic	0.98863828	0.1500343	1	1	GRIN1
biological_process	GO:2000278	regulation of DNA biosynthetic process	0.98863828	0.1500343	1	1	HNRNPU
molecular_function	GO:0005216	ion channel activity	0.969342058	0.150263104	1	1	GRIN1/KCNQ2
biological_process	GO:0065003	protein-containing complex assembly	0.940610326	0.150715704	1	1	CREBBP/EP300/GRIN1/KMT2A/POGZ
cellular_component	GO:0055029	nuclear DNA-directed RNA polymerase complex	0.988505062	0.150721003	1	1	SETD5
biological_process	GO:0023061	signal release	0.969150781	0.150833015	1	1	NR1D1/PRKCA
biological_process	GO:0050778	positive regulation of immune response	0.955949639	0.151178005	1	1	CREBBP/EP300/NR1D1
biological_process	GO:0006289	nucleotide-excision repair	0.988436569	0.151316438	1	1	EP300
biological_process	GO:0014897	striated muscle hypertrophy	0.988436569	0.151316438	1	1	PRKCA
cellular_component	GO:0000428	DNA-directed RNA polymerase complex	0.98829917	0.152020257	1	1	SETD5
molecular_function	GO:0001228	DNA-binding transcription activator activity, RNA polymerase II-specific	0.968618054	0.152467082	1	1	EP300/ZNF292
molecular_function	GO:0004674	protein serine/threonine kinase activity	0.968618054	0.152467082	1	1	BRD4/PRKCA
molecular_function	GO:0046873	metal ion transmembrane transporter activity	0.968618054	0.152467082	1	1	GRIN1/KCNQ2
biological_process	GO:0061387	regulation of extent of cell growth	0.988233276	0.15259671	1	1	ADNP
biological_process	GO:0001819	positive regulation of cytokine production	0.968462475	0.152923569	1	1	CREBBP/EP300
molecular_function	GO:0001216	DNA-binding transcription activator activity	0.968435633	0.153019149	1	1	EP300/ZNF292
cellular_component	GO:0016363	nuclear matrix	0.98809165	0.153317589	1	1	HNRNPU
cellular_component	GO:0072686	mitotic spindle	0.98809165	0.153317589	1	1	HNRNPU
molecular_function	GO:0099094	ligand-gated cation channel activity	0.988079816	0.153590735	1	1	GRIN1
biological_process	GO:0014896	muscle hypertrophy	0.988028405	0.15387512	1	1	PRKCA
biological_process	GO:0034613	cellular protein localization	0.938713752	0.154334042	1	1	GRIN1/HNRNPU/HUWE1/LRRC4/SYNE1
biological_process	GO:0042326	negative regulation of phosphorylation	0.967766011	0.155020222	1	1	ASH1L/HNRNPU
biological_process	GO:0001938	positive regulation of endothelial cell proliferation	0.987821961	0.155151671	1	1	PRKCA
biological_process	GO:0032411	positive regulation of transporter activity	0.987821961	0.155151671	1	1	KMT2A
biological_process	GO:0043279	response to alkaloid	0.987821961	0.155151671	1	1	GRIN1
biological_process	GO:0008380	RNA splicing	0.967590621	0.155545322	1	1	HNRNPU/SON
biological_process	GO:0051817	modification of morphology or physiology of other organism involved in symbiotic interaction	0.987613949	0.156426364	1	1	EP300
biological_process	GO:0070727	cellular macromolecule localization	0.937428714	0.156767903	1	1	GRIN1/HNRNPU/HUWE1/LRRC4/SYNE1
biological_process	GO:0050708	regulation of protein secretion	0.967061398	0.157122835	1	1	NR1D1/PRKCA
cellular_component	GO:0030880	RNA polymerase complex	0.987459375	0.157198085	1	1	SETD5
biological_process	GO:0002429	immune response-activating cell surface receptor signaling pathway	0.966883972	0.157649403	1	1	CREBBP/EP300
biological_process	GO:0001539	cilium or flagellum-dependent cell motility	0.987404373	0.157699202	1	1	ASH1L
biological_process	GO:0005976	polysaccharide metabolic process	0.987404373	0.157699202	1	1	NR1D1
biological_process	GO:0042752	regulation of circadian rhythm	0.987404373	0.157699202	1	1	NR1D1
biological_process	GO:0060285	cilium-dependent cell motility	0.987404373	0.157699202	1	1	ASH1L
molecular_function	GO:0090079	translation regulator activity, nucleic acid binding	0.987199623	0.158967031	1	1	CPEB4
biological_process	GO:0034248	regulation of cellular amide metabolic process	0.966348645	0.159231269	1	1	CPEB4/TNRC6B
biological_process	GO:0043085	positive regulation of catalytic activity	0.942609783	0.160022398	1	1	ADNP/ARHGAP32/GRIN1/HNRNPU
biological_process	GO:0006304	DNA modification	0.986980552	0.160239325	1	1	KMT2A
biological_process	GO:0010822	positive regulation of mitochondrion organization	0.986980552	0.160239325	1	1	HUWE1
biological_process	GO:0021782	glial cell development	0.986980552	0.160239325	1	1	NR1D1
biological_process	GO:0021987	cerebral cortex development	0.986980552	0.160239325	1	1	GRIN1
molecular_function	GO:0016922	nuclear receptor binding	0.986975237	0.160305951	1	1	EP300
biological_process	GO:0044419	interspecies interaction between organisms	0.951775206	0.160905285	1	1	BRD4/CREBBP/EP300
biological_process	GO:1901987	regulation of cell cycle phase transition	0.965627761	0.161345387	1	1	BRD4/EP300
biological_process	GO:0002761	regulation of myeloid leukocyte differentiation	0.986766316	0.161506615	1	1	PRKCA
biological_process	GO:0031398	positive regulation of protein ubiquitination	0.986766316	0.161506615	1	1	HUWE1
biological_process	GO:1901222	regulation of NIK/NF-kappaB signaling	0.986766316	0.161506615	1	1	EP300
biological_process	GO:0034765	regulation of ion transmembrane transport	0.96508177	0.162934623	1	1	GRIN1/KCNQ2
biological_process	GO:0016049	cell growth	0.964898758	0.163465052	1	1	ADNP/SMARCA2
biological_process	GO:0048871	multicellular organismal homeostasis	0.96471524	0.163995819	1	1	NR1D1/PRKCA
molecular_function	GO:0003697	single-stranded DNA binding	0.986291759	0.16431039	1	1	HNRNPU
molecular_function	GO:0008094	DNA-dependent ATPase activity	0.986291759	0.16431039	1	1	SMARCA2
cellular_component	GO:0000779	condensed chromosome, centromeric region	0.986151566	0.164907566	1	1	HNRNPU
biological_process	GO:0072089	stem cell proliferation	0.986114363	0.16529743	1	1	HNRNPU
biological_process	GO:0001775	cell activation	0.939713603	0.165847976	1	1	EP300/HUWE1/NR1D1/PRKCA
biological_process	GO:0033365	protein localization to organelle	0.949525062	0.166027729	1	1	HNRNPU/HUWE1/SYNE1
cellular_component	GO:0043679	axon terminus	0.985928049	0.166185834	1	1	GRIN1
biological_process	GO:0030968	endoplasmic reticulum unfolded protein response	0.985893979	0.166557358	1	1	EP300
biological_process	GO:0048675	axon extension	0.985893979	0.166557358	1	1	ADNP
biological_process	GO:1903409	reactive oxygen species biosynthetic process	0.98567207	0.167815453	1	1	GRIN1
biological_process	GO:0051928	positive regulation of calcium ion transport	0.985448641	0.169071716	1	1	GRIN1
molecular_function	GO:0030594	neurotransmitter receptor activity	0.985356582	0.169621005	1	1	GRIN1
biological_process	GO:0007043	cell-cell junction assembly	0.985223696	0.17032615	1	1	PRKCA
biological_process	GO:0014013	regulation of gliogenesis	0.985223696	0.17032615	1	1	NR1D1
biological_process	GO:0019218	regulation of steroid metabolic process	0.985223696	0.17032615	1	1	NR1D1
biological_process	GO:0051101	regulation of DNA binding	0.985223696	0.17032615	1	1	EP300
biological_process	GO:0050896	response to stimulus	0.908823807	0.170539308	1	1	ADNP/ARHGAP32/ARID1B/ASH1L/BRD4/CPEB4/CREBBP/EP300/GRIN1/HNRNPU/HUWE1/JMJD1C/KMT2A/NR1D1/NR2F1/PRKCA/TNRC6B
biological_process	GO:0006468	protein phosphorylation	0.929925806	0.170709187	1	1	ADNP/ASH1L/BRD4/GRIN1/PRKCA
cellular_component	GO:0005923	bicellular tight junction	0.985018308	0.171280018	1	1	ASH1L
biological_process	GO:0031667	response to nutrient levels	0.962092887	0.171460918	1	1	CPEB4/GRIN1
biological_process	GO:0000165	MAPK cascade	0.947049338	0.171572951	1	1	ASH1L/GRIN1/PRKCA
biological_process	GO:0006805	xenobiotic metabolic process	0.984997241	0.171578758	1	1	GRIN1
biological_process	GO:0030326	embryonic limb morphogenesis	0.984997241	0.171578758	1	1	CREBBP
biological_process	GO:0035113	embryonic appendage morphogenesis	0.984997241	0.171578758	1	1	CREBBP
biological_process	GO:0045471	response to ethanol	0.984997241	0.171578758	1	1	GRIN1
biological_process	GO:2000134	negative regulation of G1/S transition of mitotic cell cycle	0.984997241	0.171578758	1	1	EP300
biological_process	GO:0002791	regulation of peptide secretion	0.961901791	0.171996511	1	1	NR1D1/PRKCA
molecular_function	GO:0015267	channel activity	0.96189685	0.172025113	1	1	GRIN1/KCNQ2
molecular_function	GO:0001158	enhancer sequence-specific DNA binding	0.984878862	0.172264095	1	1	KMT2A
biological_process	GO:0050878	regulation of body fluid levels	0.961710192	0.17253241	1	1	JMJD1C/PRKCA
cellular_component	GO:0101002	ficolin-1-rich granule	0.984786979	0.172548855	1	1	HUWE1
cellular_component	GO:1904813	ficolin-1-rich granule lumen	0.984786979	0.172548855	1	1	HUWE1
molecular_function	GO:0022803	passive transmembrane transporter activity	0.961694681	0.172590525	1	1	GRIN1/KCNQ2
biological_process	GO:0018107	peptidyl-threonine phosphorylation	0.984769279	0.172829542	1	1	PRKCA
biological_process	GO:0001932	regulation of protein phosphorylation	0.935973878	0.173243767	1	1	ADNP/ASH1L/BRD4/PRKCA
biological_process	GO:0002768	immune response-regulating cell surface receptor signaling pathway	0.960744653	0.175216413	1	1	CREBBP/EP300
biological_process	GO:0010595	positive regulation of endothelial cell migration	0.984308855	0.17532565	1	1	PRKCA
biological_process	GO:0051291	protein heterooligomerization	0.984308855	0.17532565	1	1	GRIN1
biological_process	GO:0003006	developmental process involved in reproduction	0.945191211	0.175675571	1	1	ASH1L/SMARCA2/SYNE1
biological_process	GO:0023014	signal transduction by protein phosphorylation	0.945191211	0.175675571	1	1	ASH1L/GRIN1/PRKCA
molecular_function	GO:0005262	calcium channel activity	0.983903381	0.177525957	1	1	GRIN1
molecular_function	GO:0005267	potassium channel activity	0.983903381	0.177525957	1	1	KCNQ2
cellular_component	GO:0070160	tight junction	0.98384624	0.177605451	1	1	ASH1L
biological_process	GO:0030518	intracellular steroid hormone receptor signaling pathway	0.983842463	0.177814494	1	1	EP300
biological_process	GO:0034401	chromatin organization involved in regulation of transcription	0.983842463	0.177814494	1	1	ARID1B
biological_process	GO:0043500	muscle adaptation	0.983842463	0.177814494	1	1	PRKCA
biological_process	GO:0030183	B cell differentiation	0.98360704	0.179056198	1	1	EP300
biological_process	GO:1902807	negative regulation of cell cycle G1/S phase transition	0.98360704	0.179056198	1	1	EP300
biological_process	GO:1902850	microtubule cytoskeleton organization involved in mitosis	0.98360704	0.179056198	1	1	HNRNPU
biological_process	GO:0007165	signal transduction	0.903495513	0.179935707	1	1	ADNP/ARHGAP32/ASH1L/BRD4/CPEB4/CREBBP/EP300/GRIN1/NR1D1/NR2F1/PRKCA/TNRC6B
biological_process	GO:0002521	leukocyte differentiation	0.958975073	0.180065939	1	1	EP300/PRKCA
biological_process	GO:0031333	negative regulation of protein complex assembly	0.983370139	0.180296094	1	1	EP300
biological_process	GO:0055007	cardiac muscle cell differentiation	0.983370139	0.180296094	1	1	HNRNPU
biological_process	GO:0051050	positive regulation of transport	0.942948846	0.18056217	1	1	GRIN1/HUWE1/KMT2A
biological_process	GO:0008283	cell population proliferation	0.92410129	0.181239407	1	1	HNRNPU/NR1D1/PRKCA/RERE/SMARCA2
cellular_component	GO:0034399	nuclear periphery	0.983124625	0.181378282	1	1	HNRNPU
biological_process	GO:0042770	signal transduction in response to DNA damage	0.983131765	0.181534183	1	1	EP300
biological_process	GO:0071333	cellular response to glucose stimulus	0.983131765	0.181534183	1	1	NR1D1
biological_process	GO:0001501	skeletal system development	0.958376208	0.181687481	1	1	ASH1L/EP300
biological_process	GO:0040007	growth	0.942248789	0.18207382	1	1	ADNP/EP300/SMARCA2
cellular_component	GO:0001650	fibrillar center	0.982881054	0.18263217	1	1	ARHGAP32
biological_process	GO:0007224	smoothened signaling pathway	0.982891921	0.18277047	1	1	CREBBP
biological_process	GO:0018210	peptidyl-threonine modification	0.982891921	0.18277047	1	1	PRKCA
biological_process	GO:0071331	cellular response to hexose stimulus	0.982650613	0.184004956	1	1	NR1D1
biological_process	GO:1903322	positive regulation of protein modification by small protein conjugation or removal	0.982650613	0.184004956	1	1	HUWE1
biological_process	GO:0048583	regulation of response to stimulus	0.90572483	0.184221864	1	1	ARHGAP32/ASH1L/BRD4/CREBBP/EP300/GRIN1/KMT2A/NR1D1/PRKCA
biological_process	GO:0071326	cellular response to monosaccharide stimulus	0.982407846	0.185237643	1	1	NR1D1
biological_process	GO:0010817	regulation of hormone levels	0.956961404	0.185480436	1	1	NR1D1/PRKCA
biological_process	GO:0044089	positive regulation of cellular component biogenesis	0.956961404	0.185480436	1	1	ADNP/PRKCA
cellular_component	GO:0000776	kinetochore	0.982141309	0.186382705	1	1	HNRNPU
biological_process	GO:0031644	regulation of nervous system process	0.982163623	0.186468535	1	1	GRIN1
biological_process	GO:0072655	establishment of protein localization to mitochondrion	0.982163623	0.186468535	1	1	HUWE1
biological_process	GO:0033036	macromolecule localization	0.910263991	0.187084054	1	1	GRIN1/HNRNPU/HUWE1/LRRC4/NR1D1/PRKCA/SYNE1
biological_process	GO:0007189	adenylate cyclase-activating G protein-coupled receptor signaling pathway	0.981670829	0.188924941	1	1	PRKCA
molecular_function	GO:0005178	integrin binding	0.981612442	0.18924748	1	1	PRKCA
biological_process	GO:0009056	catabolic process	0.913452887	0.189422305	1	1	EP300/HNRNPU/HUWE1/NR1D1/PRKCA/TNRC6B
biological_process	GO:0051707	response to other organism	0.927442764	0.189628217	1	1	CREBBP/EP300/NR1D1/PRKCA
cellular_component	GO:0044306	neuron projection terminus	0.981388119	0.190116601	1	1	GRIN1
biological_process	GO:0034620	cellular response to unfolded protein	0.981422268	0.19015046	1	1	EP300
biological_process	GO:0060078	regulation of postsynaptic membrane potential	0.981422268	0.19015046	1	1	GRIN1
biological_process	GO:0097553	calcium ion transmembrane import into cytosol	0.981422268	0.19015046	1	1	GRIN1
biological_process	GO:0043207	response to external biotic stimulus	0.927114909	0.190245319	1	1	CREBBP/EP300/NR1D1/PRKCA
biological_process	GO:0045087	innate immune response	0.938313749	0.190453384	1	1	CREBBP/EP300/NR1D1
biological_process	GO:0002376	immune system process	0.908138312	0.190531424	1	1	CREBBP/EP300/HUWE1/KMT2A/NR1D1/PRKCA/TNRC6B
molecular_function	GO:0035326	enhancer binding	0.981349805	0.190539884	1	1	KMT2A
biological_process	GO:0070585	protein localization to mitochondrion	0.98117227	0.191374194	1	1	HUWE1
biological_process	GO:0033554	cellular response to stress	0.917691008	0.192561738	1	1	BRD4/CPEB4/CREBBP/EP300/HUWE1
biological_process	GO:0007030	Golgi organization	0.98092084	0.192596145	1	1	SYNE1
biological_process	GO:0008277	regulation of G protein-coupled receptor signaling pathway	0.98092084	0.192596145	1	1	PRKCA
biological_process	GO:0038127	ERBB signaling pathway	0.98092084	0.192596145	1	1	PRKCA
molecular_function	GO:0020037	heme binding	0.980819742	0.193118734	1	1	NR1D1
biological_process	GO:0106106	cold-induced thermogenesis	0.980667982	0.193816315	1	1	NR1D1
biological_process	GO:0120161	regulation of cold-induced thermogenesis	0.980667982	0.193816315	1	1	NR1D1
biological_process	GO:0009790	embryo development	0.936662739	0.19391225	1	1	CREBBP/EP300/KMT2A
biological_process	GO:0006397	mRNA processing	0.953636282	0.194196219	1	1	HNRNPU/SON
molecular_function	GO:0003729	mRNA binding	0.953376123	0.19488204	1	1	CPEB4/HNRNPU
biological_process	GO:0030534	adult behavior	0.9804137	0.195034706	1	1	GRIN1
biological_process	GO:0071322	cellular response to carbohydrate stimulus	0.9804137	0.195034706	1	1	NR1D1
biological_process	GO:1902107	positive regulation of leukocyte differentiation	0.9804137	0.195034706	1	1	PRKCA
biological_process	GO:0007283	spermatogenesis	0.953211758	0.195289929	1	1	SMARCA2/SYNE1
biological_process	GO:1902533	positive regulation of intracellular signal transduction	0.935921297	0.195455076	1	1	BRD4/EP300/PRKCA
biological_process	GO:0000077	DNA damage checkpoint	0.980157999	0.196251322	1	1	EP300
biological_process	GO:0007612	learning	0.980157999	0.196251322	1	1	GRIN1
biological_process	GO:0062013	positive regulation of small molecule metabolic process	0.980157999	0.196251322	1	1	NR1D1
cellular_component	GO:0043296	apical junction complex	0.980103272	0.196302981	1	1	ASH1L
biological_process	GO:1902532	negative regulation of intracellular signal transduction	0.952785268	0.196384532	1	1	ASH1L/NR1D1
biological_process	GO:0032880	regulation of protein localization	0.935362127	0.1966144	1	1	HUWE1/NR1D1/PRKCA
molecular_function	GO:0015276	ligand-gated ion channel activity	0.980012757	0.19697216	1	1	GRIN1
molecular_function	GO:0022834	ligand-gated channel activity	0.980012757	0.19697216	1	1	GRIN1
biological_process	GO:0002224	toll-like receptor signaling pathway	0.979900885	0.197466165	1	1	NR1D1
biological_process	GO:0035264	multicellular organism growth	0.979900885	0.197466165	1	1	EP300
biological_process	GO:0045834	positive regulation of lipid metabolic process	0.979900885	0.197466165	1	1	NR1D1
biological_process	GO:0051384	response to glucocorticoid	0.979900885	0.197466165	1	1	HNRNPU
biological_process	GO:2001251	negative regulation of chromosome organization	0.979900885	0.197466165	1	1	HNRNPU
biological_process	GO:0000226	microtubule cytoskeleton organization	0.952356814	0.197480013	1	1	HNRNPU/SON
biological_process	GO:0009607	response to biotic stimulus	0.923114583	0.197705072	1	1	CREBBP/EP300/NR1D1/PRKCA
molecular_function	GO:0015085	calcium ion transmembrane transporter activity	0.979740612	0.198252688	1	1	GRIN1
biological_process	GO:0035107	appendage morphogenesis	0.97938243	0.199890541	1	1	CREBBP
biological_process	GO:0035108	limb morphogenesis	0.97938243	0.199890541	1	1	CREBBP
biological_process	GO:0061041	regulation of wound healing	0.97938243	0.199890541	1	1	PRKCA
biological_process	GO:0006281	DNA repair	0.95127711	0.200222464	1	1	EP300/HUWE1
molecular_function	GO:0045182	translation regulator activity	0.979191629	0.200807838	1	1	CPEB4
biological_process	GO:0009267	cellular response to starvation	0.979121099	0.201100079	1	1	CPEB4
biological_process	GO:2001056	positive regulation of cysteine-type endopeptidase activity	0.979121099	0.201100079	1	1	GRIN1
biological_process	GO:0007338	single fertilization	0.978858372	0.202307854	1	1	ASH1L
biological_process	GO:0035567	non-canonical Wnt signaling pathway	0.978858372	0.202307854	1	1	TNRC6B
biological_process	GO:0061351	neural precursor cell proliferation	0.978858372	0.202307854	1	1	RERE
biological_process	GO:0055088	lipid homeostasis	0.978594253	0.203513868	1	1	NR1D1
biological_process	GO:0001678	cellular glucose homeostasis	0.978328746	0.204718124	1	1	NR1D1
biological_process	GO:0001890	placenta development	0.978328746	0.204718124	1	1	ASH1L
biological_process	GO:0007286	spermatid development	0.978328746	0.204718124	1	1	SMARCA2
biological_process	GO:0048232	male gamete generation	0.949302902	0.205171774	1	1	SMARCA2/SYNE1
biological_process	GO:0051093	negative regulation of developmental process	0.931180889	0.205172107	1	1	HNRNPU/NR1D1/NR2F1
molecular_function	GO:0046906	tetrapyrrole binding	0.978075037	0.205894602	1	1	NR1D1
biological_process	GO:0030168	platelet activation	0.978061856	0.205920624	1	1	PRKCA
biological_process	GO:0090316	positive regulation of intracellular protein transport	0.978061856	0.205920624	1	1	HUWE1
biological_process	GO:0042060	wound healing	0.948412847	0.207376518	1	1	JMJD1C/PRKCA
biological_process	GO:0010243	response to organonitrogen compound	0.929820832	0.207914974	1	1	ARID1B/CPEB4/GRIN1
biological_process	GO:0010977	negative regulation of neuron projection development	0.977523945	0.208320366	1	1	NR2F1
biological_process	GO:0034762	regulation of transmembrane transport	0.947740225	0.209032018	1	1	GRIN1/KCNQ2
biological_process	GO:0051259	protein complex oligomerization	0.947740225	0.209032018	1	1	EP300/GRIN1
biological_process	GO:0043535	regulation of blood vessel endothelial cell migration	0.977252932	0.209517613	1	1	PRKCA
biological_process	GO:0045216	cell-cell junction organization	0.977252932	0.209517613	1	1	PRKCA
cellular_component	GO:0005794	Golgi apparatus	0.915955959	0.210048793	1	1	ARHGAP32/ASH1L/CUX1/SYNE1
biological_process	GO:0031570	DNA integrity checkpoint	0.976980555	0.210713114	1	1	EP300
biological_process	GO:0048515	spermatid differentiation	0.976706816	0.211906871	1	1	SMARCA2
biological_process	GO:0060402	calcium ion transport into cytosol	0.976706816	0.211906871	1	1	GRIN1
biological_process	GO:0007519	skeletal muscle tissue development	0.976155272	0.214289165	1	1	EP300
biological_process	GO:0010970	transport along microtubule	0.975877476	0.215477707	1	1	HNRNPU
biological_process	GO:0032635	interleukin-6 production	0.975877476	0.215477707	1	1	ASH1L
biological_process	GO:0035967	cellular response to topologically incorrect protein	0.975877476	0.215477707	1	1	EP300
biological_process	GO:0000723	telomere maintenance	0.975598337	0.216664515	1	1	HNRNPU
biological_process	GO:0031960	response to corticosteroid	0.975598337	0.216664515	1	1	HNRNPU
biological_process	GO:0045936	negative regulation of phosphate metabolic process	0.944312183	0.217332816	1	1	ASH1L/HNRNPU
biological_process	GO:0099173	postsynapse organization	0.975317858	0.217849591	1	1	LRRC4
biological_process	GO:0010563	negative regulation of phosphorus metabolic process	0.944079819	0.217887499	1	1	ASH1L/HNRNPU
biological_process	GO:0007088	regulation of mitotic nuclear division	0.975036045	0.219032938	1	1	HNRNPU
biological_process	GO:0007507	heart development	0.943379871	0.219552456	1	1	EP300/HNRNPU
biological_process	GO:0044772	mitotic cell cycle phase transition	0.943145604	0.22010774	1	1	BRD4/EP300
biological_process	GO:0043933	protein-containing complex subunit organization	0.901422723	0.220191926	1	1	CREBBP/EP300/GRIN1/KMT2A/POGZ
biological_process	GO:0007093	mitotic cell cycle checkpoint	0.974752901	0.220214559	1	1	EP300
biological_process	GO:0035821	modification of morphology or physiology of other organism	0.974752901	0.220214559	1	1	EP300
biological_process	GO:0002244	hematopoietic progenitor cell differentiation	0.974468431	0.221394456	1	1	KMT2A
biological_process	GO:1901575	organic substance catabolic process	0.900573459	0.221594905	1	1	HNRNPU/HUWE1/NR1D1/PRKCA/TNRC6B
biological_process	GO:0009306	protein secretion	0.942439959	0.221774461	1	1	NR1D1/PRKCA
cellular_component	GO:0000922	spindle pole	0.974316251	0.221790604	1	1	HNRNPU
biological_process	GO:0035592	establishment of protein localization to extracellular region	0.942203797	0.222330319	1	1	NR1D1/PRKCA
biological_process	GO:0035051	cardiocyte differentiation	0.974182639	0.222572632	1	1	HNRNPU
molecular_function	GO:0015079	potassium ion transmembrane transporter activity	0.973975746	0.223453568	1	1	KCNQ2
biological_process	GO:0050806	positive regulation of synaptic transmission	0.973895529	0.223749088	1	1	GRIN1
biological_process	GO:1990138	neuron projection extension	0.973895529	0.223749088	1	1	ADNP
biological_process	GO:0010469	regulation of signaling receptor activity	0.973607106	0.224923827	1	1	GRIN1
biological_process	GO:0030307	positive regulation of cell growth	0.973607106	0.224923827	1	1	ADNP
biological_process	GO:0051100	negative regulation of binding	0.973607106	0.224923827	1	1	ADNP
biological_process	GO:0060538	skeletal muscle organ development	0.973607106	0.224923827	1	1	EP300
molecular_function	GO:1901981	phosphatidylinositol phosphate binding	0.973366398	0.225931223	1	1	ARHGAP32
biological_process	GO:0007051	spindle organization	0.973317374	0.226096852	1	1	HNRNPU
biological_process	GO:0071692	protein localization to extracellular region	0.940537446	0.226225152	1	1	NR1D1/PRKCA
biological_process	GO:0000910	cytokinesis	0.973026337	0.227268165	1	1	SON
biological_process	GO:0010634	positive regulation of epithelial cell migration	0.973026337	0.227268165	1	1	PRKCA
biological_process	GO:0097190	apoptotic signaling pathway	0.93981624	0.227896328	1	1	EP300/PRKCA
molecular_function	GO:0004386	helicase activity	0.972751236	0.228401255	1	1	SMARCA2
biological_process	GO:0021543	pallium development	0.972733999	0.228437768	1	1	GRIN1
biological_process	GO:0030324	lung development	0.972733999	0.228437768	1	1	EP300
biological_process	GO:0051262	protein tetramerization	0.972733999	0.228437768	1	1	GRIN1
biological_process	GO:0001659	temperature homeostasis	0.972440365	0.229605664	1	1	NR1D1
biological_process	GO:0055002	striated muscle cell development	0.972440365	0.229605664	1	1	HNRNPU
cellular_component	GO:0030426	growth cone	0.972251976	0.230111502	1	1	CPEB4
biological_process	GO:0002695	negative regulation of leukocyte activation	0.971849226	0.231936344	1	1	NR1D1
biological_process	GO:0032200	telomere organization	0.971849226	0.231936344	1	1	HNRNPU
biological_process	GO:0032269	negative regulation of cellular protein metabolic process	0.91737002	0.232184621	1	1	ASH1L/CPEB4/TNRC6B
cellular_component	GO:0030496	midbody	0.971650167	0.232473062	1	1	HNRNPU
biological_process	GO:0050776	regulation of immune response	0.917157052	0.232587522	1	1	CREBBP/EP300/NR1D1
biological_process	GO:0001936	regulation of endothelial cell proliferation	0.971551729	0.233099133	1	1	PRKCA
biological_process	GO:0006986	response to unfolded protein	0.971551729	0.233099133	1	1	EP300
biological_process	GO:0030323	respiratory tube development	0.971551729	0.233099133	1	1	EP300
biological_process	GO:0060401	cytosolic calcium ion transport	0.971551729	0.233099133	1	1	GRIN1
biological_process	GO:0044057	regulation of system process	0.937135833	0.234033201	1	1	GRIN1/PRKCA
biological_process	GO:0019083	viral transcription	0.971252952	0.234260225	1	1	EP300
biological_process	GO:0050865	regulation of cell activation	0.936889369	0.234591771	1	1	NR1D1/PRKCA
biological_process	GO:0051641	cellular localization	0.884843263	0.235415021	1	1	GRIN1/HNRNPU/HUWE1/LRRC4/NR1D1/SYNE1
biological_process	GO:0010950	positive regulation of endopeptidase activity	0.9709529	0.235419621	1	1	GRIN1
biological_process	GO:0050821	protein stabilization	0.9709529	0.235419621	1	1	EP300
cellular_component	GO:0030427	site of polarized growth	0.970737575	0.236002276	1	1	CPEB4
biological_process	GO:0008361	regulation of cell size	0.970651578	0.236577324	1	1	ADNP
biological_process	GO:0010821	regulation of mitochondrion organization	0.970651578	0.236577324	1	1	HUWE1
biological_process	GO:0048736	appendage development	0.970651578	0.236577324	1	1	CREBBP
biological_process	GO:0048771	tissue remodeling	0.970651578	0.236577324	1	1	PRKCA
biological_process	GO:0051099	positive regulation of binding	0.970651578	0.236577324	1	1	EP300
biological_process	GO:0060173	limb development	0.970651578	0.236577324	1	1	CREBBP
biological_process	GO:0071347	cellular response to interleukin-1	0.970651578	0.236577324	1	1	NR1D1
biological_process	GO:1903034	regulation of response to wounding	0.970651578	0.236577324	1	1	PRKCA
biological_process	GO:0030705	cytoskeleton-dependent intracellular transport	0.970348988	0.237733337	1	1	HNRNPU
biological_process	GO:0043534	blood vessel endothelial cell migration	0.970348988	0.237733337	1	1	PRKCA
biological_process	GO:0071466	cellular response to xenobiotic stimulus	0.970348988	0.237733337	1	1	GRIN1
biological_process	GO:1901796	regulation of signal transduction by p53 class mediator	0.970348988	0.237733337	1	1	EP300
biological_process	GO:2001257	regulation of cation channel activity	0.970348988	0.237733337	1	1	GRIN1
biological_process	GO:0010565	regulation of cellular ketone metabolic process	0.970045137	0.238887662	1	1	NR1D1
biological_process	GO:1905114	cell surface receptor signaling pathway involved in cell-cell signaling	0.934901028	0.23906401	1	1	GRIN1/TNRC6B
biological_process	GO:0009566	fertilization	0.969740026	0.240040301	1	1	ASH1L
biological_process	GO:0002790	peptide secretion	0.93439934	0.240183035	1	1	NR1D1/PRKCA
biological_process	GO:0005975	carbohydrate metabolic process	0.93439934	0.240183035	1	1	EP300/NR1D1
biological_process	GO:1901698	response to nitrogen compound	0.913057147	0.240270259	1	1	ARID1B/CPEB4/GRIN1
molecular_function	GO:0004672	protein kinase activity	0.934268964	0.240488657	1	1	BRD4/PRKCA
biological_process	GO:0038061	NIK/NF-kappaB signaling	0.969433662	0.241191257	1	1	EP300
biological_process	GO:0043123	positive regulation of I-kappaB kinase/NF-kappaB signaling	0.969433662	0.241191257	1	1	BRD4
biological_process	GO:0072657	protein localization to membrane	0.933895819	0.241302424	1	1	GRIN1/LRRC4
molecular_function	GO:0022890	inorganic cation transmembrane transporter activity	0.933470529	0.242260442	1	1	GRIN1/KCNQ2
biological_process	GO:0019933	cAMP-mediated signaling	0.969126047	0.242340532	1	1	PRKCA
biological_process	GO:0043409	negative regulation of MAPK cascade	0.969126047	0.242340532	1	1	ASH1L
biological_process	GO:0048639	positive regulation of developmental growth	0.969126047	0.242340532	1	1	ADNP
biological_process	GO:2000045	regulation of G1/S transition of mitotic cell cycle	0.969126047	0.242340532	1	1	EP300
biological_process	GO:1903708	positive regulation of hemopoiesis	0.968817186	0.243488128	1	1	PRKCA
biological_process	GO:0044770	cell cycle phase transition	0.932629019	0.244102405	1	1	BRD4/EP300
biological_process	GO:0030308	negative regulation of cell growth	0.968507084	0.244634048	1	1	SMARCA2
biological_process	GO:0055001	muscle cell development	0.968507084	0.244634048	1	1	HNRNPU
biological_process	GO:0070507	regulation of microtubule cytoskeleton organization	0.968507084	0.244634048	1	1	HNRNPU
biological_process	GO:0048167	regulation of synaptic plasticity	0.968195744	0.245778295	1	1	GRIN1
biological_process	GO:0060359	response to ammonium ion	0.968195744	0.245778295	1	1	GRIN1
biological_process	GO:0099111	microtubule-based transport	0.968195744	0.245778295	1	1	HNRNPU
cellular_component	GO:0005681	spliceosomal complex	0.967929775	0.246496053	1	1	HNRNPU
biological_process	GO:0031345	negative regulation of cell projection organization	0.96788317	0.246920869	1	1	NR2F1
biological_process	GO:0051783	regulation of nuclear division	0.96788317	0.246920869	1	1	HNRNPU
biological_process	GO:0042127	regulation of cell population proliferation	0.894378939	0.248030783	1	1	HNRNPU/NR1D1/PRKCA/SMARCA2
biological_process	GO:0001935	endothelial cell proliferation	0.966938089	0.250338588	1	1	PRKCA
biological_process	GO:0019080	viral gene expression	0.966938089	0.250338588	1	1	EP300
biological_process	GO:0042594	response to starvation	0.966938089	0.250338588	1	1	CPEB4
biological_process	GO:0007565	female pregnancy	0.966620622	0.2514745	1	1	ASH1L
biological_process	GO:0043112	receptor metabolic process	0.966620622	0.2514745	1	1	NR1D1
biological_process	GO:0050731	positive regulation of peptidyl-tyrosine phosphorylation	0.966620622	0.2514745	1	1	ADNP
molecular_function	GO:0005102	signaling receptor binding	0.891694585	0.252489963	1	1	EP300/GRIN1/JMJD1C/PRKCA
biological_process	GO:0042330	taxis	0.928760621	0.252513709	1	1	EP300/PRKCA
biological_process	GO:0050657	nucleic acid transport	0.966301942	0.252608752	1	1	HNRNPU
biological_process	GO:0050658	RNA transport	0.966301942	0.252608752	1	1	HNRNPU
cellular_component	GO:0008021	synaptic vesicle	0.966000727	0.253414351	1	1	GRIN1
biological_process	GO:1902115	regulation of organelle assembly	0.965982053	0.253741347	1	1	HNRNPU
biological_process	GO:0072359	circulatory system development	0.905241473	0.254549388	1	1	EP300/HNRNPU/PRKCA
biological_process	GO:2000377	regulation of reactive oxygen species metabolic process	0.965660959	0.254872287	1	1	GRIN1
biological_process	GO:0002274	myeloid leukocyte activation	0.927448696	0.255320675	1	1	HUWE1/NR1D1
cellular_component	GO:0000775	chromosome, centromeric region	0.96534774	0.255706775	1	1	HNRNPU
biological_process	GO:0001763	morphogenesis of a branching structure	0.965338664	0.256001574	1	1	RERE
biological_process	GO:0006694	steroid biosynthetic process	0.965338664	0.256001574	1	1	NR1D1
biological_process	GO:0010389	regulation of G2/M transition of mitotic cell cycle	0.965338664	0.256001574	1	1	BRD4
biological_process	GO:0051236	establishment of RNA localization	0.965338664	0.256001574	1	1	HNRNPU
biological_process	GO:0071897	DNA biosynthetic process	0.965338664	0.256001574	1	1	HNRNPU
biological_process	GO:0071417	cellular response to organonitrogen compound	0.926920808	0.256443837	1	1	ARID1B/CPEB4
biological_process	GO:0002221	pattern recognition receptor signaling pathway	0.965015172	0.25712921	1	1	NR1D1
biological_process	GO:0009749	response to glucose	0.965015172	0.25712921	1	1	NR1D1
biological_process	GO:0010952	positive regulation of peptidase activity	0.965015172	0.25712921	1	1	GRIN1
molecular_function	GO:0008022	protein C-terminus binding	0.96493031	0.257455143	1	1	EP300
biological_process	GO:0007626	locomotory behavior	0.964690488	0.258255198	1	1	GRIN1
biological_process	GO:0046890	regulation of lipid biosynthetic process	0.964690488	0.258255198	1	1	NR1D1
biological_process	GO:0060541	respiratory system development	0.964690488	0.258255198	1	1	EP300
biological_process	GO:0035966	response to topologically incorrect protein	0.964364614	0.259379541	1	1	EP300
biological_process	GO:0050866	negative regulation of cell activation	0.964364614	0.259379541	1	1	NR1D1
biological_process	GO:0051248	negative regulation of protein metabolic process	0.902021072	0.260302283	1	1	ASH1L/CPEB4/TNRC6B
biological_process	GO:0009746	response to hexose	0.963379901	0.262742716	1	1	NR1D1
biological_process	GO:1902806	regulation of cell cycle G1/S phase transition	0.963379901	0.262742716	1	1	EP300
biological_process	GO:0048878	chemical homeostasis	0.900624646	0.262774362	1	1	ADNP/GRIN1/NR1D1
molecular_function	GO:0031406	carboxylic acid binding	0.962853098	0.264552091	1	1	GRIN1
cellular_component	GO:0031968	organelle outer membrane	0.962686845	0.264808616	1	1	SYNE1
biological_process	GO:0002573	myeloid leukocyte differentiation	0.962717555	0.264976647	1	1	PRKCA
biological_process	GO:0031396	regulation of protein ubiquitination	0.962717555	0.264976647	1	1	HUWE1
biological_process	GO:0045766	positive regulation of angiogenesis	0.962717555	0.264976647	1	1	PRKCA
biological_process	GO:0098542	defense response to other organism	0.899218531	0.265250186	1	1	CREBBP/EP300/NR1D1
cellular_component	GO:0032993	protein-DNA complex	0.962348796	0.265938752	1	1	EP300
cellular_component	GO:0019867	outer membrane	0.962009553	0.267067209	1	1	SYNE1
biological_process	GO:0032388	positive regulation of intracellular transport	0.96205055	0.267204049	1	1	HUWE1
biological_process	GO:0050679	positive regulation of epithelial cell proliferation	0.96205055	0.267204049	1	1	PRKCA
cellular_component	GO:0030017	sarcomere	0.961669119	0.268193989	1	1	SYNE1
biological_process	GO:0048589	developmental growth	0.921271587	0.268246992	1	1	ADNP/EP300
biological_process	GO:0000956	nuclear-transcribed mRNA catabolic process	0.96171531	0.268315308	1	1	TNRC6B
biological_process	GO:0034284	response to monosaccharide	0.96171531	0.268315308	1	1	NR1D1
biological_process	GO:0050792	regulation of viral process	0.961378916	0.269424942	1	1	EP300
molecular_function	GO:0051015	actin filament binding	0.96108634	0.270416209	1	1	SYNE1
biological_process	GO:0071229	cellular response to acid chemical	0.961041374	0.270532953	1	1	CPEB4
biological_process	GO:0009611	response to wounding	0.919898221	0.271059143	1	1	JMJD1C/PRKCA
biological_process	GO:0040008	regulation of growth	0.919898221	0.271059143	1	1	ADNP/SMARCA2
cellular_component	GO:0070382	exocytic vesicle	0.960640717	0.271564291	1	1	GRIN1
biological_process	GO:0006323	DNA packaging	0.960702687	0.271639344	1	1	ASH1L
biological_process	GO:0034097	response to cytokine	0.895421862	0.271869732	1	1	HNRNPU/NR1D1/PRKCA
molecular_function	GO:0008324	cation transmembrane transporter activity	0.919502136	0.271881687	1	1	GRIN1/KCNQ2
cellular_component	GO:0032838	plasma membrane bounded cell projection cytoplasm	0.960295564	0.272684387	1	1	HNRNPU
biological_process	GO:0006508	proteolysis	0.8780732	0.274503142	1	1	EP300/GRIN1/HUWE1/NR1D1
biological_process	GO:1902749	regulation of cell cycle G2/M phase transition	0.959679793	0.274948816	1	1	BRD4
biological_process	GO:0070374	positive regulation of ERK1 and ERK2 cascade	0.95899221	0.277147069	1	1	PRKCA
biological_process	GO:0000075	cell cycle checkpoint	0.958646734	0.278243785	1	1	EP300
molecular_function	GO:0043177	organic acid binding	0.958559448	0.27855028	1	1	GRIN1
biological_process	GO:0060348	bone development	0.95830014	0.279338895	1	1	EP300
biological_process	GO:0071805	potassium ion transmembrane transport	0.95830014	0.279338895	1	1	KCNQ2
biological_process	GO:0010001	glial cell differentiation	0.957952432	0.280432404	1	1	NR1D1
biological_process	GO:0019722	calcium-mediated signaling	0.957952432	0.280432404	1	1	GRIN1
biological_process	GO:0032886	regulation of microtubule-based process	0.957952432	0.280432404	1	1	HNRNPU
biological_process	GO:0007584	response to nutrient	0.957603614	0.281524312	1	1	GRIN1
biological_process	GO:0009952	anterior/posterior pattern specification	0.957603614	0.281524312	1	1	EP300
biological_process	GO:0007276	gamete generation	0.914581988	0.281747533	1	1	SMARCA2/SYNE1
biological_process	GO:0009617	response to bacterium	0.914297959	0.282310074	1	1	NR1D1/PRKCA
biological_process	GO:0043269	regulation of ion transport	0.914297959	0.282310074	1	1	GRIN1/KCNQ2
biological_process	GO:0007188	adenylate cyclase-modulating G protein-coupled receptor signaling pathway	0.956902663	0.283703338	1	1	PRKCA
biological_process	GO:0043903	regulation of symbiosis, encompassing mutualism through parasitism	0.956550538	0.284790459	1	1	EP300
molecular_function	GO:0030674	protein binding, bridging	0.956344996	0.285452678	1	1	CUX1
biological_process	GO:0065009	regulation of molecular function	0.851138497	0.285506814	1	1	ADNP/ARHGAP32/EP300/GRIN1/HNRNPU/KMT2A
biological_process	GO:0071363	cellular response to growth factor stimulus	0.912298064	0.286247538	1	1	CREBBP/EP300
biological_process	GO:1901699	cellular response to nitrogen compound	0.912298064	0.286247538	1	1	ARID1B/CPEB4
biological_process	GO:0001649	osteoblast differentiation	0.955487608	0.288042286	1	1	HNRNPU
biological_process	GO:0045665	negative regulation of neuron differentiation	0.955487608	0.288042286	1	1	NR2F1
molecular_function	GO:0008144	drug binding	0.868373499	0.289672305	1	1	GRIN1/HNRNPU/PRKCA/SMARCA2
biological_process	GO:0051179	localization	0.82570193	0.290061774	1	1	ASH1L/CUX1/GRIN1/HNRNPU/HUWE1/KCNQ2/KMT2A/LRRC4/NR1D1/PRKCA/RERE/SYNE1
biological_process	GO:0001894	tissue homeostasis	0.954773565	0.290202246	1	1	PRKCA
biological_process	GO:0033157	regulation of intracellular protein transport	0.954773565	0.290202246	1	1	HUWE1
cellular_component	GO:0030016	myofibril	0.954616799	0.290381096	1	1	SYNE1
biological_process	GO:0006412	translation	0.909987598	0.290746431	1	1	CPEB4/TNRC6B
biological_process	GO:0051603	proteolysis involved in cellular protein catabolic process	0.909405869	0.29187091	1	1	HUWE1/NR1D1
biological_process	GO:0010594	regulation of endothelial cell migration	0.954055218	0.292355886	1	1	PRKCA
biological_process	GO:0006403	RNA localization	0.95369444	0.293430341	1	1	HNRNPU
biological_process	GO:0044706	multi-multicellular organism process	0.95369444	0.293430341	1	1	ASH1L
biological_process	GO:1904018	positive regulation of vasculature development	0.95369444	0.293430341	1	1	PRKCA
biological_process	GO:0001817	regulation of cytokine production	0.908530211	0.293557408	1	1	CREBBP/EP300
biological_process	GO:0007169	transmembrane receptor protein tyrosine kinase signaling pathway	0.908530211	0.293557408	1	1	GRIN1/PRKCA
biological_process	GO:1903320	regulation of protein modification by small protein conjugation or removal	0.953332598	0.294503223	1	1	HUWE1
cellular_component	GO:0048471	perinuclear region of cytoplasm	0.907596057	0.294834962	1	1	CPEB4/PRKCA
biological_process	GO:0044283	small molecule biosynthetic process	0.907356969	0.295805614	1	1	EP300/NR1D1
biological_process	GO:0048738	cardiac muscle tissue development	0.952605735	0.296644277	1	1	HNRNPU
biological_process	GO:0097305	response to alcohol	0.952605735	0.296644277	1	1	GRIN1
molecular_function	GO:0061630	ubiquitin protein ligase activity	0.952557425	0.296815395	1	1	HUWE1
biological_process	GO:0048588	developmental cell growth	0.952240722	0.297712453	1	1	ADNP
biological_process	GO:0060560	developmental growth involved in morphogenesis	0.951874659	0.298779065	1	1	ADNP
biological_process	GO:0007050	cell cycle arrest	0.951139399	0.300907604	1	1	EP300
biological_process	GO:0031669	cellular response to nutrient levels	0.951139399	0.300907604	1	1	CPEB4
biological_process	GO:0072330	monocarboxylic acid biosynthetic process	0.951139399	0.300907604	1	1	NR1D1
cellular_component	GO:0043292	contractile fiber	0.950922847	0.301229392	1	1	SYNE1
molecular_function	GO:0016773	phosphotransferase activity, alcohol group as acceptor	0.904340174	0.301543276	1	1	BRD4/PRKCA
cellular_component	GO:1990904	ribonucleoprotein complex	0.876932606	0.302142801	1	1	CPEB4/HNRNPU/TNRC6B
biological_process	GO:0045321	leukocyte activation	0.877254404	0.302332393	1	1	EP300/HUWE1/NR1D1
cellular_component	GO:0099080	supramolecular complex	0.876408287	0.30299232	1	1	HNRNPU/SYNE1/TNRC6B
biological_process	GO:2000116	regulation of cysteine-type endopeptidase activity	0.950399986	0.303029912	1	1	GRIN1
biological_process	GO:0070848	response to growth factor	0.903499409	0.303107836	1	1	CREBBP/EP300
biological_process	GO:0051336	regulation of hydrolase activity	0.876737687	0.303171734	1	1	ARHGAP32/GRIN1/HNRNPU
biological_process	GO:0006813	potassium ion transport	0.95002873	0.304088734	1	1	KCNQ2
biological_process	GO:0043043	peptide biosynthetic process	0.902599627	0.304791823	1	1	CPEB4/TNRC6B
biological_process	GO:0015931	nucleobase-containing compound transport	0.949656448	0.305146006	1	1	HNRNPU
biological_process	GO:0034329	cell junction assembly	0.949656448	0.305146006	1	1	PRKCA
biological_process	GO:0042593	glucose homeostasis	0.949656448	0.305146006	1	1	NR1D1
biological_process	GO:0033500	carbohydrate homeostasis	0.949283141	0.306201729	1	1	NR1D1
molecular_function	GO:0061659	ubiquitin-like protein ligase activity	0.949048285	0.30689271	1	1	HUWE1
biological_process	GO:0080135	regulation of cellular response to stress	0.900486336	0.308719171	1	1	CREBBP/EP300
biological_process	GO:0007017	microtubule-based process	0.899270129	0.310962033	1	1	HNRNPU/SON
biological_process	GO:0000086	G2/M transition of mitotic cell cycle	0.94740138	0.311457183	1	1	BRD4
biological_process	GO:0007166	cell surface receptor signaling pathway	0.832565877	0.311599668	1	1	CPEB4/CREBBP/EP300/GRIN1/PRKCA/TNRC6B
biological_process	GO:0042180	cellular ketone metabolic process	0.947022007	0.312503658	1	1	NR1D1
biological_process	GO:0065004	protein-DNA complex assembly	0.947022007	0.312503658	1	1	POGZ
biological_process	GO:1901991	negative regulation of mitotic cell cycle phase transition	0.947022007	0.312503658	1	1	EP300
biological_process	GO:1903530	regulation of secretion by cell	0.898353893	0.31264349	1	1	NR1D1/PRKCA
biological_process	GO:0045926	negative regulation of growth	0.946641636	0.313548598	1	1	SMARCA2
biological_process	GO:0098662	inorganic cation transmembrane transport	0.897126837	0.314884461	1	1	GRIN1/KCNQ2
biological_process	GO:0021537	telencephalon development	0.945877914	0.315633887	1	1	GRIN1
biological_process	GO:0031330	negative regulation of cellular catabolic process	0.945110241	0.317713067	1	1	HNRNPU
biological_process	GO:0051924	regulation of calcium ion transport	0.944724933	0.318750371	1	1	GRIN1
cellular_component	GO:0000139	Golgi membrane	0.894405279	0.319269268	1	1	ARHGAP32/CUX1
cellular_component	GO:0045111	intermediate filament cytoskeleton	0.944400499	0.319304613	1	1	SMARCA2
cellular_component	GO:0099568	cytoplasmic region	0.944400499	0.319304613	1	1	HNRNPU
cellular_component	GO:0005737	cytoplasm	0.800281242	0.319768488	1	1	ADNP/ARHGAP32/ARID1B/ASH1L/BRD4/CPEB4/CREBBP/CUX1/EP300/GRIN1/HNRNPU/HUWE1/KMT2A/NR1D1/NR2F1/POGZ/PRKCA/SYNE1/TNRC6B
biological_process	GO:0007187	G protein-coupled receptor signaling pathway, coupled to cyclic nucleotide second messenger	0.943951388	0.32082042	1	1	PRKCA
biological_process	GO:0050730	regulation of peptidyl-tyrosine phosphorylation	0.943951388	0.32082042	1	1	ADNP
biological_process	GO:0043408	regulation of MAPK cascade	0.893720865	0.321040901	1	1	ASH1L/PRKCA
biological_process	GO:0007010	cytoskeleton organization	0.865123939	0.321679532	1	1	HNRNPU/SON/SYNE1
biological_process	GO:0033673	negative regulation of kinase activity	0.94356316	0.321853168	1	1	HNRNPU
biological_process	GO:0006839	mitochondrial transport	0.943173965	0.322884402	1	1	HUWE1
molecular_function	GO:0035091	phosphatidylinositol binding	0.942997313	0.323379528	1	1	ARHGAP32
biological_process	GO:0044257	cellular protein catabolic process	0.892157557	0.323835997	1	1	HUWE1/NR1D1
biological_process	GO:0090257	regulation of muscle system process	0.942783808	0.323914124	1	1	PRKCA
biological_process	GO:0032412	regulation of ion transmembrane transporter activity	0.942392692	0.324942335	1	1	GRIN1
biological_process	GO:0051091	positive regulation of DNA-binding transcription factor activity	0.94200062	0.325969039	1	1	EP300
biological_process	GO:0007281	germ cell development	0.941607595	0.326994237	1	1	SMARCA2
cellular_component	GO:0061695	transferase complex, transferring phosphorus-containing groups	0.941229873	0.327653399	1	1	SETD5
biological_process	GO:0044839	cell cycle G2/M phase transition	0.940026048	0.331080012	1	1	BRD4
biological_process	GO:1901617	organic hydroxy compound biosynthetic process	0.940026048	0.331080012	1	1	NR1D1
biological_process	GO:0072331	signal transduction by p53 class mediator	0.939628316	0.332097713	1	1	EP300
biological_process	GO:1901988	negative regulation of cell cycle phase transition	0.939628316	0.332097713	1	1	EP300
biological_process	GO:0022898	regulation of transmembrane transporter activity	0.939229652	0.33311392	1	1	GRIN1
biological_process	GO:0045927	positive regulation of growth	0.938429546	0.335141864	1	1	ADNP
biological_process	GO:1902105	regulation of leukocyte differentiation	0.937625756	0.33716386	1	1	PRKCA
molecular_function	GO:0060090	molecular adaptor activity	0.937557917	0.337361647	1	1	CUX1
biological_process	GO:0098742	cell-cell adhesion via plasma-membrane adhesion molecules	0.937222488	0.338172634	1	1	LRRC4
biological_process	GO:0043542	endothelial cell migration	0.93681831	0.339179927	1	1	PRKCA
biological_process	GO:0043270	positive regulation of ion transport	0.936413224	0.340185741	1	1	GRIN1
molecular_function	GO:0016301	kinase activity	0.882300816	0.341055805	1	1	BRD4/PRKCA
biological_process	GO:0007411	axon guidance	0.936007235	0.341190079	1	1	PRKCA
biological_process	GO:0097485	neuron projection guidance	0.935600345	0.342192943	1	1	PRKCA
biological_process	GO:0040011	locomotion	0.831566368	0.343851893	1	1	ASH1L/EP300/PRKCA/RERE
biological_process	GO:0051046	regulation of secretion	0.879976524	0.344997539	1	1	NR1D1/PRKCA
biological_process	GO:0031503	protein-containing complex localization	0.933963851	0.346189698	1	1	HNRNPU
biological_process	GO:0055082	cellular chemical homeostasis	0.878992893	0.346661212	1	1	GRIN1/NR1D1
biological_process	GO:0016579	protein deubiquitination	0.933140289	0.348179284	1	1	EP300
biological_process	GO:0072593	reactive oxygen species metabolic process	0.932727191	0.349171886	1	1	GRIN1
biological_process	GO:0007018	microtubule-based movement	0.93231322	0.350163031	1	1	HNRNPU
biological_process	GO:0034976	response to endoplasmic reticulum stress	0.93231322	0.350163031	1	1	EP300
biological_process	GO:0051348	negative regulation of transferase activity	0.93231322	0.350163031	1	1	HNRNPU
cellular_component	GO:0005783	endoplasmic reticulum	0.845503501	0.350751675	1	1	CPEB4/GRIN1/PRKCA
biological_process	GO:0015980	energy derivation by oxidation of organic compounds	0.931898379	0.35115272	1	1	NR1D1
biological_process	GO:0071824	protein-DNA complex subunit organization	0.931066099	0.35312774	1	1	POGZ
molecular_function	GO:0005096	GTPase activator activity	0.931068714	0.35314874	1	1	ARHGAP32
biological_process	GO:0097193	intrinsic apoptotic signaling pathway	0.930648667	0.354113074	1	1	EP300
biological_process	GO:0034330	cell junction organization	0.930230378	0.355096962	1	1	PRKCA
biological_process	GO:0042063	gliogenesis	0.930230378	0.355096962	1	1	NR1D1
biological_process	GO:0010632	regulation of epithelial cell migration	0.929811236	0.356079404	1	1	PRKCA
biological_process	GO:0071356	cellular response to tumor necrosis factor	0.929811236	0.356079404	1	1	NR1D1
biological_process	GO:0009410	response to xenobiotic stimulus	0.929391243	0.357060403	1	1	GRIN1
biological_process	GO:0051146	striated muscle cell differentiation	0.928970403	0.35803996	1	1	HNRNPU
biological_process	GO:0010648	negative regulation of cell communication	0.840844288	0.358383583	1	1	ADNP/ASH1L/NR1D1
cellular_component	GO:0012505	endomembrane system	0.782067626	0.359343152	1	1	ARHGAP32/ASH1L/CPEB4/CUX1/GRIN1/HUWE1/PRKCA/SYNE1
biological_process	GO:0023057	negative regulation of signaling	0.839688289	0.3600706	1	1	ADNP/ASH1L/NR1D1
biological_process	GO:0098609	cell-cell adhesion	0.870675929	0.360478791	1	1	LRRC4/PRKCA
biological_process	GO:0098660	inorganic ion transmembrane transport	0.870001489	0.361580398	1	1	GRIN1/KCNQ2
biological_process	GO:0070925	organelle assembly	0.868648653	0.363781825	1	1	HNRNPU/POGZ
biological_process	GO:0018105	peptidyl-serine phosphorylation	0.926427759	0.363887154	1	1	PRKCA
biological_process	GO:0070646	protein modification by small protein removal	0.926427759	0.363887154	1	1	EP300
cellular_component	GO:0098802	plasma membrane signaling receptor complex	0.92621871	0.364013757	1	1	GRIN1
biological_process	GO:0070372	regulation of ERK1 and ERK2 cascade	0.92600108	0.36485668	1	1	PRKCA
cellular_component	GO:0031965	nuclear membrane	0.925785349	0.364996127	1	1	SYNE1
molecular_function	GO:0042623	ATPase activity, coupled	0.925269975	0.36653697	1	1	SMARCA2
biological_process	GO:0050877	nervous system process	0.835031094	0.366815548	1	1	ADNP/EP300/GRIN1
biological_process	GO:0006796	phosphate-containing compound metabolic process	0.78818882	0.370422651	1	1	ADNP/ASH1L/BRD4/GRIN1/HNRNPU/PRKCA
biological_process	GO:0098655	cation transmembrane transport	0.863872755	0.3714674	1	1	GRIN1/KCNQ2
biological_process	GO:0009895	negative regulation of catabolic process	0.922558365	0.372561756	1	1	HNRNPU
biological_process	GO:0015031	protein transport	0.810361013	0.373040101	1	1	HNRNPU/HUWE1/NR1D1/PRKCA
molecular_function	GO:0015318	inorganic molecular entity transmembrane transporter activity	0.862512608	0.373647316	1	1	GRIN1/KCNQ2
biological_process	GO:0000209	protein polyubiquitination	0.921689667	0.374473895	1	1	HUWE1
biological_process	GO:0042113	B cell activation	0.921689667	0.374473895	1	1	EP300
biological_process	GO:0034612	response to tumor necrosis factor	0.920817812	0.376380415	1	1	NR1D1
cellular_component	GO:0005938	cell cortex	0.920520286	0.37667075	1	1	ARHGAP32
biological_process	GO:0043549	regulation of kinase activity	0.860076433	0.377483873	1	1	ADNP/HNRNPU
biological_process	GO:0006793	phosphorus metabolic process	0.78202712	0.378244401	1	1	ADNP/ASH1L/BRD4/GRIN1/HNRNPU/PRKCA
biological_process	GO:0061024	membrane organization	0.858686582	0.379666627	1	1	LRRC4/PRKCA
biological_process	GO:0043604	amide biosynthetic process	0.857989806	0.380756969	1	1	CPEB4/TNRC6B
biological_process	GO:0070371	ERK1 and ERK2 cascade	0.918624525	0.381122232	1	1	PRKCA
biological_process	GO:0007204	positive regulation of cytosolic calcium ion concentration	0.917741816	0.383009208	1	1	GRIN1
biological_process	GO:0070588	calcium ion transmembrane transport	0.917741816	0.383009208	1	1	GRIN1
biological_process	GO:1990778	protein localization to cell periphery	0.917741816	0.383009208	1	1	GRIN1
biological_process	GO:0006518	peptide metabolic process	0.856242507	0.383479758	1	1	CPEB4/TNRC6B
molecular_function	GO:0030695	GTPase regulator activity	0.916989362	0.384634158	1	1	ARHGAP32
biological_process	GO:0007568	aging	0.916856062	0.384890635	1	1	FOXG1
biological_process	GO:0071375	cellular response to peptide hormone stimulus	0.916856062	0.384890635	1	1	ARID1B
biological_process	GO:0018209	peptidyl-serine modification	0.916412051	0.385829272	1	1	PRKCA
biological_process	GO:0015833	peptide transport	0.800730239	0.385873731	1	1	HNRNPU/HUWE1/NR1D1/PRKCA
biological_process	GO:1903829	positive regulation of cellular protein localization	0.915521776	0.387702406	1	1	HUWE1
cellular_component	GO:0034774	secretory granule lumen	0.914686259	0.389084085	1	1	HUWE1
biological_process	GO:0046677	response to antibiotic	0.914180775	0.390501781	1	1	GRIN1
biological_process	GO:0071103	DNA conformation change	0.914180775	0.390501781	1	1	ASH1L
biological_process	GO:0030001	metal ion transport	0.85166424	0.390537986	1	1	GRIN1/KCNQ2
biological_process	GO:0010506	regulation of autophagy	0.913732297	0.39143216	1	1	EP300
cellular_component	GO:0060205	cytoplasmic vesicle lumen	0.912864995	0.392855257	1	1	HUWE1
biological_process	GO:0008202	steroid metabolic process	0.912382473	0.394215089	1	1	NR1D1
cellular_component	GO:0031983	vesicle lumen	0.911949865	0.394732394	1	1	HUWE1
biological_process	GO:0032147	activation of protein kinase activity	0.911478961	0.396063553	1	1	ADNP
biological_process	GO:0042886	amide transport	0.792289894	0.396919773	1	1	HNRNPU/HUWE1/NR1D1/PRKCA
molecular_function	GO:0042803	protein homodimerization activity	0.847318899	0.397153312	1	1	KMT2A/SYNE1
cellular_component	GO:0009986	cell surface	0.845676361	0.398989375	1	1	GRIN1/HNRNPU
biological_process	GO:0045930	negative regulation of mitotic cell cycle	0.909207654	0.400660949	1	1	EP300
biological_process	GO:0051056	regulation of small GTPase mediated signal transduction	0.909207654	0.400660949	1	1	ARHGAP32
biological_process	GO:0032940	secretion by cell	0.8088277	0.403334411	1	1	HUWE1/NR1D1/PRKCA
biological_process	GO:1904062	regulation of cation transmembrane transport	0.907377919	0.40431455	1	1	GRIN1
molecular_function	GO:0003824	catalytic activity	0.736463488	0.406770315	1	1	ASH1L/BRD4/CREBBP/EP300/HUWE1/JMJD1C/KMT2A/PRKCA/SETD5/SMARCA2
molecular_function	GO:0015075	ion transmembrane transporter activity	0.840475943	0.407361211	1	1	GRIN1/KCNQ2
biological_process	GO:0032386	regulation of intracellular transport	0.905075198	0.408851356	1	1	HUWE1
biological_process	GO:0048638	regulation of developmental growth	0.905075198	0.408851356	1	1	ADNP
biological_process	GO:0030163	protein catabolic process	0.838366148	0.410449448	1	1	HUWE1/NR1D1
biological_process	GO:0003002	regionalization	0.903220805	0.412456794	1	1	EP300
cellular_component	GO:0005819	spindle	0.902639538	0.413197832	1	1	HNRNPU
biological_process	GO:0045184	establishment of protein localization	0.77952773	0.413283842	1	1	HNRNPU/HUWE1/NR1D1/PRKCA
biological_process	GO:0010631	epithelial cell migration	0.902755534	0.413354835	1	1	PRKCA
biological_process	GO:0030098	lymphocyte differentiation	0.9022896	0.414251552	1	1	EP300
cellular_component	GO:0098687	chromosomal region	0.901693142	0.415014134	1	1	HNRNPU
molecular_function	GO:0015631	tubulin binding	0.901608061	0.415583197	1	1	ADNP
molecular_function	GO:0005524	ATP binding	0.799482704	0.415831086	1	1	HNRNPU/PRKCA/SMARCA2
biological_process	GO:0046394	carboxylic acid biosynthetic process	0.901355753	0.416041023	1	1	NR1D1
biological_process	GO:0090132	epithelium migration	0.901355753	0.416041023	1	1	PRKCA
biological_process	GO:0016053	organic acid biosynthetic process	0.900887847	0.41693378	1	1	NR1D1
biological_process	GO:0022412	cellular process involved in reproduction in multicellular organism	0.900419288	0.417825221	1	1	SMARCA2
biological_process	GO:0051480	regulation of cytosolic calcium ion concentration	0.900419288	0.417825221	1	1	GRIN1
biological_process	GO:0019725	cellular homeostasis	0.833236262	0.417910363	1	1	GRIN1/NR1D1
biological_process	GO:0045862	positive regulation of proteolysis	0.89995008	0.418715348	1	1	GRIN1
molecular_function	GO:0038023	signaling receptor activity	0.795822992	0.420649414	1	1	GRIN1/NR1D1/NR2F1
biological_process	GO:0008284	positive regulation of cell population proliferation	0.831022005	0.421094941	1	1	HNRNPU/PRKCA
biological_process	GO:0010948	negative regulation of cell cycle process	0.898538591	0.421377861	1	1	EP300
biological_process	GO:0090130	tissue migration	0.898538591	0.421377861	1	1	PRKCA
biological_process	GO:0140352	export from cell	0.794737644	0.422059462	1	1	HUWE1/NR1D1/PRKCA
biological_process	GO:0031331	positive regulation of cellular catabolic process	0.898066815	0.42226275	1	1	TNRC6B
molecular_function	GO:0060589	nucleoside-triphosphatase regulator activity	0.897641495	0.423082701	1	1	ARHGAP32
biological_process	GO:0018108	peptidyl-tyrosine phosphorylation	0.897594404	0.423146333	1	1	ADNP
cellular_component	GO:0110165	cellular anatomical entity	1	0.424348026	1	1	ADNP/ARHGAP32/ARID1B/ASH1L/BRD4/CPEB4/CREBBP/CUX1/EP300/FOXG1/GRIN1/HNRNPU/HUWE1/JMJD1C/KCNQ2/KMT2A/LRRC4/NR1D1/NR2F1/POGZ/PRKCA/PRR12/RERE/SETD5/SMARCA2/SON/SYNE1/TNRC6B/UBN2/ZNF292
molecular_function	GO:0060089	molecular transducer activity	0.792812374	0.424584047	1	1	GRIN1/NR1D1/NR2F1
biological_process	GO:0018212	peptidyl-tyrosine modification	0.896173389	0.425789271	1	1	ADNP
biological_process	GO:0048193	Golgi vesicle transport	0.895222922	0.427544739	1	1	CUX1
biological_process	GO:0032535	regulation of cellular component size	0.894269981	0.429295031	1	1	ADNP
biological_process	GO:0006928	movement of cell or subcellular component	0.765926898	0.430300705	1	1	ASH1L/HNRNPU/PRKCA/RERE
biological_process	GO:0003008	system process	0.765640626	0.43065439	1	1	ADNP/EP300/GRIN1/PRKCA
cellular_component	GO:0005856	cytoskeleton	0.763914592	0.431706015	1	1	ARHGAP32/HNRNPU/SMARCA2/SYNE1
biological_process	GO:0051338	regulation of transferase activity	0.822449774	0.433227889	1	1	ADNP/HNRNPU
cellular_component	GO:0099512	supramolecular fiber	0.821063848	0.434514185	1	1	HNRNPU/SYNE1
cellular_component	GO:0099081	supramolecular polymer	0.818387702	0.438222962	1	1	HNRNPU/SYNE1
biological_process	GO:0030900	forebrain development	0.888985573	0.438829778	1	1	GRIN1
molecular_function	GO:0016772	transferase activity, transferring phosphorus-containing groups	0.817378604	0.440278964	1	1	BRD4/PRKCA
biological_process	GO:0045765	regulation of angiogenesis	0.888017087	0.440546784	1	1	PRKCA
molecular_function	GO:0032559	adenyl ribonucleotide binding	0.779945786	0.441114029	1	1	HNRNPU/PRKCA/SMARCA2
biological_process	GO:1901653	cellular response to peptide	0.88704629	0.442258725	1	1	ARID1B
molecular_function	GO:0030554	adenyl nucleotide binding	0.776176479	0.445871913	1	1	HNRNPU/PRKCA/SMARCA2
cellular_component	GO:0099503	secretory vesicle	0.812227279	0.446654815	1	1	GRIN1/HUWE1
biological_process	GO:0010639	negative regulation of organelle organization	0.883140417	0.449056108	1	1	HNRNPU
biological_process	GO:0010959	regulation of metal ion transport	0.882649674	0.449900143	1	1	GRIN1
biological_process	GO:0006955	immune response	0.748552925	0.451446153	1	1	CREBBP/EP300/HUWE1/NR1D1
biological_process	GO:0055114	oxidation-reduction process	0.808779491	0.45196947	1	1	JMJD1C/NR1D1
molecular_function	GO:0043168	anion binding	0.731772968	0.452615109	1	1	ARHGAP32/GRIN1/HNRNPU/PRKCA/SMARCA2
cellular_component	GO:0030133	transport vesicle	0.880731764	0.452775628	1	1	GRIN1
biological_process	GO:0001503	ossification	0.880681241	0.453263832	1	1	HNRNPU
biological_process	GO:0001934	positive regulation of protein phosphorylation	0.80608775	0.45557681	1	1	ADNP/PRKCA
biological_process	GO:0051656	establishment of organelle localization	0.879199253	0.455773574	1	1	HNRNPU
biological_process	GO:0022407	regulation of cell-cell adhesion	0.878208603	0.457440559	1	1	PRKCA
biological_process	GO:0045785	positive regulation of cell adhesion	0.878208603	0.457440559	1	1	PRKCA
molecular_function	GO:0004842	ubiquitin-protein transferase activity	0.878212938	0.457456215	1	1	HUWE1
cellular_component	GO:0005887	integral component of plasma membrane	0.765624911	0.458100145	1	1	GRIN1/KCNQ2/LRRC4
molecular_function	GO:0015077	monovalent inorganic cation transmembrane transporter activity	0.877689515	0.45833356	1	1	KCNQ2
biological_process	GO:0043547	positive regulation of GTPase activity	0.877215851	0.459102621	1	1	ARHGAP32
biological_process	GO:0046903	secretion	0.764946922	0.459818859	1	1	HUWE1/NR1D1/PRKCA
biological_process	GO:0007517	muscle organ development	0.874724903	0.463236322	1	1	EP300
biological_process	GO:0050790	regulation of catalytic activity	0.735276111	0.4671853	1	1	ADNP/ARHGAP32/GRIN1/HNRNPU
biological_process	GO:0051222	positive regulation of protein transport	0.870713099	0.469786955	1	1	HUWE1
biological_process	GO:0043588	skin development	0.870209401	0.470600343	1	1	ASH1L
molecular_function	GO:0019899	enzyme binding	0.730844478	0.472371299	1	1	BRD4/HNRNPU/PRKCA/SYNE1
biological_process	GO:0048585	negative regulation of response to stimulus	0.7543123	0.472750897	1	1	ASH1L/GRIN1/NR1D1
cellular_component	GO:0005874	microtubule	0.868573963	0.472815652	1	1	HNRNPU
biological_process	GO:1901342	regulation of vasculature development	0.868695401	0.473033296	1	1	PRKCA
biological_process	GO:0009896	positive regulation of catabolic process	0.867177095	0.475455464	1	1	TNRC6B
biological_process	GO:0052548	regulation of endopeptidase activity	0.867177095	0.475455464	1	1	GRIN1
biological_process	GO:0042493	response to drug	0.789726626	0.476956587	1	1	GRIN1/KMT2A
biological_process	GO:0048568	embryonic organ development	0.86565455	0.477866896	1	1	KMT2A
biological_process	GO:0001933	negative regulation of protein phosphorylation	0.865146103	0.478668328	1	1	ASH1L
biological_process	GO:0043254	regulation of protein complex assembly	0.865146103	0.478668328	1	1	EP300
molecular_function	GO:0019787	ubiquitin-like protein transferase activity	0.864959471	0.478984077	1	1	HUWE1
biological_process	GO:0048608	reproductive structure development	0.864127828	0.480267635	1	1	ASH1L
biological_process	GO:0051090	regulation of DNA-binding transcription factor activity	0.863618004	0.481065514	1	1	EP300
biological_process	GO:0009887	animal organ morphogenesis	0.786176586	0.481477335	1	1	ASH1L/EP300
biological_process	GO:0042327	positive regulation of phosphorylation	0.786176586	0.481477335	1	1	ADNP/PRKCA
biological_process	GO:0035690	cellular response to drug	0.863107726	0.481862211	1	1	KMT2A
biological_process	GO:0006816	calcium ion transport	0.862596996	0.482657729	1	1	GRIN1
biological_process	GO:0042391	regulation of membrane potential	0.862596996	0.482657729	1	1	GRIN1
biological_process	GO:0048732	gland development	0.862596996	0.482657729	1	1	ASH1L
biological_process	GO:0061458	reproductive system development	0.862596996	0.482657729	1	1	ASH1L
biological_process	GO:0043434	response to peptide hormone	0.861574189	0.484245233	1	1	ARID1B
biological_process	GO:0006605	protein targeting	0.860549602	0.485828038	1	1	HUWE1
cellular_component	GO:0031226	intrinsic component of plasma membrane	0.73885348	0.490175498	1	1	GRIN1/KCNQ2/LRRC4
biological_process	GO:0007389	pattern specification process	0.85643383	0.49211255	1	1	EP300
molecular_function	GO:0005543	phospholipid binding	0.854123712	0.495610974	1	1	ARHGAP32
biological_process	GO:0048870	cell motility	0.734731464	0.495877953	1	1	ASH1L/PRKCA/RERE
biological_process	GO:0051674	localization of cell	0.734731464	0.495877953	1	1	ASH1L/PRKCA/RERE
biological_process	GO:0052547	regulation of peptidase activity	0.853329224	0.496777258	1	1	GRIN1
molecular_function	GO:0022857	transmembrane transporter activity	0.773306138	0.497549452	1	1	GRIN1/KCNQ2
cellular_component	GO:0005886	plasma membrane	0.655858727	0.499190536	1	1	ARHGAP32/ARID1B/CPEB4/GRIN1/KCNQ2/LRRC4/PRKCA/PRR12/SYNE1
biological_process	GO:1904951	positive regulation of establishment of protein localization	0.851251297	0.499864082	1	1	HUWE1
biological_process	GO:0070647	protein modification by small protein conjugation or removal	0.770229612	0.501300437	1	1	EP300/HUWE1
biological_process	GO:0006874	cellular calcium ion homeostasis	0.85020993	0.501400639	1	1	GRIN1
biological_process	GO:0035295	tube development	0.769425475	0.502279839	1	1	EP300/PRKCA
biological_process	GO:0071705	nitrogen compound transport	0.703288967	0.503731192	1	1	HNRNPU/HUWE1/NR1D1/PRKCA
cellular_component	GO:0042175	nuclear outer membrane-endoplasmic reticulum membrane network	0.767222891	0.504266831	1	1	ARHGAP32/SYNE1
biological_process	GO:0001667	ameboidal-type cell migration	0.848122479	0.504460109	1	1	PRKCA
molecular_function	GO:0016887	ATPase activity	0.848084559	0.504536442	1	1	SMARCA2
biological_process	GO:0002683	negative regulation of immune system process	0.847599647	0.505222143	1	1	NR1D1
biological_process	GO:0071345	cellular response to cytokine stimulus	0.766202885	0.506186063	1	1	HNRNPU/NR1D1
cellular_component	GO:0005911	cell-cell junction	0.846108113	0.506960426	1	1	ASH1L
cellular_component	GO:0005635	nuclear envelope	0.843445928	0.510789147	1	1	SYNE1
biological_process	GO:0055074	calcium ion homeostasis	0.843403369	0.511277869	1	1	GRIN1
biological_process	GO:0003012	muscle system process	0.842877165	0.51202979	1	1	PRKCA
biological_process	GO:0010498	proteasomal protein catabolic process	0.840240729	0.515772696	1	1	NR1D1
biological_process	GO:0010562	positive regulation of phosphorus metabolic process	0.758105861	0.515871195	1	1	ADNP/PRKCA
biological_process	GO:0045937	positive regulation of phosphate metabolic process	0.758105861	0.515871195	1	1	ADNP/PRKCA
biological_process	GO:0043087	regulation of GTPase activity	0.839183668	0.517262093	1	1	ARHGAP32
biological_process	GO:0070838	divalent metal ion transport	0.839183668	0.517262093	1	1	GRIN1
biological_process	GO:0043603	cellular amide metabolic process	0.755258903	0.519233572	1	1	CPEB4/TNRC6B
biological_process	GO:0043312	neutrophil degranulation	0.836004181	0.521703828	1	1	HUWE1
cellular_component	GO:0010008	endosome membrane	0.835404314	0.522103652	1	1	ARHGAP32
biological_process	GO:0072511	divalent inorganic cation transport	0.835473078	0.522440275	1	1	GRIN1
biological_process	GO:0002283	neutrophil activation involved in immune response	0.83440987	0.52390989	1	1	HUWE1
molecular_function	GO:0042802	identical protein binding	0.709961551	0.523971561	1	1	HNRNPU/KMT2A/SYNE1
biological_process	GO:0006886	intracellular protein transport	0.748727879	0.526865	1	1	HNRNPU/HUWE1
biological_process	GO:0072503	cellular divalent inorganic cation homeostasis	0.831746115	0.527564875	1	1	GRIN1
biological_process	GO:0044092	negative regulation of molecular function	0.747909275	0.527813612	1	1	ADNP/HNRNPU
cellular_component	GO:0071944	cell periphery	0.627613535	0.529022089	1	1	ARHGAP32/ARID1B/CPEB4/GRIN1/KCNQ2/LRRC4/PRKCA/PRR12/SYNE1
biological_process	GO:0006914	autophagy	0.830144009	0.529744862	1	1	EP300
biological_process	GO:0061919	process utilizing autophagic mechanism	0.830144009	0.529744862	1	1	EP300
cellular_component	GO:0098793	presynapse	0.828915379	0.53097272	1	1	GRIN1
biological_process	GO:0006812	cation transport	0.745040426	0.531124398	1	1	GRIN1/KCNQ2
biological_process	GO:0042119	neutrophil activation	0.829074368	0.531192795	1	1	HUWE1
biological_process	GO:0002446	neutrophil mediated immunity	0.828539082	0.531915148	1	1	HUWE1
biological_process	GO:0048646	anatomical structure formation involved in morphogenesis	0.743398531	0.533009721	1	1	EP300/PRKCA
cellular_component	GO:0043025	neuronal cell body	0.825653646	0.535347376	1	1	ADNP
biological_process	GO:0036230	granulocyte activation	0.825858082	0.535510844	1	1	HUWE1
biological_process	GO:0090066	regulation of anatomical structure size	0.824783587	0.536941653	1	1	ADNP
cellular_component	GO:0015629	actin cytoskeleton	0.822927185	0.53896277	1	1	ARHGAP32
biological_process	GO:0034220	ion transmembrane transport	0.738050087	0.539103929	1	1	GRIN1/KCNQ2
cellular_component	GO:0043235	receptor complex	0.821287782	0.541118937	1	1	GRIN1
biological_process	GO:0072507	divalent inorganic cation homeostasis	0.821013714	0.541916088	1	1	GRIN1
biological_process	GO:0006810	transport	0.621807595	0.542861748	1	1	CUX1/GRIN1/HNRNPU/HUWE1/KCNQ2/KMT2A/NR1D1/PRKCA
cellular_component	GO:0031967	organelle envelope	0.732881012	0.544226956	1	1	PRKCA/SYNE1
cellular_component	GO:0031975	envelope	0.732881012	0.544226956	1	1	PRKCA/SYNE1
cellular_component	GO:0005813	centrosome	0.818549743	0.544690905	1	1	HNRNPU
biological_process	GO:0016055	Wnt signaling pathway	0.817771463	0.546138841	1	1	TNRC6B
biological_process	GO:1901652	response to peptide	0.817230139	0.546838974	1	1	ARID1B
biological_process	GO:0198738	cell-cell signaling by wnt	0.816688548	0.547538066	1	1	TNRC6B
molecular_function	GO:0050839	cell adhesion molecule binding	0.813743712	0.551334384	1	1	PRKCA
biological_process	GO:0007005	mitochondrion organization	0.813433525	0.551710826	1	1	HUWE1
biological_process	GO:0015672	monovalent inorganic cation transport	0.812346475	0.553093481	1	1	KCNQ2
biological_process	GO:0009636	response to toxic substance	0.811258429	0.554472023	1	1	GRIN1
biological_process	GO:0045860	positive regulation of protein kinase activity	0.810714038	0.555159756	1	1	ADNP
biological_process	GO:0051493	regulation of cytoskeleton organization	0.810169402	0.555846465	1	1	HNRNPU
molecular_function	GO:0048037	cofactor binding	0.809725822	0.556423656	1	1	NR1D1
biological_process	GO:0043299	leukocyte degranulation	0.809624526	0.556532152	1	1	HUWE1
biological_process	GO:1903827	regulation of cellular protein localization	0.809079409	0.557216817	1	1	HUWE1
molecular_function	GO:0035639	purine ribonucleoside triphosphate binding	0.678565502	0.557862826	1	1	HNRNPU/PRKCA/SMARCA2
biological_process	GO:0006091	generation of precursor metabolites and energy	0.806896584	0.559945302	1	1	NR1D1
biological_process	GO:1901615	organic hydroxy compound metabolic process	0.805803781	0.561303457	1	1	NR1D1
biological_process	GO:0002275	myeloid cell activation involved in immune response	0.804162881	0.563333114	1	1	HUWE1
biological_process	GO:0030335	positive regulation of cell migration	0.804162881	0.563333114	1	1	PRKCA
biological_process	GO:0022411	cellular component disassembly	0.803067837	0.564681185	1	1	PRKCA
biological_process	GO:0043410	positive regulation of MAPK cascade	0.803067837	0.564681185	1	1	PRKCA
molecular_function	GO:0008047	enzyme activator activity	0.802229853	0.56572786	1	1	ARHGAP32
molecular_function	GO:0005215	transporter activity	0.712721585	0.567043035	1	1	GRIN1/KCNQ2
biological_process	GO:0002444	myeloid leukocyte mediated immunity	0.800326448	0.568033828	1	1	HUWE1
cellular_component	GO:0016442	RISC complex	0.7980899	0.570300729	1	1	TNRC6B
cellular_component	GO:0031332	RNAi effector complex	0.7980899	0.570300729	1	1	TNRC6B
biological_process	GO:0120031	plasma membrane bounded cell projection assembly	0.798129566	0.570698002	1	1	ARID1B
molecular_function	GO:0036094	small molecule binding	0.637636991	0.573398042	1	1	GRIN1/HNRNPU/PRKCA/SMARCA2
biological_process	GO:0051234	establishment of localization	0.591496769	0.573588409	1	1	CUX1/GRIN1/HNRNPU/HUWE1/KCNQ2/KMT2A/NR1D1/PRKCA
biological_process	GO:0010035	response to inorganic substance	0.794277322	0.575322227	1	1	ADNP
biological_process	GO:0030031	cell projection assembly	0.791519997	0.578595798	1	1	ARID1B
biological_process	GO:2000147	positive regulation of cell motility	0.790967982	0.579247586	1	1	PRKCA
biological_process	GO:0002694	regulation of leukocyte activation	0.789310868	0.581197122	1	1	NR1D1
biological_process	GO:0007264	small GTPase mediated signal transduction	0.789310868	0.581197122	1	1	ARHGAP32
biological_process	GO:0072594	establishment of protein localization to organelle	0.789310868	0.581197122	1	1	HUWE1
cellular_component	GO:0044297	cell body	0.788589482	0.581595127	1	1	ADNP
biological_process	GO:0033674	positive regulation of kinase activity	0.788205252	0.582491971	1	1	ADNP
molecular_function	GO:0032555	purine ribonucleotide binding	0.654283122	0.582888493	1	1	HNRNPU/PRKCA/SMARCA2
biological_process	GO:0006875	cellular metal ion homeostasis	0.783776084	0.587632868	1	1	GRIN1
molecular_function	GO:0017076	purine nucleotide binding	0.649408229	0.587795938	1	1	HNRNPU/PRKCA/SMARCA2
biological_process	GO:1901565	organonitrogen compound catabolic process	0.692628693	0.588166835	1	1	HUWE1/NR1D1
molecular_function	GO:0032553	ribonucleotide binding	0.648282612	0.588923699	1	1	HNRNPU/PRKCA/SMARCA2
biological_process	GO:0051272	positive regulation of cellular component movement	0.781557666	0.590180373	1	1	PRKCA
biological_process	GO:0048598	embryonic morphogenesis	0.781002679	0.590814874	1	1	CREBBP
biological_process	GO:0001525	angiogenesis	0.780447544	0.591448427	1	1	PRKCA
biological_process	GO:0009968	negative regulation of signal transduction	0.685058758	0.595912895	1	1	ASH1L/NR1D1
biological_process	GO:0051241	negative regulation of multicellular organismal process	0.68421691	0.596767266	1	1	NR1D1/NR2F1
biological_process	GO:0040017	positive regulation of locomotion	0.774331651	0.598355381	1	1	PRKCA
biological_process	GO:0031400	negative regulation of protein modification process	0.763172906	0.610626068	1	1	ASH1L
biological_process	GO:0051640	organelle localization	0.763172906	0.610626068	1	1	HNRNPU
biological_process	GO:0006511	ubiquitin-dependent protein catabolic process	0.762054641	0.611833061	1	1	HUWE1
biological_process	GO:0009888	tissue development	0.624108038	0.612662533	1	1	ASH1L/EP300/HNRNPU
biological_process	GO:0019941	modification-dependent protein catabolic process	0.758697576	0.615432431	1	1	HUWE1
biological_process	GO:0043009	chordate embryonic development	0.75813775	0.616029189	1	1	EP300
cellular_component	GO:0098588	bounding membrane of organelle	0.614230375	0.621190693	1	1	ARHGAP32/CUX1/SYNE1
biological_process	GO:0043632	modification-dependent macromolecule catabolic process	0.752534977	0.62194786	1	1	HUWE1
biological_process	GO:0045786	negative regulation of cell cycle	0.750291775	0.624290611	1	1	EP300
biological_process	GO:0006935	chemotaxis	0.748608672	0.626038481	1	1	PRKCA
biological_process	GO:0009792	embryo development ending in birth or egg hatching	0.748608672	0.626038481	1	1	EP300
biological_process	GO:0051347	positive regulation of transferase activity	0.744679325	0.630086405	1	1	ADNP
[truncated: 20,836 more rows]
